# Supplementary material for: Use of Transcriptomics to Reveal the Joint Immunotoxicity Mechanism Initiated by Difenoconazole and Chlorothalonil in the Human Jurkat T-Cell Line
Source: Foods. 2023 Dec 21;13(1):34. doi: 10.3390/foods13010034 (PMC10778019; doi:10.3390/foods13010034)
Supplement: Supplementary file 1 [file foods-13-00034-s001.zip]

Archive with 4 entries (4 files):
- Appendix A. Supplementary data 1 (Table S1~S4).xlsx
- Appendix B. Supplementary data 2 (Table S5~S14).xlsx
- Appendix C. Supplementary data 3 (Table S15~S24).xlsx
- Appendix D. Supplementary data 4 (Table S25~S30).xlsx
