# Supplementary material for: Use of Transcriptomics to Reveal the Joint Immunotoxicity Mechanism Initiated by Difenoconazole and Chlorothalonil in the Human Jurkat T-Cell Line
Source: Foods. 2023 Dec 21;13(1):34. doi: 10.3390/foods13010034 (PMC10778019; doi:10.3390/foods13010034)
Supplement: Supplementary file 1 [file foods-13-00034-s001.zip › Appendix A. Supplementary data 1 (Table S1~S4).xlsx]

## Sheet: Table S1
Table S1. Primer sequences of quantitative real-time PCR for the selected genes
Pesticides	Purity	Molecular formula	Molecular structure
Difenoconazole	0.999	C19H17Cl2N3O3
Chlorothalonil	0.996	C8Cl4N2
Bifenthrin	0.966	C23H22ClF3O2
Cypermethrin	0.982	C22H19Cl2NO3
Dimethoate	0.999	C5H12NO3PS2
Omethoate	0.997	C5H12NO4PS
Imidacloprid	0.997	C9H10ClN5O2
Acetamiprid	0.998	C10H11ClN4
Iprodione	0.999	C13H13Cl2N3O3
Chlorpyrifos	0.991	C9H11Cl3NO3PS

## Sheet: Table S2
Table S2. Primer sequences of quantitative real-time PCR for the selected genes
Genes name	Gene_id in transcriptomics	Forward (5' to 3')	Reverse (5' to 3')
CMA1	ENSG00000092009	CCCTGCTGCTCTTTCTCTTGTG	CTGCCATGTGTCTTCTTCCTCTG
SERPINE1	ENSG00000106366	GCCGCCTCTTCCACAAATCAG	GCAGTTCCAGGATGTCGTAGTAATG
TRIM15	ENSG00000204610	CCTGCTCTGCCCGCTCTG	ATCTTCTCGCCGTGCTCCTC
CD86	ENSG00000114013	GACATAAGACAGACAGCAGTTTCCC	TCCTAAGCCTCCTTCCATTCATCC
IL2RB	ENSG00000100385	GACTCTCAAGCAGAAGCAGGAATG	GGGCTCCAGGTCGTGAACTC
PBX1	ENSG00000185630	GCAGAGGAGTAAGAACAAGTAGGC	GCAGGTGAGCAACGAGACATC

## Sheet: Table S3
Table S3. RNA quality assessment
Samples	Concentration (ng/μL)	Content (μg)	OD260/280	OD260/230
DI25_1	1837.6	64.32	1.96	2.3
DI25_2	1447.5	50.66	1.97	2.23
DI25_3	1380.2	48.31	1.96	2.29
DI25_4	1299.2	45.47	1.96	2.3
DI25_5	1433.2	50.16	1.98	2.28
DI10_1	1826.1	63.91	1.93	2.26
DI10_2	1688.1	59.08	1.97	2.28
DI10_3	1812.5	63.44	1.95	2.25
DI10_4	1605.9	56.21	1.96	2.27
DI10_5	1843.5	64.52	1.99	2.26
CH25_1	897.4	31.41	1.97	2.3
CH25_2	682.7	23.89	1.97	2.3
CH25_3	727.7	25.47	1.97	2.31
CH25_4	784	27.44	1.99	2.3
CH25_5	444.4	15.55	1.91	2.33
CH10_1	1210.1	42.35	1.97	2.33
CH10_2	1243	43.51	1.95	2.22
CH10_3	1065.7	37.3	1.95	2.3
CH10_4	1091.3	38.2	1.98	2.29
CH10_5	1154.8	40.42	1.99	2.31
DC25_1	884.2	30.95	1.98	2.29
DC25_2	994.7	34.81	1.99	2.3
DC25_3	1032.3	36.13	1.99	2.3
DC25_4	1099.9	38.5	1.99	2.28
DC25_5	1035.7	36.25	1.99	2.29
DC10_1	1608.9	56.31	1.97	2.28
DC10_2	1431.4	50.1	1.99	2.28
DC10_3	1408.6	49.3	1.99	2.29
DC10_4	1453.1	50.86	1.99	2.29
DC10_5	1334	46.69	1.98	2.3
Ctr_1	1755.8	61.45	1.97	2.26
Ctr_2	1759.4	61.58	1.99	2.24
Ctr_3	1872.2	65.53	1.97	2.24
Ctr_4	1707.5	59.76	1.98	2.26
Ctr_5	1697.8	59.42	1.99	2.26

## Sheet: Table S4
Table S4. Statistics and quality estimation of RNA-seq reads
Sample	Raw reads	Clean reads	Clean bases	Error rate (%)	Q20 (%)	Q30 (%)
DI25_1	52300970	51413012	7445216759	0.0252	97.89	94.03
DI25_2	54025190	53064888	7645140010	0.025	97.95	94.23
DI25_3	45261626	44863432	6647922811	0.0253	97.85	93.88
DI25_4	46871130	46497360	6881527686	0.0249	98.01	94.26
DI25_5	47823998	47431878	6987828273	0.0248	98.07	94.42
DI10_1	45005106	44643756	6606161148	0.0249	98.03	94.27
DI10_2	56237238	55563168	8084633239	0.0251	97.94	94.17
DI10_3	49911012	49251560	7180185705	0.0253	97.86	93.99
DI10_4	51870668	51218564	7437977356	0.0249	98	94.3
DI10_5	49861164	48966238	7099086136	0.0251	97.89	94.12
CH25_1	45130176	44662172	6580469205	0.0251	97.92	94.13
CH25_2	50819958	50305758	7237886270	0.0246	98.12	94.63
CH25_3	52228812	50395948	7297647329	0.0255	97.73	93.81
CH25_4	51230284	48933412	7113188258	0.026	97.52	93.32
CH25_5	51813766	49927386	7218227958	0.0254	97.76	93.85
CH10_1	55183162	53699272	7750836728	0.0258	97.64	93.49
CH10_2	59003550	57484454	8245131845	0.0256	97.7	93.66
CH10_3	53799046	52474100	7575306675	0.0256	97.72	93.65
CH10_4	46332556	44568012	6416592957	0.0257	97.65	93.57
CH10_5	54585026	52870668	7586219108	0.0253	97.81	93.98
DC25_1	52692632	50381564	7299615813	0.0256	97.69	93.66
DC25_2	56730484	55065200	7969213174	0.0249	97.97	94.31
DC25_3	50161604	48124836	6970136721	0.0257	97.65	93.61
DC25_4	56284522	54261666	7720911678	0.0255	97.76	93.82
DC25_5	62790082	60741580	8728902670	0.0253	97.79	93.98
DC10_1	51144728	49609406	7182400466	0.0261	97.5	93.17
DC10_2	63360024	61642914	8881002807	0.0253	97.8	93.94
DC10_3	54610612	53096218	7677680859	0.0254	97.78	93.88
DC10_4	58948118	57146304	8262299850	0.0259	97.59	93.44
DC10_5	46055332	44779366	6470669452	0.0252	97.86	94.04
Ctr_1	60496022	58997250	8507205697	0.0251	97.9	94.17
Ctr_2	53785206	52520424	7600487109	0.025	97.95	94.28
Ctr_3	52696848	51244240	7427979319	0.0258	97.66	93.53
Ctr_4	55134204	53605480	7738228874	0.0254	97.79	93.88
Ctr_5	47446142	45761078	6615869388	0.0257	97.68	93.59
