# Supplementary material for: Use of Transcriptomics to Reveal the Joint Immunotoxicity Mechanism Initiated by Difenoconazole and Chlorothalonil in the Human Jurkat T-Cell Line
Source: Foods. 2023 Dec 21;13(1):34. doi: 10.3390/foods13010034 (PMC10778019; doi:10.3390/foods13010034)
Supplement: Supplementary file 1 [file foods-13-00034-s001.zip › Appendix B. Supplementary data 2 (Table S5~S14).xlsx]

## Sheet: Table S5
Table S5. List of significantly differential expressed genes (DEGs) for comparison of Ctr_ vs_CH10
Gene_ID	Gene name	Gene description	FC(CH10/Ctr)	Log2FC(CH10/Ctr)	Pvalue	Regulate	Ctr_1	Ctr_2	Ctr_3	Ctr_4	Ctr_5	CH10_1	CH10_2	CH10_3	CH10_4	CH10_5	Ctr	CH10
ENSG00000050767	COL23A1	collagen type XXIII alpha 1 chain [Source:HGNC Symbol;Acc:HGNC:22990]	2.30845	1.20693	0.013709	up	3.03	1.12	1.56	1.79	1.51	8.85	4.88	5.26	1.38	4.67	1.802	5.008
ENSG00000064787	BCAS1	brain enriched myelin associated protein 1 [Source:HGNC Symbol;Acc:HGNC:974]	0.423768	-1.23865	0.0258914	down	0.17	0.21	0.18	0.11	0.16	0.12	0.02	0.1	0.27	0.1	0.166	0.122
ENSG00000066248	NGEF	neuronal guanine nucleotide exchange factor [Source:HGNC Symbol;Acc:HGNC:7807]	0.40207	-1.31448	0.0133142	down	1.32	0.79	1.57	0.48	0.26	0.38	0.2	0.67	0.29	0.19	0.884	0.346
ENSG00000070915	SLC12A3	solute carrier family 12 member 3 [Source:HGNC Symbol;Acc:HGNC:10912]	2.99101	1.58063	0.00835156	up	0.21	0.04	0.4	0.21	0.02	0.51	0.33	0.12	0.13	0.65	0.176	0.348
ENSG00000073067	CYP2W1	cytochrome P450 family 2 subfamily W member 1 [Source:HGNC Symbol;Acc:HGNC:20243]	0.173265	-2.52895	4.1e-11	down	2.17	1.38	1.05	1.41	1.77	0.2	0.05	0.29	0.38	0.57	1.556	0.298
ENSG00000076351	SLC46A1	solute carrier family 46 member 1 [Source:HGNC Symbol;Acc:HGNC:30521]	3.82063	1.93381	0.042505	up	0	0.1	0.42	0.02	0.12	0	0.75	1.35	0.82	1.21	0.132	0.826
ENSG00000078053	AMPH	amphiphysin [Source:HGNC Symbol;Acc:HGNC:471]	2.05029	1.03583	0.0163094	up	0.11	0.45	0.18	0.14	0.07	0.34	0.4	0.45	0.45	0.32	0.19	0.392
ENSG00000091010	POU4F3	POU class 4 homeobox 3 [Source:HGNC Symbol;Acc:HGNC:9220]	5.84631	2.54753	0.032112	up	0.02	0.03	0.03	0	0	0.08	0.12	0.13	0.12	0	0.016	0.09
ENSG00000091262	ABCC6	ATP binding cassette subfamily C member 6 [Source:HGNC Symbol;Acc:HGNC:57]	2.88382	1.52798	0.0394622	up	0.12	0.03	0.1	0.04	0	0.19	0.06	0.06	0.32	0.03	0.058	0.132
ENSG00000092009	CMA1	chymase 1 [Source:HGNC Symbol;Acc:HGNC:2097]	2.55591	1.35383	0.00267176	up	0.48	0.72	0.28	0.34	0.73	1.96	0.99	1.25	0.96	1.53	0.51	1.338
ENSG00000092377	TBL1Y	transducin beta like 1 Y-linked [Source:HGNC Symbol;Acc:HGNC:18502]	0.409184	-1.28918	0.0292271	down	0.57	0.18	0.22	0.28	0.38	0.18	0.18	0	0.14	0.06	0.326	0.112
ENSG00000100453	GZMB	granzyme B [Source:HGNC Symbol;Acc:HGNC:4709]	2.74703	1.45787	1.42e-05	up	1.83	1.16	0.73	1.32	3.34	3.26	4.41	3.61	3.49	4.34	1.676	3.822
ENSG00000100678	SLC8A3	solute carrier family 8 member A3 [Source:HGNC Symbol;Acc:HGNC:11070]	0.10892	-3.19865	0.0153037	down	0.11	0.02	0.06	0.04	0.05	0	0	0	0	0.02	0.056	0.004
ENSG00000102595	UGGT2	UDP-glucose glycoprotein glucosyltransferase 2 [Source:HGNC Symbol;Acc:HGNC:15664]	8.01674	3.00302	0.012445	up	0	0.03	0	0.03	0	0.12	0.05	0.13	0.14	0.12	0.012	0.112
ENSG00000104435	STMN2	stathmin 2 [Source:HGNC Symbol;Acc:HGNC:10577]	8.57136	3.09952	0.0386499	up	0.03	0	0	0	0	0.07	0.21	0	0.26	0.04	0.006	0.116
ENSG00000105419	MEIS3	Meis homeobox 3 [Source:HGNC Symbol;Acc:HGNC:29537]	0.477975	-1.06499	0.0418521	down	0.25	1.51	0.87	0.42	0.38	0.4	0.41	0.23	0.64	0.21	0.686	0.378
ENSG00000105675	ATP4A	ATPase H+/K+ transporting subunit alpha [Source:HGNC Symbol;Acc:HGNC:819]	0.369126	-1.43782	3.43e-07	down	0.83	0.88	0.68	0.47	1.16	0.21	0.26	0.35	0.23	0.39	0.804	0.288
ENSG00000107159	CA9	carbonic anhydrase 9 [Source:HGNC Symbol;Acc:HGNC:1383]	0.474674	-1.07499	3.7e-19	down	21.84	14.06	14.49	17.25	17.81	7.29	7.52	9.5	9.32	7.93	17.09	8.312
ENSG00000114923	SLC4A3	solute carrier family 4 member 3 [Source:HGNC Symbol;Acc:HGNC:11029]	0.252781	-1.98404	7.12e-05	down	0.22	0.24	0.41	0.24	0.36	0.08	0.06	0.2	0	0.08	0.294	0.084
ENSG00000115461	IGFBP5	insulin like growth factor binding protein 5 [Source:HGNC Symbol;Acc:HGNC:5474]	0.491724	-1.02408	0.00868073	down	0.46	0.11	0.29	0.2	0.39	0.18	0.28	0.13	0.16	0.62	0.29	0.274
ENSG00000116962	NID1	nidogen 1 [Source:HGNC Symbol;Acc:HGNC:7821]	6.35259	2.66734	0.00744762	up	0	0	0.01	0.03	0	0.08	0.04	0.04	0.06	0.08	0.008	0.06
ENSG00000119946	CNNM1	cyclin and CBS domain divalent metal cation transport mediator 1 [Source:HGNC Symbol;Acc:HGNC:102]	2.38834	1.25601	0.0105766	up	0.04	0.05	0.06	0.04	0.08	0.1	0.13	0.09	0.19	0.11	0.054	0.124
ENSG00000120210	INSL6	insulin like 6 [Source:HGNC Symbol;Acc:HGNC:6089]	0.127233	-2.97446	0.0424673	down	0.23	0.19	0.07	0	0.38	0	0.29	0	0	0	0.174	0.058
ENSG00000120278	PLEKHG1	pleckstrin homology and RhoGEF domain containing G1 [Source:HGNC Symbol;Acc:HGNC:20884]	0.412555	-1.27734	0.038785	down	0.07	0.13	0.17	0.14	0.38	0.1	0.01	0.08	0.12	0.03	0.178	0.068
ENSG00000124721	DNAH8	dynein axonemal heavy chain 8 [Source:HGNC Symbol;Acc:HGNC:2952]	0.0957192	-3.38505	0.0118046	down	0	0	0.02	0.01	0.04	0	0	0	0	0	0.014	0
ENSG00000125730	C3	complement C3 [Source:HGNC Symbol;Acc:HGNC:1318]	0.334571	-1.57961	0.042052	down	0.18	0.26	0.78	0.08	0.64	0.04	0.01	0.24	0.16	0.23	0.388	0.136
ENSG00000126895	AVPR2	arginine vasopressin receptor 2 [Source:HGNC Symbol;Acc:HGNC:897]	2.83342	1.50255	9.89e-05	up	0.34	0.06	0.18	0.16	0.05	0.44	0.46	0.46	0.19	0.31	0.158	0.372
ENSG00000127955	GNAI1	G protein subunit alpha i1 [Source:HGNC Symbol;Acc:HGNC:4384]	7.38036	2.88369	0.0484496	up	0.01	0	0	0	0	0.08	0.05	0.02	0.03	0	0.002	0.036
ENSG00000128606	LRRC17	leucine rich repeat containing 17 [Source:HGNC Symbol;Acc:HGNC:16895]	0.383597	-1.38234	0.0484676	down	0.75	0.45	0.31	0.35	0.23	0.46	0.03	0.11	0.3	0.07	0.418	0.194
ENSG00000128710	HOXD10	homeobox D10 [Source:HGNC Symbol;Acc:HGNC:5133]	0.102398	-3.28775	0.0282872	down	0.08	0.04	0.3	0.08	0.19	0	0	0	0	0	0.138	0
ENSG00000129009	ISLR	immunoglobulin superfamily containing leucine rich repeat [Source:HGNC Symbol;Acc:HGNC:6133]	0.298251	-1.7454	0.0262458	down	0.29	0.63	0.1	0.18	0.18	0.03	0.09	0.2	0	0.03	0.276	0.07
ENSG00000130635	COL5A1	collagen type V alpha 1 chain [Source:HGNC Symbol;Acc:HGNC:2209]	0.466419	-1.1003	0.00431208	down	0.12	0.52	0.13	0.3	0.13	0.04	0.16	0.38	0.05	0.05	0.24	0.136
ENSG00000130822	PNCK	pregnancy up-regulated nonubiquitous CaM kinase [Source:HGNC Symbol;Acc:HGNC:13415]	0.464476	-1.10632	1.04e-06	down	6.45	5.26	7.39	8.44	6.39	1.87	1.28	2.82	3.35	2.84	6.786	2.432
ENSG00000131044	TTLL9	tubulin tyrosine ligase like 9 [Source:HGNC Symbol;Acc:HGNC:16118]	0.22282	-2.16605	0.00245386	down	0.13	0.26	0.24	0.24	0.22	0.06	0.08	0.03	0.03	0.02	0.218	0.044
ENSG00000131069	ACSS2	acyl-CoA synthetase short chain family member 2 [Source:HGNC Symbol;Acc:HGNC:15814]	0.462457	-1.11261	6.49e-38	down	15.04	20.53	12.91	13.55	13.34	7.08	6	6.43	5.85	6.92	15.074	6.456
ENSG00000131233	GJA9	gap junction protein alpha 9 [Source:HGNC Symbol;Acc:HGNC:19155]	0.090209	-3.47058	0.026571	down	0	0.07	0	0.27	0.21	0.03	0	0	0	0	0.11	0.006
ENSG00000133665	DYDC2	DPY30 domain containing 2 [Source:HGNC Symbol;Acc:HGNC:23468]	0.190473	-2.39234	0.0376835	down	0.11	0.2	0.34	0.24	0.05	0	0.3	0.04	0	0.04	0.188	0.076
ENSG00000134107	BHLHE40	basic helix-loop-helix family member e40 [Source:HGNC Symbol;Acc:HGNC:1046]	0.34558	-1.53291	4.83e-11	down	17.81	9.78	12.61	11.14	11.25	3.27	4.25	4.78	3.87	6.58	12.518	4.55
ENSG00000135362	PRR5L	proline rich 5 like [Source:HGNC Symbol;Acc:HGNC:25878]	0.326942	-1.61289	0.0103843	down	0.29	0.39	1.14	0.31	0.83	0.18	0.04	0.21	0.7	0.3	0.592	0.286
ENSG00000137225	CAPN11	calpain 11 [Source:HGNC Symbol;Acc:HGNC:1478]	0.404905	-1.30434	0.00870501	down	0.25	0.66	1.05	0.28	0.54	0.39	0.14	0.28	0.19	0.16	0.556	0.232
ENSG00000137809	ITGA11	integrin subunit alpha 11 [Source:HGNC Symbol;Acc:HGNC:6136]	0.154882	-2.69076	0.0222201	down	0.28	0.02	0	0.08	0.15	0.01	0	0	0.01	0.01	0.106	0.006
ENSG00000141527	CARD14	caspase recruitment domain family member 14 [Source:HGNC Symbol;Acc:HGNC:16446]	0.465327	-1.10368	0.0347656	down	0.08	0.26	0.35	0.15	0.48	0.12	0.16	0.12	0.06	0.28	0.264	0.148
ENSG00000141748	ARL5C	ADP ribosylation factor like GTPase 5C [Source:HGNC Symbol;Acc:HGNC:31111]	2.56191	1.35722	0.0200319	up	0	0.54	0.41	1.13	0.83	1.22	0.39	1.28	0.81	0.77	0.582	0.894
ENSG00000142973	CYP4B1	cytochrome P450 family 4 subfamily B member 1 [Source:HGNC Symbol;Acc:HGNC:2644]	0.234185	-2.09428	0.0385553	down	0.39	0.32	0.21	1.37	0.11	0.18	0	0.2	0	0.28	0.48	0.132
ENSG00000143333	RGS16	regulator of G protein signaling 16 [Source:HGNC Symbol;Acc:HGNC:9997]	4.33129	2.1148	0.0431713	up	0.05	0.03	0.03	0	0	0.11	0.16	0.06	0.07	0.09	0.022	0.098
ENSG00000143412	ANXA9	annexin A9 [Source:HGNC Symbol;Acc:HGNC:547]	0.371774	-1.4275	0.041293	down	0.19	0.16	0.29	0.44	0.58	0.16	0	0.22	0.19	0.16	0.332	0.146
ENSG00000143603	KCNN3	potassium calcium-activated channel subfamily N member 3 [Source:HGNC Symbol;Acc:HGNC:6292]	0.447609	-1.15969	0.000211344	down	0.48	0.38	0.29	0.39	0.68	0.21	0.18	0.46	0.24	0.08	0.444	0.234
ENSG00000144843	ADPRH	ADP-ribosylarginine hydrolase [Source:HGNC Symbol;Acc:HGNC:269]	0.0936582	-3.41645	0.0196825	down	0.01	0.05	0.03	0.16	0.02	0	0	0	0	0	0.054	0
ENSG00000145536	ADAMTS16	ADAM metallopeptidase with thrombospondin type 1 motif 16 [Source:HGNC Symbol;Acc:HGNC:17108]	0.497662	-1.00676	0.0195376	down	0.23	0.25	0.34	0.27	0.18	0.06	0.12	0.27	0.11	0.05	0.254	0.122
ENSG00000146006	LRRTM2	leucine rich repeat transmembrane neuronal 2 [Source:HGNC Symbol;Acc:HGNC:19409]	0.378042	-1.40338	0.0364937	down	0.04	0.13	0.1	0.1	0.18	0.05	0.02	0.44	0	0.07	0.11	0.116
ENSG00000146221	TCTE1	t-complex-associated-testis-expressed 1 [Source:HGNC Symbol;Acc:HGNC:11693]	2.69507	1.43032	0.0274508	up	0.14	0.15	0.21	0	0.03	0.3	0.33	0.18	0.13	0.29	0.106	0.246
ENSG00000146411	SLC2A12	solute carrier family 2 member 12 [Source:HGNC Symbol;Acc:HGNC:18067]	0.351335	-1.50908	0.000611079	down	0.17	0.21	0.2	0.18	0.12	0.06	0.04	0.08	0.09	0.06	0.176	0.066
ENSG00000148357	HMCN2	hemicentin 2 [Source:HGNC Symbol;Acc:HGNC:21293]	0.23912	-2.0642	0.0337929	down	0.06	0.18	0.05	0.03	0.09	0	0.04	0.01	0	0.04	0.082	0.018
ENSG00000148600	CDHR1	cadherin related family member 1 [Source:HGNC Symbol;Acc:HGNC:14550]	0.461088	-1.11689	8.56e-17	down	4.06	2.24	2.61	3.1	3.44	0.91	7.15	0.73	1.56	1.54	3.09	2.378
ENSG00000148926	ADM	adrenomedullin [Source:HGNC Symbol;Acc:HGNC:259]	0.245197	-2.02799	1.36e-08	down	22.22	7.03	8.75	6.77	10.82	2.19	2.45	3.98	2.06	3.47	11.118	2.83
ENSG00000149596	JPH2	junctophilin 2 [Source:HGNC Symbol;Acc:HGNC:14202]	0.318884	-1.6489	0.0373519	down	0.14	0.26	0.05	0.13	0.01	0.02	0.02	0.01	0.02	0	0.118	0.014
ENSG00000151632	AKR1C2	aldo-keto reductase family 1 member C2 [Source:HGNC Symbol;Acc:HGNC:385]	0.431395	-1.21292	0.0347127	down	0.43	0.83	0.68	0.21	0.89	0.02	0.42	0.55	0.15	0.59	0.608	0.346
ENSG00000153495	TEX29	testis expressed 29 [Source:HGNC Symbol;Acc:HGNC:20370]	0.420885	-1.2485	1.45e-06	down	2.49	2	1.83	1.48	2.25	0.49	0.59	1.23	1.01	1.25	2.01	0.914
ENSG00000155367	PPM1J	protein phosphatase, Mg2+/Mn2+ dependent 1J [Source:HGNC Symbol;Acc:HGNC:20785]	0.47015	-1.08881	0.00241849	down	1.45	1.24	0.54	0.68	1.37	0.61	0.39	0.55	0.63	0.33	1.056	0.502
ENSG00000157103	SLC6A1	solute carrier family 6 member 1 [Source:HGNC Symbol;Acc:HGNC:11042]	0.29943	-1.73971	0.0423324	down	0.08	0.07	0.73	0.09	0.09	0	0.01	0	0.06	0.1	0.212	0.034
ENSG00000159167	STC1	stanniocalcin 1 [Source:HGNC Symbol;Acc:HGNC:11373]	0.223734	-2.16015	1.38e-05	down	0.3	0.23	0.36	0.29	0.37	0.05	0.11	0.15	0.05	0.08	0.31	0.088
ENSG00000159784	FAM131B	family with sequence similarity 131 member B [Source:HGNC Symbol;Acc:HGNC:22202]	0.418005	-1.25841	0.0329452	down	0.11	0.14	0.14	0.22	0.08	0.02	0.12	0.05	0.06	0.11	0.138	0.072
ENSG00000159860	TCAF2P1	TRPM8 channel associated factor 2 pseudogene 1 [Source:HGNC Symbol;Acc:HGNC:33603]	0.464704	-1.10562	0.0114699	down	0.48	0.31	0.38	0.46	0.31	0.2	0.17	0.26	0.24	0.09	0.388	0.192
ENSG00000160471	COX6B2	cytochrome c oxidase subunit 6B2 [Source:HGNC Symbol;Acc:HGNC:24380]	0.446037	-1.16477	0.019146	down	0.67	0.4	0.9	0.4	0.82	0.04	0.37	0.2	0.22	0.27	0.638	0.22
ENSG00000162438	CTRC	chymotrypsin C [Source:HGNC Symbol;Acc:HGNC:2523]	4.70971	2.23564	0.0428792	up	0.02	0	0.05	0.02	0	0.11	0	0.07	0.58	0.29	0.018	0.21
ENSG00000163131	CTSS	cathepsin S [Source:HGNC Symbol;Acc:HGNC:2545]	0.440004	-1.18441	0.0257955	down	0.84	0.83	0.25	0.84	0.47	0.53	0.18	0.24	0.52	0.28	0.646	0.35
ENSG00000163331	DAPL1	death associated protein like 1 [Source:HGNC Symbol;Acc:HGNC:21490]	0.173142	-2.52997	0.0490187	down	0.36	0.21	0.67	0.75	0.49	0	0	0	0.25	0.15	0.496	0.08
ENSG00000163354	DCST2	DC-STAMP domain containing 2 [Source:HGNC Symbol;Acc:HGNC:26562]	0.381823	-1.38902	0.017708	down	1.25	0.52	0.92	0.41	0.27	0.14	0.09	0.06	0.1	0.37	0.674	0.152
ENSG00000163501	IHH	Indian hedgehog signaling molecule [Source:HGNC Symbol;Acc:HGNC:5956]	7.30979	2.86983	0.0382196	up	0	0	0	0	0.03	0.08	0.05	0.03	0.03	0.08	0.006	0.054
ENSG00000164385	LINC01600	long intergenic non-protein coding RNA 1600 [Source:HGNC Symbol;Acc:HGNC:21600]	0.282832	-1.82198	0.0161886	down	0.33	0.32	0.39	0.62	0.17	0.06	0.03	0.03	0.4	0.03	0.366	0.11
ENSG00000165164	CFAP47	cilia and flagella associated protein 47 [Source:HGNC Symbol;Acc:HGNC:26708]	2.29541	1.19875	0.0340439	up	0.03	0.01	0.06	0.05	0.21	0.15	0.1	0.18	0.09	0.15	0.072	0.134
ENSG00000167037	SGSM1	small G protein signaling modulator 1 [Source:HGNC Symbol;Acc:HGNC:29410]	0.362537	-1.4638	0.000198937	down	11.11	11.87	18.01	5.35	12.84	10.5	10.49	3.4	6.89	0.76	11.836	6.408
ENSG00000167371	PRRT2	proline rich transmembrane protein 2 [Source:HGNC Symbol;Acc:HGNC:30500]	0.164295	-2.60564	0.00787658	down	0.65	0.34	0.09	0.16	0.23	0	0	0.16	0	0.06	0.294	0.044
ENSG00000168209	DDIT4	DNA damage inducible transcript 4 [Source:HGNC Symbol;Acc:HGNC:24944]	0.443716	-1.17229	1.29e-14	down	269.02	203.88	214.45	214.63	200.32	76.94	89.46	107.65	86.22	128.31	220.46	97.716
ENSG00000168671	UGT3A2	UDP glycosyltransferase family 3 member A2 [Source:HGNC Symbol;Acc:HGNC:27266]	5.11181	2.35383	0.0177771	up	0	0.04	0.06	0.21	0.06	0.29	0.25	0.27	0	0.15	0.074	0.192
ENSG00000169715	MT1E	metallothionein 1E [Source:HGNC Symbol;Acc:HGNC:7397]	2.07289	1.05164	0.0109836	up	1.77	0.96	1.15	3.13	1.72	2.7	1.24	2.59	4.22	4.12	1.746	2.974
ENSG00000169891	REPS2	RALBP1 associated Eps domain containing 2 [Source:HGNC Symbol;Acc:HGNC:9963]	0.172928	-2.53175	0.0312788	down	0.02	0.05	0.01	0.03	0.62	0	0.02	0	0	0.01	0.146	0.006
ENSG00000170703	TTLL6	tubulin tyrosine ligase like 6 [Source:HGNC Symbol;Acc:HGNC:26664]	0.413223	-1.27501	0.00179075	down	0.5	0.36	0.5	0.26	1.2	0.04	0.14	0.4	0.56	0.2	0.564	0.268
ENSG00000173110	HSPA6	heat shock protein family A (Hsp70) member 6 [Source:HGNC Symbol;Acc:HGNC:5239]	108.839	6.76605	1.36e-09	up	0	0	0.36	0.29	0	20.04	9.42	9.54	15.42	16.05	0.13	14.094
ENSG00000173210	ABLIM3	actin binding LIM protein family member 3 [Source:HGNC Symbol;Acc:HGNC:29132]	0.0946061	-3.40192	0.0188392	down	0	0.08	0.04	0.04	0.3	0	0.03	0	0	0	0.092	0.006
ENSG00000175746	C15orf54	chromosome 15 putative open reading frame 54 [Source:HGNC Symbol;Acc:HGNC:33797]	2.24469	1.16652	0.0371099	up	0.23	0.13	0.18	0.16	0.07	0.49	0.14	0.31	0.13	0.22	0.154	0.258
ENSG00000175886	RPL7AP66	ribosomal protein L7a pseudogene 66 [Source:HGNC Symbol;Acc:HGNC:35682]	0.128124	-2.96438	0.045337	down	0.51	0.28	0.12	0	0.42	0	0	0	0	0.15	0.266	0.03
ENSG00000175938	ORAI3	ORAI calcium release-activated calcium modulator 3 [Source:HGNC Symbol;Acc:HGNC:28185]	0.223072	-2.16442	0.0435055	down	0.48	0.21	0.1	0	0.4	0.18	0.09	0	0	0	0.238	0.054
ENSG00000176014	TUBB6	tubulin beta 6 class V [Source:HGNC Symbol;Acc:HGNC:20776]	2.39017	1.25711	0.0182658	up	0.27	1.59	1.47	0.14	1.01	3.4	4.07	0.66	0.67	0.65	0.896	1.89
ENSG00000178404	CEP295NL	CEP295 N-terminal like [Source:HGNC Symbol;Acc:HGNC:44659]	2.34622	1.23034	0.024806	up	0.03	0.27	0.2	0.15	0.17	0.4	0.5	0.3	0.57	0.23	0.164	0.4
ENSG00000179604	CDC42EP4	CDC42 effector protein 4 [Source:HGNC Symbol;Acc:HGNC:17147]	0.161622	-2.6293	0.00217804	down	0.2	0.09	0.28	0.53	0.29	0.21	0.02	0.02	0	0.02	0.278	0.054
ENSG00000179967	PPP1R14BP3	protein phosphatase 1 regulatory inhibitor subunit 14B pseudogene 3 [Source:HGNC Symbol;Acc:HGNC:16330]	0.474586	-1.07526	0.0029448	down	6.55	3.13	3.69	4.32	2.98	2.17	2.53	2.26	0.92	1.67	4.134	1.91
ENSG00000180053	NKX2-6	NK2 homeobox 6 [Source:HGNC Symbol;Acc:HGNC:32940]	2.12785	1.08939	0.000341901	up	0.47	0.53	0.46	0.58	0.6	1.37	1.04	1.38	0.86	0.94	0.528	1.118
ENSG00000180422	LINC00304	long intergenic non-protein coding RNA 304 [Source:HGNC Symbol;Acc:HGNC:26713]	3.0355	1.60194	9.74e-05	up	0.26	0.2	0.62	0.41	0.26	0.87	0.98	0.5	1.23	1.22	0.35	0.96
ENSG00000180769	WDFY3-AS2	WDFY3 antisense RNA 2 [Source:HGNC Symbol;Acc:HGNC:21603]	0.43155	-1.2124	0.0385942	down	0.45	0.31	0.44	0.25	0.18	0.1	0.2	0.12	0.03	0.04	0.326	0.098
ENSG00000182168	UNC5C	unc-5 netrin receptor C [Source:HGNC Symbol;Acc:HGNC:12569]	2.26714	1.18087	0.0385655	up	0.03	0.02	0.04	0.02	0.05	0.12	0.02	0.15	0.09	0.03	0.032	0.082
ENSG00000182578	CSF1R	colony stimulating factor 1 receptor [Source:HGNC Symbol;Acc:HGNC:2433]	0.106907	-3.22557	0.0493108	down	0.04	0.02	0.31	0.15	0	0	0	0	0	0	0.104	0
ENSG00000183444	OR7E38P	olfactory receptor family 7 subfamily E member 38 pseudogene [Source:HGNC Symbol;Acc:HGNC:8411]	0.468785	-1.093	0.0288576	down	4.08	1.35	2.75	2.28	3	1.49	1.05	0	1.05	2.66	2.692	1.25
ENSG00000184221	OLIG1	oligodendrocyte transcription factor 1 [Source:HGNC Symbol;Acc:HGNC:16983]	0.389039	-1.36201	0.0128655	down	0.62	1.71	0.42	0.26	0.54	0.07	0.14	0.26	0.18	0.09	0.71	0.148
ENSG00000185156	MFSD6L	major facilitator superfamily domain containing 6 like [Source:HGNC Symbol;Acc:HGNC:26656]	0.115338	-3.11607	0.0184139	down	0.03	0.09	0.1	0.09	0.07	0.03	0	0	0	0	0.076	0.006
ENSG00000185630	PBX1	PBX homeobox 1 [Source:HGNC Symbol;Acc:HGNC:8632]	0.447302	-1.16068	0.00168969	down	0.68	0.29	0.29	0.51	1.9	0.56	0.14	0.22	0.19	0.67	0.734	0.356
ENSG00000186326	RGS9BP	regulator of G protein signaling 9 binding protein [Source:HGNC Symbol;Acc:HGNC:30304]	0.469037	-1.09223	0.00324764	down	0.67	0.42	0.45	0.53	0.58	0.22	0.33	0.31	0.16	0.2	0.53	0.244
ENSG00000186810	CXCR3	C-X-C motif chemokine receptor 3 [Source:HGNC Symbol;Acc:HGNC:4540]	2.441	1.28747	1.59e-06	up	0.56	0.97	0.75	0.63	0.93	2	2.16	2.03	1.25	1.82	0.768	1.852
ENSG00000187672	ERC2	ELKS/RAB6-interacting/CAST family member 2 [Source:HGNC Symbol;Acc:HGNC:31922]	0.115452	-3.11463	0.0381709	down	0	0.02	0.12	0.1	0.02	0	0	0.05	0	0	0.052	0.01
ENSG00000187999	HNRNPA1P61	heterogeneous nuclear ribonucleoprotein A1 pseudogene 61 [Source:HGNC Symbol;Acc:HGNC:48791]	8.72933	3.12587	0.0450607	up	0	0	0	0	0	0.27	0.17	0.09	0.11	0.09	0	0.146
ENSG00000188032	C19orf67	chromosome 19 open reading frame 67 [Source:HGNC Symbol;Acc:HGNC:34354]	0.0810579	-3.6249	0.0386443	down	0	0.21	0	0.12	0.3	0	0	0	0	0	0.126	0
ENSG00000189056	RELN	reelin [Source:HGNC Symbol;Acc:HGNC:9957]	0.374732	-1.41607	0.0436949	down	0.13	0.22	0.08	0.11	0.07	0	0.02	0.1	0.07	0.09	0.122	0.056
ENSG00000189108	IL1RAPL2	interleukin 1 receptor accessory protein like 2 [Source:HGNC Symbol;Acc:HGNC:5997]	20.5575	4.36159	0.000795839	up	0	0	0	0	1.07	4.2	1.61	0	10.12	9.92	0.214	5.17
ENSG00000189223	PAX8-AS1	PAX8 antisense RNA 1 [Source:HGNC Symbol;Acc:HGNC:49271]	2.2849	1.19213	0.0335586	up	0.11	0.23	0.04	0.09	0.08	0.12	0.21	0.69	0.16	0.05	0.11	0.246
ENSG00000189375	TBC1D28	TBC1 domain family member 28 [Source:HGNC Symbol;Acc:HGNC:26858]	0.0830981	-3.58904	0.0422557	down	0	0.05	0	0.14	0.08	0	0	0	0	0	0.054	0
ENSG00000196345	ZKSCAN7	zinc finger with KRAB and SCAN domains 7 [Source:HGNC Symbol;Acc:HGNC:12955]	4.06114	2.02188	0.0240927	up	0.09	0	0.06	0	0.09	0.12	0.26	0.2	0.2	0.12	0.048	0.18
ENSG00000196562	SULF2	sulfatase 2 [Source:HGNC Symbol;Acc:HGNC:20392]	0.452292	-1.14467	0.0292901	down	0.58	0.65	0.14	0.86	0.14	0.21	0.18	0.2	0.24	0.28	0.474	0.222
ENSG00000197238	H4C11	H4 clustered histone 11 [Source:HGNC Symbol;Acc:HGNC:4785]	0.0106667	-6.55074	0.022883	down	14.32	6.11	0	0	18.47	0	0	0	0	0	7.78	0
ENSG00000198478	SH3BGRL2	SH3 domain binding glutamate rich protein like 2 [Source:HGNC Symbol;Acc:HGNC:15567]	0.337449	-1.56726	0.0131986	down	0.1	0.17	0.12	0.09	0.06	0.04	0.05	0.01	0.02	0.06	0.108	0.036
ENSG00000198756	COLGALT2	collagen beta(1-O)galactosyltransferase 2 [Source:HGNC Symbol;Acc:HGNC:16790]	2.84746	1.50967	0.0441308	up	0.05	0.03	0.1	0	0.03	0.07	0.06	0.06	0.12	0.06	0.042	0.074
ENSG00000198910	L1CAM	L1 cell adhesion molecule [Source:HGNC Symbol;Acc:HGNC:6470]	0.423327	-1.24016	9.52e-08	down	0.87	0.59	0.97	1.4	1.28	0.59	0.6	1.08	0.4	0.39	1.022	0.612
ENSG00000203711	C6orf99	chromosome 6 putative open reading frame 99 [Source:HGNC Symbol;Acc:HGNC:21179]	0.487431	-1.03673	0.0457377	down	0.9	1.07	1.98	1.46	0.6	0.42	0.93	0.93	0.22	0.17	1.202	0.534
ENSG00000203734	ECT2L	epithelial cell transforming 2 like [Source:HGNC Symbol;Acc:HGNC:21118]	6.94255	2.79547	0.0213317	up	0	0.02	0	0.03	0	0.05	0	0.08	0.08	0.76	0.01	0.194
ENSG00000204128	C2orf72	chromosome 2 open reading frame 72 [Source:HGNC Symbol;Acc:HGNC:27418]	0.376256	-1.41022	0.00499449	down	0.28	0.2	0.84	0.2	0.59	0.06	0.16	0.54	0.05	0.13	0.422	0.188
ENSG00000204388	HSPA1B	heat shock protein family A (Hsp70) member 1B [Source:HGNC Symbol;Acc:HGNC:5233]	3.85961	1.94846	1.2e-82	up	7.61	6.99	6.88	7.95	7.27	36.81	26.31	24.78	24.76	29.02	7.34	28.336
ENSG00000204389	HSPA1A	heat shock protein family A (Hsp70) member 1A [Source:HGNC Symbol;Acc:HGNC:5232]	159.224	7.31491	1.69e-16	up	0	0.09	0	0	0	4.61	1.63	2.96	1.45	3.05	0.018	2.74
ENSG00000205436	EXOC3L4	exocyst complex component 3 like 4 [Source:HGNC Symbol;Acc:HGNC:20120]	0.272549	-1.87541	0.0396331	down	0.37	0.45	1.03	0.46	0.88	0	0.17	0.06	0.24	0	0.638	0.094
ENSG00000210107	MT-TQ	mitochondrially encoded tRNA-Gln (CAA/G) [Source:HGNC Symbol;Acc:HGNC:7495]	0.437988	-1.19104	1.07e-08	down	0	0	0	0	0	0	0	0	0	0	0	0
ENSG00000212939	-	novel transcript	11.1363	3.4772	0.0294355	up	0	0	0	0	0	0.02	0.06	0.03	0.06	0	0	0.034
ENSG00000213234	ST13P10	ST13, Hsp70 interacting protein pseudogene 10 [Source:HGNC Symbol;Acc:HGNC:38745]	0.118734	-3.07419	0.0234187	down	0.26	0.07	0.16	0.28	0.09	0	0	0.07	0	0	0.172	0.014
ENSG00000214097	SMCO1	single-pass membrane protein with coiled-coil domains 1 [Source:HGNC Symbol;Acc:HGNC:27407]	0.20573	-2.28118	0.0444526	down	0.14	0.08	0.13	0.15	0.09	0	0.04	0.04	0.05	0	0.118	0.026
ENSG00000214324	C3orf56	chromosome 3 open reading frame 56 [Source:HGNC Symbol;Acc:HGNC:32481]	0.13752	-2.86228	0.02876	down	0.15	0.04	0.22	0.04	0.19	0	0	0	0.1	0	0.128	0.02
ENSG00000215154	-	potassium channel tetramerisation domain containing 5 (KCTD5) pseudogene	23.5936	4.56033	0.0107441	up	0	0.89	0	0	0	0.85	1.33	0.22	0	0.78	0.178	0.636
ENSG00000216863	LY86-AS1	LY86 antisense RNA 1 [Source:HGNC Symbol;Acc:HGNC:26593]	0.374973	-1.41514	0.0339939	down	0.38	0.25	0.41	0.21	0.07	0.12	0.04	0.14	0.05	0.06	0.264	0.082
ENSG00000217442	SYCE3	synaptonemal complex central element protein 3 [Source:HGNC Symbol;Acc:HGNC:35245]	0.498128	-1.00541	0.0117433	down	6.68	8.51	5.03	2.57	7.33	1.75	3.18	3.52	2.11	3.53	6.024	2.818
ENSG00000221819	GAS8-AS1	GAS8 antisense RNA 1 [Source:HGNC Symbol;Acc:HGNC:1197]	3.02549	1.59717	0.0269516	up	0.29	0.17	0.37	0.33	0.1	1.03	0.46	1.01	1.71	0.42	0.252	0.926
ENSG00000223373	-	novel transcript	7.50605	2.90805	0.0455956	up	0	0	0	0	0.21	0.36	0.33	0	0.64	0.54	0.042	0.374
ENSG00000223685	LINC00571	long intergenic non-protein coding RNA 571 [Source:HGNC Symbol;Acc:HGNC:43721]	13.1878	3.72113	0.00285954	up	0	0	0	0.08	0	0.08	0.21	0.36	0.15	0.3	0.016	0.22
ENSG00000223776	LGALS8-AS1	LGALS8 antisense RNA 1 [Source:HGNC Symbol;Acc:HGNC:40340]	0.436057	-1.19741	0.00910489	down	1.61	0.39	0.92	0.68	0.98	0.25	0.43	0.64	0.26	0.42	0.916	0.4
ENSG00000223865	HLA-DPB1	major histocompatibility complex, class II, DP beta 1 [Source:HGNC Symbol;Acc:HGNC:4940]	0.4152	-1.26812	0.0355366	down	0.37	0.79	0.9	2.15	0.28	0.14	0.64	0.62	0.31	0.71	0.898	0.484
ENSG00000224072	VEZTP1	VEZT pseudogene 1 [Source:HGNC Symbol;Acc:HGNC:54949]	3.99574	1.99846	0.00184532	up	0.05	0.06	0.13	0.06	0.03	0.24	0.14	0.27	0.28	0.39	0.066	0.264
ENSG00000224083	MTCO1P11	MT-CO1 pseudogene 11 [Source:HGNC Symbol;Acc:HGNC:52013]	0.104704	-3.25561	0.0467346	down	0.13	0	0.05	0.14	0.11	0	0	0	0	0	0.086	0
ENSG00000224159	HMGB1P9	high mobility group box 1 pseudogene 9 [Source:HGNC Symbol;Acc:HGNC:13320]	9.58915	3.2614	0.0112036	up	0	0.16	0	0	0	0.62	0.29	0.31	0.37	0.47	0.032	0.412
ENSG00000224713	-	novel transcript, antisense to ARHGEF25	0.421516	-1.24634	0.03448	down	0.29	0.49	0.25	0.09	0.37	0.09	0.19	0.15	0.14	0.03	0.298	0.12
ENSG00000224861	YBX1P1	Y-box binding protein 1 pseudogene 1 [Source:HGNC Symbol;Acc:HGNC:8015]	0.483334	-1.04891	0.0453146	down	0.73	0.46	0.74	0.53	0.51	0.18	0.37	0.15	0.34	0.23	0.594	0.254
ENSG00000225194	LINC00092	long intergenic non-protein coding RNA 92 [Source:HGNC Symbol;Acc:HGNC:31408]	0.10459	-3.25718	0.0466474	down	0.06	0	0.09	0.09	0.05	0	0	0	0	0	0.058	0
ENSG00000225449	RAB6C-AS1	RAB6C antisense RNA 1 [Source:HGNC Symbol;Acc:HGNC:49278]	0.207919	-2.26591	0.0180834	down	0.02	0.23	0.21	0.09	0.18	0.06	0	0	0.04	17.46	0.146	3.512
ENSG00000225972	MTND1P23	MT-ND1 pseudogene 23 [Source:HGNC Symbol;Acc:HGNC:42092]	0.217852	-2.19858	0.00683323	down	2.73	3.15	1.14	3.95	6.07	0.52	1.42	1.06	0.63	0	3.408	0.726
ENSG00000226147	TUBBP10	tubulin beta class I pseudogene 10 [Source:HGNC Symbol;Acc:HGNC:42344]	0.339939	-1.55665	0.035359	down	0.73	0.33	0.31	0.28	0.2	0.12	0.27	0.08	0	0.19	0.37	0.132
ENSG00000226220	CICP22	capicua transcriptional repressor pseudogene 22 [Source:HGNC Symbol;Acc:HGNC:48838]	2.7374	1.45281	0.0416529	up	0.05	0.29	0.18	0.17	0.07	0.4	0.27	0.41	0.89	0.14	0.152	0.422
ENSG00000226380	-	novel transcript	4.17128	2.06049	0.0319753	up	0.01	0.19	0.02	0.02	0	0.16	0.05	0.02	0.08	0.02	0.048	0.066
ENSG00000226746	SMCR5	Smith-Magenis syndrome chromosome region, candidate 5 [Source:HGNC Symbol;Acc:HGNC:17918]	2.69087	1.42807	0.0216923	up	0.06	0.14	0.05	0.07	0.08	0.47	0.15	0.14	0.22	0.1	0.08	0.216
ENSG00000226772	-	novel transcript	0.118084	-3.08212	0.0309345	down	0.94	0.43	0.69	0	0.51	0.21	0	0	0	0	0.514	0.042
ENSG00000226919	-	novel transcript, antisense to RGS7	0.140606	-2.83027	0.0433062	down	0.1	0.2	0.12	0.05	0.06	0	0	0	0	0.06	0.106	0.012
ENSG00000227083	-	novel transcript	0.216231	-2.20935	0.0385544	down	0.19	0.66	0.7	0.85	1.81	0	0.2	0.44	0	0.22	0.842	0.172
ENSG00000227533	SLC2A1-AS1	SLC2A1 antisense RNA 1 [Source:HGNC Symbol;Acc:HGNC:44187]	0.493054	-1.02018	0.00664658	down	1.12	0.77	0.66	1.02	1.55	0.6	0.78	0.13	0.42	0.28	1.024	0.442
ENSG00000227684	CROCCP4	CROCC pseudogene 4 [Source:HGNC Symbol;Acc:HGNC:43864]	0.210741	-2.24646	0.0235178	down	0.23	1.97	1.09	1.58	1.06	1.08	0	0.6	1.23	1.06	1.186	0.794
ENSG00000227751	RCC2-AS1	RCC2 antisense RNA 1 [Source:HGNC Symbol;Acc:HGNC:41262]	2.06856	1.04863	0.0199325	up	3.47	12.68	2.48	16.15	13.48	23.2	29.34	12.94	14.59	14.81	9.652	18.976
ENSG00000227811	INKA2-AS1	INKA2 antisense RNA 1 [Source:HGNC Symbol;Acc:HGNC:49446]	0.118801	-3.07338	0.0333709	down	0.07	0.12	0.13	0.33	0	0.03	0	0	0	0.03	0.13	0.012
ENSG00000228705	LINC00659	long intergenic non-protein coding RNA 659 [Source:HGNC Symbol;Acc:HGNC:44316]	0.472916	-1.08034	0.0013352	down	1.77	2.14	2.34	2.23	1.22	0.97	0.61	1.05	0.52	1.03	1.94	0.836
ENSG00000228714	-	novel transcript, antisense to DEC1	0.353569	-1.49994	0.0250758	down	16.06	10.42	9.29	13.23	19.86	2.83	6.93	6.22	0	5.42	13.772	4.28
ENSG00000228838	-	novel transcript	0.130556	-2.93726	0.0476473	down	0.39	0.73	0.15	0.28	0	0	0.13	0	0	0	0.31	0.026
ENSG00000228843	-	novel transcript	0.166076	-2.59009	0.0485654	down	0.78	0	0.48	0.81	0.51	0	0.38	0	0	0	0.516	0.076
ENSG00000230005	SNAP47-AS1	SNAP47 antisense RNA 1 [Source:HGNC Symbol;Acc:HGNC:41501]	12.1585	3.6039	0.0108877	up	0	0	0	0	0	0.08	0.08	0.17	0.1	0.04	0	0.094
ENSG00000230483	-	novel transcript	0.152573	-2.71243	0.0459215	down	1.21	2.21	1.45	0.34	0	0.19	0.18	0	0.28	0.17	1.042	0.164
ENSG00000230551	-	novel transcript	92.6391	6.53355	0.0310779	up	0	0	0	0	0	0	0.34	0	0	0.28	0	0.124
ENSG00000231087	FDPSP7	farnesyl diphosphate synthase pseudogene 7 [Source:HGNC Symbol;Acc:HGNC:33487]	12.1759	3.60596	0.00742225	up	0.07	0	0	0	0	0.31	0.21	0.23	0.51	0	0.014	0.252
ENSG00000231185	SPRY4-AS1	SPRY4 antisense RNA 1 [Source:HGNC Symbol;Acc:HGNC:53465]	9.42852	3.23703	0.014636	up	0	0	0	0	0.25	0.64	0.5	0.04	0.26	0.55	0.05	0.398
ENSG00000231880	-	novel transcript, antisense to KBTBD4	9.28665	3.21516	0.0107587	up	0	0.61	0	0.01	0.07	0.91	0	1.21	2.75	1.09	0.138	1.192
ENSG00000231881	-	novel transcript	0.439853	-1.18491	1.71e-09	down	0.72	0.64	0.87	0.54	1.03	0.1	0.23	0.29	0.27	0.69	0.76	0.316
ENSG00000232671	ZNF687-AS1	ZNF687 antisense RNA 1 [Source:HGNC Symbol;Acc:HGNC:54048]	0.39958	-1.32344	0.0195928	down	1.5	5.44	2.29	3.44	3.56	0	0.78	2.95	1.45	0.25	3.246	1.086
ENSG00000233002	TBC1D26-AS1	TBC1D26 antisense RNA 1 [Source:HGNC Symbol;Acc:HGNC:41211]	0.135913	-2.87925	0.0336636	down	0.7	0.13	0	1.26	1.59	0.12	0	0.13	0	0	0.736	0.05
ENSG00000233791	LINC01136	long intergenic non-protein coding RNA 1136 [Source:HGNC Symbol;Acc:HGNC:49452]	0.447707	-1.15937	0.0472803	down	0.47	0.87	1.2	0.89	2.05	0.52	0.17	0.41	0.06	0.53	1.096	0.338
ENSG00000234177	LINC01114	long intergenic non-protein coding RNA 1114 [Source:HGNC Symbol;Acc:HGNC:49245]	0.424836	-1.23502	0.00167357	down	0.62	0.82	0.6	0.73	1.23	0.22	0.16	0.12	0.29	0.47	0.8	0.252
ENSG00000234210	-	novel transcript	0.0969718	-3.36629	0.009588	down	0.01	0.05	0.03	0.05	0.09	0	0	0	0	0.02	0.046	0.004
ENSG00000235036	-	pseudogene similar to DNAJ protein	0.458055	-1.12641	0.0354086	down	0.35	0.79	0.77	0.27	0.58	0.23	0.31	0.23	0.13	0.34	0.552	0.248
ENSG00000235081	-	novel pseudogene	6.56727	2.71529	0.0383441	up	0.17	0	0	0	0	0.09	0.17	0.29	0.45	0.29	0.034	0.258
ENSG00000235169	SMIM1	small integral membrane protein 1 (Vel blood group) [Source:HGNC Symbol;Acc:HGNC:44204]	0.488464	-1.03368	0.0349685	down	3.46	4.29	2.3	3.04	1.56	2.18	1.09	1.22	2.49	0.49	2.93	1.494
ENSG00000235651	G3BP1P1	G3BP1 pseudogene 1 [Source:HGNC Symbol;Acc:HGNC:54590]	0.493591	-1.01861	0.0216406	down	0.67	0.43	0.96	0.56	1.05	0.27	0.49	0.43	0.32	0.27	0.734	0.356
ENSG00000235927	NEXN-AS1	NEXN antisense RNA 1 [Source:HGNC Symbol;Acc:HGNC:31983]	6.64128	2.73146	0.0330539	up	0.03	0	0.03	0	0	0.06	0.03	0.06	0.18	0.1	0.012	0.086
ENSG00000236083	OR13E1P	olfactory receptor family 13 subfamily E member 1 pseudogene [Source:HGNC Symbol;Acc:HGNC:15107]	4.61721	2.20702	0.00812755	up	0.12	0.19	0.08	0.16	0.06	0.82	0.2	0.76	1.08	0.14	0.122	0.6
ENSG00000236449	-	novel transcript, antisense to WIPF1 and CHRNA1	0.239526	-2.06175	0.0271647	down	0.27	0.38	0.17	0.38	0.21	0.07	0.1	0.06	0	0	0.282	0.046
ENSG00000237054	PRMT5-AS1	PRMT5 antisense RNA 1 [Source:HGNC Symbol;Acc:HGNC:40533]	2.26139	1.17721	0.0074364	up	1.69	0.2	1.04	0.77	0.63	2.39	2.05	1.33	2.08	2.28	0.866	2.026
ENSG00000237382	RPL21P121	ribosomal protein L21 pseudogene 121 [Source:HGNC Symbol;Acc:HGNC:36429]	9.6106	3.26463	0.0423046	up	0	0	0	0	0	0.58	0.78	0.58	0	0.58	0	0.504
ENSG00000237437	ASS1P12	argininosuccinate synthetase 1 pseudogene 12 [Source:HGNC Symbol;Acc:HGNC:762]	0.0721742	-3.79237	0.0310869	down	0.38	0	0.07	0	0.39	0	0	0	0	0	0.168	0
ENSG00000238103	RPL9P7	ribosomal protein L9 pseudogene 7 [Source:HGNC Symbol;Acc:HGNC:30335]	0.320275	-1.64261	0.0373617	down	0.37	2.15	1.22	1.91	0.53	0.45	0.53	0	0.57	0.37	1.236	0.384
ENSG00000239332	LINC01119	long intergenic non-protein coding RNA 1119 [Source:HGNC Symbol;Acc:HGNC:49262]	8.75127	3.12949	0.0447658	up	0	0	0	0	0	0.11	0.2	0.14	0.08	0.06	0	0.118
ENSG00000239763	-	ribosomal protein L21 (RPL21) pseudogene	0.30797	-1.69914	0.0116331	down	5.08	2.99	6.01	2.14	3.54	3.44	2.11	0.53	0	0	3.952	1.216
ENSG00000240755	ERLEC1P1	endoplasmic reticulum lectin 1 pseudogene 1 [Source:HGNC Symbol;Acc:HGNC:38012]	0.0375623	-4.73457	0.00038092	down	0	0.94	1.83	0.54	1.47	0.04	0	0	0	0	0.956	0.008
ENSG00000241014	GPR199P	G protein-coupled receptor 199, pseudogene [Source:HGNC Symbol;Acc:HGNC:55170]	11.2728	3.49478	0.00317217	up	0	0.13	0	0	0	0.39	0.11	0	0.58	0.63	0.026	0.342
ENSG00000241318	WDR82P2	WD repeat domain 82 pseudogene 2 [Source:HGNC Symbol;Acc:HGNC:33513]	2.96543	1.56824	0.0181766	up	0.08	0.37	0.38	0.09	0.42	0.73	0.75	0.37	0.43	1.56	0.268	0.768
ENSG00000241634	-	ribosomal protein L13 (RPL13) pseudogene	2.37715	1.24923	0.0161726	up	4.04	2.43	2.62	0	1.94	9.91	3.37	3.98	3.15	5.51	2.206	5.184
ENSG00000241984	RPL7AP2	ribosomal protein L7a pseudogene 2 [Source:HGNC Symbol;Acc:HGNC:23552]	0.114551	-3.12594	0.00821812	down	0.45	0.38	0.53	0.24	0.73	0	0	0.13	0.15	0	0.466	0.056
ENSG00000242689	CNTF	ciliary neurotrophic factor [Source:HGNC Symbol;Acc:HGNC:2169]	3.26583	1.70745	0.00230127	up	0.26	0.03	0.34	0	0.26	0.63	0.41	0.82	0.37	0.7	0.178	0.586
ENSG00000242797	GLYCTK-AS1	GLYCTK antisense RNA 1 [Source:HGNC Symbol;Acc:HGNC:41043]	0.448985	-1.15526	0.0314118	down	1.73	0.84	1.84	1.2	1.13	0.83	0.63	0.56	0.82	0.14	1.348	0.596
ENSG00000242866	STRC	stereocilin [Source:HGNC Symbol;Acc:HGNC:16035]	0.385668	-1.37457	0.00017072	down	0.92	0.87	0.62	0.61	1.22	0.76	0.65	0.83	0.5	0.2	0.848	0.588
ENSG00000243978	RTL9	retrotransposon Gag like 9 [Source:HGNC Symbol;Acc:HGNC:29245]	0.117023	-3.09513	0.0130598	down	0.06	0.01	0.04	0.06	0.04	0	0.14	0	0	0	0.042	0.028
ENSG00000244682	FCGR2C	Fc fragment of IgG receptor IIc (gene/pseudogene) [Source:HGNC Symbol;Acc:HGNC:15626]	13.0302	3.70379	1.99e-06	up	0.28	0.51	0.03	0.11	0.48	4.24	7.41	4.13	0.53	1.51	0.282	3.564
ENSG00000245080	MIR3150BHG	MIR3150B host gene [Source:HGNC Symbol;Acc:HGNC:52000]	7.87857	2.97793	0.0384132	up	0	0.03	0	0	0	0.05	0.09	0.08	0	0.05	0.006	0.054
ENSG00000245261	-	novel transcript	0.133922	-2.90054	0.025949	down	1.34	0.14	0.15	0.7	0	0	0.28	0	0	0	0.466	0.056
ENSG00000245322	H2AZ1-DT	H2AZ1 divergent transcript [Source:HGNC Symbol;Acc:HGNC:40271]	0.493998	-1.01742	0.00616722	down	0.9	0.98	0.79	0.7	0.76	0.43	0.27	0.43	0.24	0.52	0.826	0.378
ENSG00000245598	DACT3-AS1	DACT3 antisense RNA 1 [Source:HGNC Symbol;Acc:HGNC:44120]	0.0946097	-3.40187	0.0341093	down	0.22	0.12	0.18	0.98	0	0	0	0	0	0	0.3	0
ENSG00000246145	RRS1-AS1	RRS1 antisense RNA 1 (head to head) [Source:HGNC Symbol;Acc:HGNC:50465]	0.240489	-2.05596	0.0280079	down	0.07	0.06	0.08	0.06	0.05	0	0.01	0.02	0	0.05	0.064	0.016
ENSG00000246203	-	novel pseudogene	2.14813	1.10308	0.0324665	up	0.05	0.25	0.05	0.25	0.43	0.34	0.39	0.29	0.48	0.68	0.206	0.436
ENSG00000246214	-	novel transcript, antisense to FAM134B	6.77297	2.75979	0.0351882	up	0	0.04	0	0	0.07	0.14	0.09	0.2	0	0.12	0.022	0.11
ENSG00000246263	UBR5-AS1	UBR5 antisense RNA 1 [Source:HGNC Symbol;Acc:HGNC:51661]	0.437347	-1.19315	0.00151217	down	0.87	0.69	0.7	0.62	0.34	0.3	0.41	0.16	0.22	0.3	0.644	0.278
ENSG00000247095	MIR210HG	MIR210 host gene [Source:HGNC Symbol;Acc:HGNC:39524]	0.342251	-1.54687	7.64e-12	down	68.15	50.91	46.14	42.87	43.94	9.11	12.96	23.33	17.57	19.96	50.402	16.586
ENSG00000248235	-	novel protein	14.1308	3.82078	0.0124958	up	0	0	0	0	0	0.53	0.36	0	0.18	0.08	0	0.23
ENSG00000248473	LINC01962	long intergenic non-protein coding RNA 1962 [Source:HGNC Symbol;Acc:HGNC:52787]	0.456345	-1.1318	9.46e-10	down	2.96	2.52	2.32	2.29	2.14	1.05	0.99	1.2	1.12	1.22	2.446	1.116
ENSG00000248854	HNRNPH1P3	heterogeneous nuclear ribonucleoprotein H1 pseudogene 3 [Source:HGNC Symbol;Acc:HGNC:48811]	7.61838	2.92948	0.0494219	up	0	0	0.07	0	0	0.06	0.12	0	0.3	0.19	0.014	0.134
ENSG00000249087	ZNF436-AS1	ZNF436 antisense RNA 1 [Source:HGNC Symbol;Acc:HGNC:25122]	0.499873	-1.00037	3.76e-09	down	8.09	8.57	7.44	8.69	9.78	3.87	3.35	5.98	4.39	6.02	8.514	4.722
ENSG00000249899	-	novel transcript	0.178508	-2.48594	0.0353424	down	0.03	0.21	0.25	0.33	0.11	0.03	0	0.03	0.03	0	0.186	0.018
ENSG00000251155	SEPTIN14P4	septin 14 pseudogene 4 [Source:HGNC Symbol;Acc:HGNC:51688]	0.099453	-3.32984	0.0458295	down	3.21	3.23	15.18	0	21.41	0	0	1.47	0	0	8.606	0.294
ENSG00000251273	LINC02228	long intergenic non-protein coding RNA 2228 [Source:HGNC Symbol;Acc:HGNC:53097]	11.6569	3.54311	0.0498746	up	0	0	0	0	0	0.02	0.12	0.12	0	0	0	0.052
ENSG00000251365	LINC02236	long intergenic non-protein coding RNA 2236 [Source:HGNC Symbol;Acc:HGNC:53107]	7.83672	2.97025	0.00785965	up	0.13	0	0	0.06	0	0.19	0.57	0.27	0.31	1	0.038	0.468
ENSG00000251484	-	poly(rC) binding protein 1 (PCBP1) pseudogene	2.95528	1.5633	0.0370484	up	0.46	0.52	0	0.84	0.2	0.69	1.89	0.52	2.27	0.7	0.404	1.214
ENSG00000253159	PCDHGA12	protocadherin gamma subfamily A, 12 [Source:HGNC Symbol;Acc:HGNC:8699]	2.28933	1.19493	0.046649	up	0.06	0.09	0.14	0	0.07	0.3	0.32	0.18	0.11	0.09	0.072	0.2
ENSG00000253302	STAU2-AS1	STAU2 antisense RNA 1 [Source:HGNC Symbol;Acc:HGNC:44101]	0.150362	-2.73349	0.0308664	down	0.28	0.03	0.07	0.17	0.08	0	0.03	0.03	0	0	0.126	0.012
ENSG00000253304	TMEM200B	transmembrane protein 200B [Source:HGNC Symbol;Acc:HGNC:33785]	0.398053	-1.32897	0.0265682	down	0.2	0.36	0.29	0.21	0.2	0.09	0.2	0.06	0	0.15	0.252	0.1
ENSG00000253348	-	novel transcript	3.23809	1.69514	0.0238359	up	0.74	0.38	0	0	1.13	1.7	2.51	0.88	0.69	1.93	0.45	1.542
ENSG00000254550	OMP	olfactory marker protein [Source:HGNC Symbol;Acc:HGNC:8136]	0.16564	-2.59388	0.0241754	down	2.02	1.03	0.55	0.25	0.91	0.26	0	0	0.31	0.26	0.952	0.166
ENSG00000254676	-	novel transcript, sense overlapping PCF11	2.553	1.35219	0.0389299	up	0.17	0.28	0	0.27	0.55	0.55	0.55	0.67	0.67	0.79	0.254	0.646
ENSG00000254689	LINC02235	long intergenic non-protein coding RNA 2235 [Source:HGNC Symbol;Acc:HGNC:53106]	0.319534	-1.64596	0.0385009	down	0.43	0.33	0.31	0.45	0.09	0.04	0.02	0.04	0.14	0.05	0.322	0.058
ENSG00000254815	LMNTD2-AS1	LMNTD2 antisense RNA 1 [Source:HGNC Symbol;Acc:HGNC:41204]	0.418355	-1.2572	1.68e-06	down	2.19	4.76	0.96	2.01	1.71	0.65	1.13	0.7	0.82	1.87	2.326	1.034
ENSG00000255411	LINC02548	long intergenic non-protein coding RNA 2548 [Source:HGNC Symbol;Acc:HGNC:53583]	2.21181	1.14523	0.0493984	up	0.2	0.11	0.28	0.11	0.22	0.47	0.25	0.5	0.42	0.34	0.184	0.396
ENSG00000255441	SIGLEC10-AS1	SIGLEC10 antisense RNA 1 [Source:HGNC Symbol;Acc:HGNC:40719]	0.419961	-1.25167	0.00475185	down	2.73	1.73	1.86	1.38	2.46	1.28	0.89	0.75	0.46	0.82	2.032	0.84
ENSG00000256250	-	novel transcript	0.141348	-2.82267	0.0271327	down	0.65	0.74	0.39	0.71	0.22	0	0	0	0	0.37	0.542	0.074
ENSG00000256453	DND1	DND microRNA-mediated repression inhibitor 1 [Source:HGNC Symbol;Acc:HGNC:23799]	0.0750572	-3.73587	0.00929234	down	1.31	1.21	3	0.75	0.91	0	0	0	0.56	0	1.436	0.112
ENSG00000257495	KRT73-AS1	KRT73 antisense RNA 1 [Source:HGNC Symbol;Acc:HGNC:49607]	0.223218	-2.16347	0.0480449	down	0.03	0.14	0	0.37	0.12	0.02	0	0.02	0.02	0.02	0.132	0.016
ENSG00000257542	OR7E47P	olfactory receptor family 7 subfamily E member 47 pseudogene [Source:HGNC Symbol;Acc:HGNC:8421]	5.67861	2.50554	0.0128285	up	0.16	0	0	0.17	0	0.35	0.24	0.99	0.29	0.53	0.066	0.48
ENSG00000257607	-	novel transcript, antisense to GPR146	0.136862	-2.8692	0.0261654	down	0.59	0.4	0.4	0	0	0.04	0.13	0	0	0	0.278	0.034
ENSG00000257752	-	transmembrane protein 38A (TMEM38A)	0.303265	-1.72135	0.0100523	down	1.57	0.55	1.3	0.66	0.95	0.27	0.25	0.41	0.16	0.41	1.006	0.3
ENSG00000257884	-	ubiquitin specific peptidase 10 (USP10) pseudogene	0.0860237	-3.53912	0.0056311	down	0.08	0.03	0.19	0.06	0.14	0	0.03	0	0	0	0.1	0.006
ENSG00000258168	-	novel transcript, antisense to PTPRB	13.2485	3.72776	0.0152842	up	0	0	0	0	0	0	0.05	0.01	0.04	0.23	0	0.066
ENSG00000258484	SPESP1	sperm equatorial segment protein 1 [Source:HGNC Symbol;Acc:HGNC:15570]	0.0230488	-5.43916	0.0117824	down	0.43	0	0.31	0	0.64	0	0	0	0	0.17	0.276	0.034
ENSG00000258603	-	novel transcript, antisense to ACOT6	0.38034	-1.39464	0.0361968	down	0.12	0.09	0.19	0.13	0.26	0.1	0.04	0.11	0.03	0.02	0.158	0.06
ENSG00000258824	-	novel transcript	0.365281	-1.45292	0.0227459	down	2.56	0.83	2.42	1.61	1.23	0.41	0.38	1.46	0.25	0.63	1.73	0.626
ENSG00000258933	LINC02279	long intergenic non-protein coding RNA 2279 [Source:HGNC Symbol;Acc:HGNC:53195]	0.283849	-1.8168	0.0185292	down	0.9	1.02	1.21	0.24	1.18	0.38	0.23	0	0	0.64	0.91	0.25
ENSG00000258973	-	novel transcript	0.0949742	-3.39632	0.0092416	down	0.36	0.35	0.13	0.43	0.12	0	0	0.1	0	0	0.278	0.02
ENSG00000259003	-	novel transcript	0.106011	-3.23772	0.0482891	down	0.21	0.12	0.37	0.34	0	0	0	0	0	0	0.208	0
ENSG00000259224	SLC35G6	solute carrier family 35 member G6 [Source:HGNC Symbol;Acc:HGNC:31351]	3.16342	1.66148	0.00737	up	0.15	0.04	0.13	0.12	0.1	0.38	0.35	0.17	0.5	0.34	0.108	0.348
ENSG00000259251	-	novel transcript, antisense to VPS13C	0.483111	-1.04957	0.0456726	down	0.78	1.71	0.19	1.24	0.69	0.7	0.17	0.31	0.71	0.69	0.922	0.516
ENSG00000259707	-	serine/arginine-rich splicing factor 9 (SRSF9) pseudogene	4.31926	2.11079	0.042954	up	0.28	0.03	0.17	0	0.13	0.32	0.41	0.81	0.38	0.74	0.122	0.532
ENSG00000259970	-	novel transcript	13.3	3.73336	0.0398564	up	0	0	0	0	0	3.11	0	0.46	0.91	0	0	0.896
ENSG00000260107	-	novel transcript	17.3277	4.11501	0.000906213	up	0	0	0	0.06	0.38	0.98	0.44	2.38	1.67	0.23	0.088	1.14
ENSG00000260190	-	novel transcript, overlapping FBXW5	4.13008	2.04617	0.0229897	up	0.1	0.22	0.11	0.1	0.13	0.11	0.69	0.22	1.03	0.66	0.132	0.542
ENSG00000260271	-	novel transcript	0.163313	-2.61429	0.0469626	down	0.06	0.06	0.06	0.08	0.04	0	0	0	0	0.02	0.06	0.004
ENSG00000260314	MRC1	mannose receptor C-type 1 [Source:HGNC Symbol;Acc:HGNC:7228]	11.0005	3.4595	0.00647248	up	0	0	0	0	0.01	0.01	0.05	0.05	0.03	0.05	0.002	0.038
ENSG00000260436	-	novel transcript, antisense to PDPK1	2.50709	1.32602	0.0333922	up	0.07	0.21	0.09	0.27	0.81	0.45	1.02	0.39	0.09	0.22	0.29	0.434
ENSG00000262075	DKFZP434A062	uncharacterized LOC26102 [Source:NCBI gene (formerly Entrezgene);Acc:26102]	0.266128	-1.90981	0.030511	down	0.09	0.03	0.05	0.04	0.12	0.01	0	0.03	0.02	0.03	0.066	0.018
ENSG00000262115	-	novel transcript, antisense to AZI1	0.0840083	-3.57332	0.019968	down	0.3	0.22	0	0.21	0.52	0	0	0	0	0	0.25	0
ENSG00000262223	-	novel transcript	0.117823	-3.08531	0.0203764	down	0.15	0.05	0.03	0.14	0.11	0	0.18	0	0	0	0.096	0.036
ENSG00000262873	-	novel transcript	0.255731	-1.9673	0.0461252	down	0.39	0.16	0.14	0.09	0.49	0.1	0.09	0.06	0.15	0	0.254	0.08
ENSG00000263033	-	novel transcript	0.108688	-3.20173	0.0308311	down	0.07	0.62	0.16	0.15	0	0	0	0	0.09	0	0.2	0.018
ENSG00000263818	RDM1P5	RDM1 pseudogene 5 [Source:HGNC Symbol;Acc:HGNC:53921]	0.49034	-1.02815	0.00292189	down	2.21	1.33	3.79	1.49	1.62	0.89	0.43	0.52	0.97	4.24	2.088	1.41
ENSG00000264044	-	novel transcript, antisense to KIAA0100	4.75554	2.24961	0.00250769	up	0.22	0.08	0	0.45	0.04	0.55	0.88	0.33	1.32	0.16	0.158	0.648
ENSG00000264943	SH3GL1P2	SH3 domain containing GRB2 like 1, endophilin A2 pseudogene 2 [Source:HGNC Symbol;Acc:HGNC:10836]	0.300999	-1.73217	0.0225898	down	0.79	0.32	0.32	0.57	0.52	0.3	0.27	0	0.18	0	0.504	0.15
ENSG00000266101	-	novel transcript, antisense to CACNB1	2.38893	1.25637	0.0317176	up	0.99	2.03	0.96	0.66	0.4	1.35	1.02	3.84	2.12	3.4	1.008	2.346
ENSG00000266651	-	novel transcript	8.69852	3.12077	0.0454745	up	0	0	0	0	0	0.86	2.3	1.73	1.05	0.86	0	1.36
ENSG00000267030	-	novel transcript, antisense to UBXN6	4.0849	2.0303	0.034383	up	0	0.58	0.51	0.48	0.09	2.39	0	1.7	0.98	1.1	0.332	1.234
ENSG00000267218	-	polymerase (RNA) mitochondrial (DNA directed) (POLRMT) pseudogene	0.351662	-1.50774	0.00396353	down	1.36	1.9	0.57	0.95	1.1	0.72	0.49	0.45	0.11	0.27	1.176	0.408
ENSG00000267219	-	novel transcript, antisense to KIAA0355	0.190762	-2.39016	0.0488136	down	0.98	0.74	0.79	0	0.43	0.18	0.17	0	0	0.19	0.588	0.108
ENSG00000267281	ATF7-NPFF	ATF7-NPFF readthrough [Source:HGNC Symbol;Acc:HGNC:55073]	0.0811779	-3.62277	0.0352427	down	0.16	0.24	0	0.13	0	0	0	0	0	0	0.106	0
ENSG00000267568	-	novel transcript	0.265656	-1.91237	0.00903055	down	0.81	2.58	2.07	0.83	0.78	0.41	0.15	0.17	0.8	0.23	1.414	0.352
ENSG00000268521	VN1R83P	vomeronasal 1 receptor 83 pseudogene [Source:HGNC Symbol;Acc:HGNC:37403]	0.431683	-1.21196	0.0262623	down	3.32	3.18	2.73	3.41	2.28	1.27	2.01	1.91	0.76	0.32	2.984	1.254
ENSG00000268756	-	novel transcript, antisense to ECH1	10.2558	3.35836	0.0104395	up	0	0	0	0	0.23	0.78	0.18	0.79	0.23	0.81	0.046	0.558
ENSG00000269397	-	novel transcript, sense intronic to ZNF726	0.376405	-1.40964	0.0149852	down	0.9	1.2	0.55	0.66	0.58	0	0.6	0.53	0.08	0.26	0.778	0.294
ENSG00000269855	RNF225	ring finger protein 225 [Source:HGNC Symbol;Acc:HGNC:51249]	5.41967	2.4382	0.0182584	up	0	0	0.16	0	0.06	0.37	0.29	0.21	0.12	0.16	0.044	0.23
ENSG00000269889	-	novel transcript, antisense to ACTRT3	0.154197	-2.69716	0.0227369	down	0.18	0.42	0.22	0.1	1.21	0	0.1	0.1	0.12	0	0.426	0.064
ENSG00000270103	-	RNA, U11 small nuclear	4.58531	2.19702	0.0123489	up	0	0	19.12	46.17	37.83	130.8	114.77	84.13	35.14	55.83	20.624	84.134
ENSG00000270147	-	novel transcript	4.19316	2.06804	0.0420226	up	0	0.61	0.22	0	0.24	0.6	0.37	0.83	2.16	0.41	0.214	0.874
ENSG00000270265	-	novel transcript	0.381975	-1.38845	0.00353363	down	0.55	0.74	0.97	1.78	0.96	0.27	0.34	0.65	1.53	0.47	1	0.652
ENSG00000270427	NRBF2P5	nuclear receptor binding factor 2 pseudogene 5 [Source:HGNC Symbol;Acc:HGNC:44683]	2.12194	1.08539	0.0419053	up	0.92	0.46	0.61	0.55	0.27	1.26	1.89	1.39	0.96	0.46	0.562	1.192
ENSG00000270571	-	novel transcript, antisense to TACR1	3.84036	1.94124	0.0258042	up	0.03	0.02	0.02	0	0.04	0.13	0.09	0.12	0.05	0.06	0.022	0.09
ENSG00000271127	-	novel pseudogene	2.67716	1.4207	0.0026808	up	0.29	0.1	0.34	0.12	0.16	0.45	0.54	0.25	0.87	0.55	0.202	0.532
ENSG00000271153	RPL23AP88	ribosomal protein L23a pseudogene 88 [Source:HGNC Symbol;Acc:HGNC:51579]	15.7079	3.97342	0.0075513	up	0	0	0	0	0	0.71	0	2.14	0.98	0.73	0	0.912
ENSG00000271672	DUXAP8	double homeobox A pseudogene 8 [Source:HGNC Symbol;Acc:HGNC:32187]	21.2655	4.41044	2.33e-07	up	0.26	0	0	0	0.33	4.47	3.94	1.49	1.91	2.22	0.118	2.806
ENSG00000271711	-	Sin3A-associated protein, 30kDa, pseudogene.	0.0938605	-3.41334	0.0242707	down	0.15	0.85	0.18	0.33	0.2	0	0	0	0	0	0.342	0
ENSG00000272033	-	novel transcript, sense intronic to POU2F1	0.474854	-1.07444	0.0263146	down	0.73	0.53	0.43	0.39	0.3	0.26	0.39	0.08	0.27	0.15	0.476	0.23
ENSG00000272398	CD24	CD24 molecule [Source:HGNC Symbol;Acc:HGNC:1645]	0.493244	-1.01963	0.0318838	down	0.52	0.43	0.71	0.38	0.18	0.39	0.47	0.2	0.23	0.24	0.444	0.306
ENSG00000272489	-	novel transcript	0.111473	-3.16523	0.0239358	down	0.05	0.05	0.05	0.11	0.3	0	0	0	0	0.05	0.112	0.01
ENSG00000272583	-	novel transcript	0.20817	-2.26416	0.00373988	down	3.34	3.55	4.16	1.56	1.58	0	0	1.9	0	0.93	2.838	0.566
ENSG00000272692	-	novel transcript	0.371733	-1.42766	0.0259108	down	0.4	0.41	0.35	0.14	0.51	0.15	0.14	0.04	0	0.32	0.362	0.13
ENSG00000272991	-	novel transcript, antisense to BRWD1	13.2292	3.72566	0.00225102	up	0	0	0.32	0	0	2.11	0.6	1.35	0.7	1.51	0.064	1.254
ENSG00000273046	-	novel transcript	0.4862	-1.04038	0.0334807	down	0.4	1.24	0.5	0.78	0.52	0.3	0.29	0.17	0.44	0.44	0.688	0.328
ENSG00000273091	-	novel transcript	0.429661	-1.21873	0.0481823	down	1.03	1.31	1.69	0.28	2.03	0.73	0.27	0.88	0.52	0.29	1.268	0.538
ENSG00000273212	-	novel transcript, antisense to UFD1L	0.292532	-1.77333	0.0289479	down	1.29	0.89	1.59	1.15	2.47	0.29	0.27	0.3	0.35	0.89	1.478	0.42
ENSG00000273226	-	novel transcript, antisense to RPS6	3.76448	1.91245	0.00731209	up	0.95	0.07	0.36	0.52	0.18	1.5	0.51	2.37	1.38	2.65	0.416	1.682
ENSG00000273305	-	novel transcript	6.90361	2.78735	0.0234176	up	0	0.25	0.26	0	0	0.49	0.67	0.75	0.59	1	0.102	0.7
ENSG00000273451	-	novel transcript, sense intronic to ZMYND8	11.0311	3.4635	0.00717749	up	0.07	0	0	0	0	0.16	0.45	0.25	0.29	0.08	0.014	0.246
ENSG00000274403	-	novel transcript, antisense to CDAN1	0.465009	-1.10467	0.0394087	down	1.15	1.64	1.56	1.11	2.3	0.82	0.45	0.66	1.36	0.33	1.552	0.724
ENSG00000274460	-	novel transcript	4.16893	2.05968	0.0299339	up	0.19	0	0.48	0.02	0	0.06	0.63	0.1	0.55	1.53	0.138	0.574
ENSG00000275413	-	novel transcript, antisense to TTC19	0.12854	-2.95971	0.0139306	down	1.15	2.7	2.23	2.01	3.32	0.67	0	0.67	0	0	2.282	0.268
ENSG00000277290	-	signal recognition particle 19kDa (SRP19) pseudogene	2.2395	1.16318	0.00925653	up	5.8	3.59	1.46	2.64	1.63	4.9	8.02	7.16	6.46	7.61	3.024	6.83
ENSG00000277299	-	novel transcript, antisense to GIT2	0.3771	-1.40698	0.0154225	down	3.42	0.76	2.88	3.22	1.17	0.2	0.96	0.87	1.97	0.44	2.29	0.888
ENSG00000277559	-	novel transcript	2.16149	1.11203	0.0311584	up	0.61	1.05	0.34	1	0.21	1.5	1.79	0.18	2.42	1.14	0.642	1.406
ENSG00000277942	MIR8075	microRNA 8075 [Source:HGNC Symbol;Acc:HGNC:50172]	6.4812	2.69626	0.0437113	up	0	0	0	0	0	0	0	0	0	0	0	0
ENSG00000277969	-	novel transcript	0.469457	-1.09093	0.00532488	down	4.98	2.11	2.89	3.19	3.27	2.38	1.28	1.86	0.47	1.78	3.288	1.554
ENSG00000278129	ZNF8	zinc finger protein 8 [Source:HGNC Symbol;Acc:HGNC:13154]	185.021	7.53154	1.99e-14	up	0	0	0	0	0	0.39	0.3	0.17	0.12	0.2	0	0.236
ENSG00000278685	IQCA1L	IQ motif containing with AAA domain 1 like [Source:HGNC Symbol;Acc:HGNC:22831]	0.145938	-2.77657	0.0128578	down	0.13	0.03	0.4	0.07	0.28	0	0	0.03	0.03	0.03	0.182	0.018
ENSG00000278705	H4C2	H4 clustered histone 2 [Source:HGNC Symbol;Acc:HGNC:4789]	0.255296	-1.96976	0.0152112	down	0.2	0.23	0.24	0.27	1.11	0.17	0.16	0.11	0.07	0	0.41	0.102
ENSG00000279138	-	TEC	2.26476	1.17936	0.00885446	up	0.36	0.37	0.29	0.09	0.18	0.92	0.37	0.28	0.73	0.62	0.258	0.584
ENSG00000279368	-	TEC	0.342979	-1.54381	7.07e-06	down	1	1.37	1.05	0.7	0.93	0.43	0.39	0.31	0.27	0.31	1.01	0.342
ENSG00000280122	-	TEC	0.491205	-1.0256	0.0083485	down	0.49	0.29	0.44	0.55	0.35	0.36	0.17	0.19	0.08	0.25	0.424	0.21
ENSG00000280149	-	TEC	0.499181	-1.00236	0.048993	down	1.56	2.5	1.7	2.41	0.83	1.24	0.97	0.54	0.64	1.07	1.8	0.892
ENSG00000280186	-	TEC	0.478907	-1.06218	0.0277185	down	0.48	0.68	0.48	0.42	0.25	0.1	0.09	0.43	0.27	0.21	0.462	0.22
ENSG00000280381	-	novel transcript	2.92389	1.54789	0.00329672	up	0.09	0.05	0.05	0.07	0.01	0.09	0.27	0.1	0.19	0.15	0.054	0.16
ENSG00000280414	-	novel transcript	2.36165	1.2398	0.00767171	up	0.2	0.31	0	0.15	0.44	0.35	0.58	0.58	0.52	0.51	0.22	0.508
ENSG00000285205	-	novel transcript	0.414251	-1.27142	6.26e-05	down	0.62	0.52	0.5	0.64	0.58	0.07	0.38	0.28	0.17	0.28	0.572	0.236
ENSG00000285565	-	novel transcript	4.05039	2.01806	4e-12	up	0.16	1.13	0.25	0.49	0.29	3.29	4.03	2.85	2.92	2.17	0.464	3.052
ENSG00000285582	-	novel transcript, antisense to ATRNL1	2.71056	1.43859	0.0369135	up	0.06	0.09	0.01	0.01	0	0.05	0.1	0.1	0.15	0.07	0.034	0.094
ENSG00000285854	-	novel transcript	2.53381	1.34131	0.0108717	up	0.14	0.08	0.13	0.05	0.03	0.2	0.2	0.26	0.15	0.27	0.086	0.216
ENSG00000285864	-	novel transcript	19.3281	4.27263	0.00777336	up	0	0	0	0	0	0	0	0.43	0.6	0.74	0	0.354
ENSG00000285881	-	Novel transcript, antisense to BMP1	3.67924	1.87941	0.0335177	up	0.06	0	0.2	0	0.14	0.19	0.29	0.31	0.3	0.32	0.08	0.282
ENSG00000286143	-	novel protein	0.092173	-3.43951	0.0278401	down	0.15	0	0.18	0.18	0.23	0	0	0	0	0	0.148	0
ENSG00000286314	-	novel transcript, sense intronic to ERBIN	0.174361	-2.51985	0.0346666	down	0.06	0.04	0.09	0.11	0.08	0	0.06	0	0	0	0.076	0.012
ENSG00000286433	-	novel transcript, antisense to PPP1R8	0.123665	-3.01549	0.0166168	down	0.18	0.21	0.37	0.06	0.07	0	0.06	0	0.07	0	0.178	0.026
ENSG00000286879	-	novel transcript	0.104192	-3.26269	0.0335151	down	0.05	0.03	0.11	0.02	0.03	0	0	0	0	0	0.048	0
ENSG00000286957	-	novel transcript	12.4628	3.63956	0.017336	up	0	0	0	0	0	0.08	0.09	0	0.24	0.12	0	0.106
ENSG00000287125	-	novel transcript, antisense to C16orf74	0.37966	-1.39722	0.0251715	down	0.38	0.55	0.41	0.28	0.17	0.11	0	0.07	0.31	0.22	0.358	0.142
ENSG00000287133	-	novel transcript, antisense to MPP4and TMEM237	0.461794	-1.11468	0.0147528	down	0.63	0.65	0.46	0.31	0.21	0.21	0.14	0.21	0.14	0.36	0.452	0.212
ENSG00000287385	-	novel transcript, antisense to RAD51B	0.272679	-1.87472	0.0131694	down	0.13	0.2	0.15	0.07	0.19	0.1	0.03	0.03	0	0.05	0.148	0.042
ENSG00000287665	-	novel transcript, sense intronic to FOXK1	11.5386	3.5284	0.00860466	up	0	0.03	0	0	0	0.08	0.23	0.03	0.06	0.03	0.006	0.086
ENSG00000287725	-	novel protein, TPCN2 - SMIM38 readthrough	0.0160698	-5.9595	0.000764207	down	0.41	0.11	0.23	0	0.07	0	0	0	0	0	0.164	0
ENSG00000287837	-	novel transcript	0.367686	-1.44345	0.00126618	down	1.1	2.06	0.89	1.81	3.41	0.49	0.64	0.97	0.66	0.66	1.854	0.684
ENSG00000288002	-	novel transcript	0.0768379	-3.70204	0.0134422	down	0.06	0	0.05	0.06	0.1	0	0	0	0	0	0.054	0
ENSG00000288091	-	novel transcript, antisense to SLC4A10	4.35166	2.12156	0.0379856	up	0	0.03	0.03	0.05	0.03	0.03	0.15	0.03	0.27	0.08	0.028	0.112
ENSG00000288538	-	novel transcript, antisense to KCTD21	2.19206	1.13229	0.020767	up	0.11	0.25	0.17	0.23	0.28	0.45	0.68	0.41	0.29	0.41	0.208	0.448
ENSG00000288612	-	novel transcript	0.420391	-1.2502	0.00149171	down	0.75	0.52	1.23	0.64	1.51	0.47	0.31	0.27	0.75	0.36	0.93	0.432
ENSG00000288620	-	ring finger protein 216 pseudogene 1	0.076767	-3.70337	0.0215242	down	0	0.31	2.31	0.83	0.34	0	0	0	0	0	0.758	0
ENSG00000288634	-	novel protein	5.78699	2.53281	0.026395	up	0	12.18	2.91	25.53	0	39.23	50	0	25.16	52.1	8.124	33.298
ENSG00000288658	-	novel protein, ortholog of Gm2102 (M. musculus)	0.385911	-1.37366	0.00579588	down	0.38	0.38	0.42	0.21	0.43	0.05	0.06	0.17	0.09	0.34	0.364	0.142
ENSG00000288674	-	Novel protein	10.6763	3.41634	0.0260635	up	0	0	0.01	0	0	0.04	0.03	0	0	0.02	0.002	0.018

## Sheet: Table S6
Table S6. List of significantly differential expressed genes (DEGs) for comparison of Ctr_ vs_CH25
Gene_ID	Gene name	Gene description	FC(CH25/Ctr)	Log2FC(CH25/Ctr)	Pvalue	Regulate	Ctr_1	Ctr_2	Ctr_3	Ctr_4	Ctr_5	CH25_1	CH25_2	CH25_3	CH25_4	CH25_5	Ctr	CH25
ENSG00000002587	HS3ST1	heparan sulfate-glucosamine 3-sulfotransferase 1 [Source:HGNC Symbol;Acc:HGNC:5194]	0.0962328	-3.37733	0.0201368	down	0.01	0.03	0.02	0.21	0.03	0	0	0	0	0	0.06	0
ENSG00000004939	SLC4A1	solute carrier family 4 member 1 (Diego blood group) [Source:HGNC Symbol;Acc:HGNC:11027]	0.0594774	-4.07151	0.00284301	down	0.01	0.03	0.08	0.09	0.04	0	0	0	0	0	0.05	0
ENSG00000005102	MEOX1	mesenchyme homeobox 1 [Source:HGNC Symbol;Acc:HGNC:7013]	0.138213	-2.85504	0.029735	down	0.32	0.13	0.05	0.12	0.07	0	0	0	0.11	0	0.138	0.022
ENSG00000007129	CEACAM21	CEA cell adhesion molecule 21 [Source:HGNC Symbol;Acc:HGNC:28834]	4.39125	2.13463	2.45e-09	up	1.21	1.48	0.79	0.96	0.63	1.87	3.39	4.4	2.99	5.45	1.014	3.62
ENSG00000007520	TSR3	TSR3 ribosome maturation factor [Source:HGNC Symbol;Acc:HGNC:14175]	2.03447	1.02465	7.43e-13	up	58.53	52.52	50.7	54.68	53.1	79.97	84.99	82.47	105.09	87.95	53.906	88.094
ENSG00000008311	AASS	aminoadipate-semialdehyde synthase [Source:HGNC Symbol;Acc:HGNC:17366]	0.456266	-1.13205	9.31e-22	down	9.3	11.5	11.28	10.47	11.24	5.36	4.52	4.58	3.59	4.51	10.758	4.512
ENSG00000008516	MMP25	matrix metallopeptidase 25 [Source:HGNC Symbol;Acc:HGNC:14246]	0.484327	-1.04595	6.3e-06	down	3.23	4.56	3.35	3.87	4.57	2.73	2.3	0.79	0.57	0.88	3.916	1.454
ENSG00000009694	TENM1	teneurin transmembrane protein 1 [Source:HGNC Symbol;Acc:HGNC:8117]	0.376283	-1.41011	1.01e-07	down	0.25	0.37	0.38	0.25	0.36	0.08	0.11	0.15	0.05	0.12	0.322	0.102
ENSG00000009950	MLXIPL	MLX interacting protein like [Source:HGNC Symbol;Acc:HGNC:12744]	0.245103	-2.02854	0.0308519	down	0.27	0.44	0.15	0.02	0.59	0	0.07	0	0	0.19	0.294	0.052
ENSG00000010310	GIPR	gastric inhibitory polypeptide receptor [Source:HGNC Symbol;Acc:HGNC:4271]	0.395703	-1.33751	6.17e-11	down	5.26	6.89	9.22	3.12	7.53	2.51	1.45	2.23	1.8	0.93	6.404	1.784
ENSG00000010671	BTK	Bruton tyrosine kinase [Source:HGNC Symbol;Acc:HGNC:1133]	3.0248	1.59684	0.00353188	up	0.11	0.11	0.38	0.05	0.03	1.09	0.24	0.81	0.19	0.37	0.136	0.54
ENSG00000011405	PIK3C2A	phosphatidylinositol-4-phosphate 3-kinase catalytic subunit type 2 alpha [Source:HGNC Symbol;Acc:HGNC:8971]	0.48103	-1.0558	5.58e-21	down	7.21	11.03	7.3	5.37	6.75	6.97	2.98	3.07	1.69	2.79	7.532	3.5
ENSG00000033867	SLC4A7	solute carrier family 4 member 7 [Source:HGNC Symbol;Acc:HGNC:11033]	0.496612	-1.00981	1.06e-13	down	22.5	20.04	20.74	14.03	16.08	8	9.62	6.54	3.83	7.1	18.678	7.018
ENSG00000036828	CASR	calcium sensing receptor [Source:HGNC Symbol;Acc:HGNC:1514]	0.488956	-1.03222	0.000288461	down	0.21	0.3	0.21	0.22	0.24	0.11	0.07	0.09	0.08	0.13	0.236	0.096
ENSG00000038427	VCAN	versican [Source:HGNC Symbol;Acc:HGNC:2464]	0.457825	-1.12713	8.1e-10	down	5.98	7.05	8.21	3.03	5.11	1.8	2.12	1.87	0.61	2.17	5.876	1.714
ENSG00000039319	ZFYVE16	zinc finger FYVE-type containing 16 [Source:HGNC Symbol;Acc:HGNC:20756]	0.466051	-1.10144	2.84e-12	down	6.33	7.93	7.03	4.56	5.62	4.97	3.86	2.3	1.1	2.88	6.294	3.022
ENSG00000042493	CAPG	capping actin protein, gelsolin like [Source:HGNC Symbol;Acc:HGNC:1474]	2.10591	1.07444	7.38e-16	up	64.92	65.49	68.56	64.06	62.85	106.52	95.7	109.67	128.19	124.19	65.176	112.854
ENSG00000046651	OFD1	OFD1 centriole and centriolar satellite protein [Source:HGNC Symbol;Acc:HGNC:2567]	0.496206	-1.01099	2.42e-09	down	11.23	13.09	12.28	9.29	10.77	6.6	5.46	5.31	2.55	4.17	11.332	4.818
ENSG00000046653	GPM6B	glycoprotein M6B [Source:HGNC Symbol;Acc:HGNC:4461]	0.454798	-1.1367	0.00260899	down	1.02	1.06	1.04	0.57	1.1	0.37	0.74	0.46	0.04	0.29	0.958	0.38
ENSG00000046889	PREX2	phosphatidylinositol-3,4,5-trisphosphate dependent Rac exchange factor 2 [Source:HGNC Symbol;Acc:HGNC:22950]	0.458797	-1.12407	1.35e-09	down	1	1.36	1.65	1.37	1.22	0.6	1.02	0.78	0.51	0.52	1.32	0.686
ENSG00000047410	TPR	translocated promoter region, nuclear basket protein [Source:HGNC Symbol;Acc:HGNC:12017]	0.488884	-1.03244	1.02e-08	down	33.79	40.59	32.7	21.17	27.43	16.5	21.11	12.74	4.1	11.19	31.136	13.128
ENSG00000048405	ZNF800	zinc finger protein 800 [Source:HGNC Symbol;Acc:HGNC:27267]	0.492328	-1.02231	1.53e-08	down	7.41	7.84	7.45	6.61	7.59	4.96	5.22	3.77	1.94	4.99	7.38	4.176
ENSG00000049192	ADAMTS6	ADAM metallopeptidase with thrombospondin type 1 motif 6 [Source:HGNC Symbol;Acc:HGNC:222]	0.388224	-1.36504	3.13e-10	down	2.04	1.9	1.99	1.45	2.59	0.66	0.82	0.81	0.34	0.53	1.994	0.632
ENSG00000049540	ELN	elastin [Source:HGNC Symbol;Acc:HGNC:3327]	0.444597	-1.16943	0.0358107	down	0.24	0.19	0.46	0.24	0.76	0.09	0.57	0.12	0.1	0.06	0.378	0.188
ENSG00000050030	NEXMIF	neurite extension and migration factor [Source:HGNC Symbol;Acc:HGNC:29433]	0.455344	-1.13497	2.41e-16	down	2.88	3.12	3.17	2.76	3.08	1.31	1.46	1.33	0.58	1.05	3.002	1.146
ENSG00000050767	COL23A1	collagen type XXIII alpha 1 chain [Source:HGNC Symbol;Acc:HGNC:22990]	2.09159	1.0646	0.0245734	up	3.03	1.12	1.56	1.79	1.51	3.78	2.6	2.76	5.31	2.18	1.802	3.326
ENSG00000055955	ITIH4	inter-alpha-trypsin inhibitor heavy chain 4 [Source:HGNC Symbol;Acc:HGNC:6169]	0.491456	-1.02487	0.00763001	down	2.96	2.94	5.49	3.88	3.57	2.71	1.4	1.96	1.22	1.54	3.768	1.766
ENSG00000056972	TRAF3IP2	TRAF3 interacting protein 2 [Source:HGNC Symbol;Acc:HGNC:1343]	2.40766	1.26763	1.4e-23	up	15.7	17.94	18.79	21.59	16.4	35.57	38.65	40.08	27.78	43.8	18.084	37.176
ENSG00000060140	STYK1	serine/threonine/tyrosine kinase 1 [Source:HGNC Symbol;Acc:HGNC:18889]	0.454553	-1.13748	7.39e-05	down	0.96	1.78	1.88	2.07	1.66	0.36	0.41	0.55	0.49	0.31	1.67	0.424
ENSG00000063438	AHRR	aryl-hydrocarbon receptor repressor [Source:HGNC Symbol;Acc:HGNC:346]	0.155835	-2.68191	0.00195571	down	1.2	0.9	0.23	2.69	2.48	0.13	0.45	1.11	0.25	0.31	1.5	0.45
ENSG00000066185	ZMYND12	zinc finger MYND-type containing 12 [Source:HGNC Symbol;Acc:HGNC:21192]	2.3268	1.21835	0.0335644	up	0.3	0.1	0.2	0.95	0.38	0.78	0.72	0.9	1.32	0.65	0.386	0.874
ENSG00000066248	NGEF	neuronal guanine nucleotide exchange factor [Source:HGNC Symbol;Acc:HGNC:7807]	0.270093	-1.88847	0.00212174	down	1.32	0.79	1.57	0.48	0.26	0.13	0.59	0.26	0.02	0.03	0.884	0.206
ENSG00000066279	ASPM	assembly factor for spindle microtubules [Source:HGNC Symbol;Acc:HGNC:19048]	0.477915	-1.06517	3.37e-09	down	31.52	40.4	38.89	25.75	34.59	17.84	15.82	14.4	5.95	14.61	34.23	13.724
ENSG00000067208	EVI5	ecotropic viral integration site 5 [Source:HGNC Symbol;Acc:HGNC:3501]	0.487504	-1.03651	9.01e-05	down	0.85	0.53	1.06	0.94	1.42	0.39	0.41	0.46	0.14	0.17	0.96	0.314
ENSG00000068885	IFT80	intraflagellar transport 80 [Source:HGNC Symbol;Acc:HGNC:29262]	0.496807	-1.00924	1.11e-07	down	22.31	21.71	20.31	14.66	18.97	10.54	8.83	8.15	4.5	10.24	19.592	8.452
ENSG00000070669	ASNS	asparagine synthetase (glutamine-hydrolyzing) [Source:HGNC Symbol;Acc:HGNC:753]	2.90807	1.54006	3.98e-17	up	32.62	32.72	36.14	33.74	29.4	70.64	69.62	71.82	54.92	125.86	32.924	78.572
ENSG00000070915	SLC12A3	solute carrier family 12 member 3 [Source:HGNC Symbol;Acc:HGNC:10912]	2.87682	1.52447	0.021861	up	0.21	0.04	0.4	0.21	0.02	0.13	0.66	0.02	0.26	0.2	0.176	0.254
ENSG00000070985	TRPM5	transient receptor potential cation channel subfamily M member 5 [Source:HGNC Symbol;Acc:HGNC:14323]	0.367718	-1.44333	4.66e-08	down	1.87	1.86	1.17	1.79	1.94	0.8	0.51	0.55	0.56	0.21	1.726	0.526
ENSG00000072315	TRPC5	transient receptor potential cation channel subfamily C member 5 [Source:HGNC Symbol;Acc:HGNC:12337]	0.183572	-2.44558	0.00312711	down	17.46	7.94	10.9	41.6	31.12	7.25	4.43	6.01	2.33	1.6	21.804	4.324
ENSG00000073067	CYP2W1	cytochrome P450 family 2 subfamily W member 1 [Source:HGNC Symbol;Acc:HGNC:20243]	0.350735	-1.51155	3.65e-05	down	2.17	1.38	1.05	1.41	1.77	0.87	0.15	0.25	0.36	0.35	1.556	0.396
ENSG00000073910	FRY	FRY microtubule binding protein [Source:HGNC Symbol;Acc:HGNC:20367]	0.452602	-1.14368	0.000224299	down	0.54	0.6	0.67	0.14	0.6	0.96	0.34	0.39	0.06	0.09	0.51	0.368
ENSG00000074276	CDHR2	cadherin related family member 2 [Source:HGNC Symbol;Acc:HGNC:18231]	0.445175	-1.16756	0.000878048	down	44.94	67.28	46.96	7.02	66.52	29.54	5.32	27.77	6.67	0.21	46.544	13.902
ENSG00000074317	SNCB	synuclein beta [Source:HGNC Symbol;Acc:HGNC:11140]	0.365126	-1.45354	0.0177851	down	0.62	0.43	0.56	0.36	0.68	0.18	0.21	0.05	0.44	0.05	0.53	0.186
ENSG00000074527	NTN4	netrin 4 [Source:HGNC Symbol;Acc:HGNC:13658]	0.480161	-1.05841	0.00759156	down	0.37	0.36	0.35	0.48	0.39	0.28	0.13	0.31	0.29	0.25	0.39	0.252
ENSG00000076344	RGS11	regulator of G protein signaling 11 [Source:HGNC Symbol;Acc:HGNC:9993]	0.204087	-2.29274	0.0146744	down	0.18	0.22	0.07	0.12	0.58	0.02	0.03	0	0.05	0.03	0.234	0.026
ENSG00000076356	PLXNA2	plexin A2 [Source:HGNC Symbol;Acc:HGNC:9100]	6.99015	2.80532	0.0380717	up	0	0	0	0	0.01	0.07	0.01	0.01	0.04	0.06	0.002	0.038
ENSG00000077984	CST7	cystatin F [Source:HGNC Symbol;Acc:HGNC:2479]	2.22356	1.15287	3.7e-06	up	2.56	3.29	2.74	3.51	2.34	4.77	5.86	3.71	4.93	6.97	2.888	5.248
ENSG00000080200	CRYBG3	crystallin beta-gamma domain containing 3 [Source:HGNC Symbol;Acc:HGNC:34427]	0.415128	-1.26837	4.44e-15	down	4.12	7.15	4.84	3.4	4.39	2.27	1.74	1.69	0.63	1.89	4.78	1.644
ENSG00000081148	IMPG2	interphotoreceptor matrix proteoglycan 2 [Source:HGNC Symbol;Acc:HGNC:18362]	0.444564	-1.16954	0.0381044	down	0.08	0.05	0.08	0.06	0.08	0.02	0.03	0.03	0.01	0.05	0.07	0.028
ENSG00000081479	LRP2	LDL receptor related protein 2 [Source:HGNC Symbol;Acc:HGNC:6694]	0.399497	-1.32374	0.0147166	down	0.2	0.07	1.03	0.05	0.07	0.08	0.08	0.02	0.07	0	0.284	0.05
ENSG00000087074	PPP1R15A	protein phosphatase 1 regulatory subunit 15A [Source:HGNC Symbol;Acc:HGNC:14375]	3.92077	1.97114	1.03e-52	up	9.07	11.47	12.61	12.9	10.9	37.45	44.09	32.05	28.15	43.95	11.39	37.138
ENSG00000087077	TRIP6	thyroid hormone receptor interactor 6 [Source:HGNC Symbol;Acc:HGNC:12311]	0.374778	-1.41589	0.0289127	down	1.58	1.8	0.36	0.45	1.75	0.36	0.63	0.39	0.42	0	1.188	0.36
ENSG00000088053	GP6	glycoprotein VI platelet [Source:HGNC Symbol;Acc:HGNC:14388]	0.393165	-1.34679	0.0117851	down	0.63	0.51	0.34	0.55	0.56	0.24	0.16	0.17	0.03	0.08	0.518	0.136
ENSG00000088340	FER1L4	fer-1 like family member 4 (pseudogene) [Source:HGNC Symbol;Acc:HGNC:15801]	0.396616	-1.33418	7.78e-09	down	2.36	2.65	1.95	2.26	2.55	1.6	0.97	0.83	0.48	0.43	2.354	0.862
ENSG00000089250	NOS1	nitric oxide synthase 1 [Source:HGNC Symbol;Acc:HGNC:7872]	0.134384	-2.89557	0.0157131	down	0.02	0.03	0.06	0.01	0.01	0.01	0	0	0	0.01	0.026	0.004
ENSG00000090539	CHRD	chordin [Source:HGNC Symbol;Acc:HGNC:1949]	0.310305	-1.68824	0.0283746	down	0.41	0.53	0.12	0.12	0.26	0.03	0	0.04	0.11	0.03	0.288	0.042
ENSG00000091622	PITPNM3	PITPNM family member 3 [Source:HGNC Symbol;Acc:HGNC:21043]	0.477677	-1.06589	1.66e-06	down	0.83	1.04	0.88	0.62	1.08	0.41	0.56	0.23	0.23	0.26	0.89	0.338
ENSG00000092009	CMA1	chymase 1 [Source:HGNC Symbol;Acc:HGNC:2097]	3.46287	1.79197	4.11e-05	up	0.48	0.72	0.28	0.34	0.73	1.55	1.03	2.2	1.19	1.79	0.51	1.552
ENSG00000092051	JPH4	junctophilin 4 [Source:HGNC Symbol;Acc:HGNC:20156]	0.443171	-1.17406	0.00456801	down	0.34	0.43	0.32	0.42	0.28	0.1	0.09	0.21	0.1	0.16	0.358	0.132
ENSG00000092621	PHGDH	phosphoglycerate dehydrogenase [Source:HGNC Symbol;Acc:HGNC:8923]	2.10489	1.07374	4.89e-15	up	228.03	233.71	222.55	215.91	208.27	345.87	316.05	299.98	360.02	446.28	221.694	353.64
ENSG00000094661	OR1I1	olfactory receptor family 1 subfamily I member 1 [Source:HGNC Symbol;Acc:HGNC:8207]	0.0921081	-3.44053	0.0341527	down	0.05	0.04	0	0.01	0.06	0	0	0	0	0	0.032	0
ENSG00000095464	PDE6C	phosphodiesterase 6C [Source:HGNC Symbol;Acc:HGNC:8787]	0.392939	-1.34762	6.81e-05	down	1.3	1.43	1.64	0.86	1.31	0.25	0.56	0.72	0.23	0.36	1.308	0.424
ENSG00000095627	TDRD1	tudor domain containing 1 [Source:HGNC Symbol;Acc:HGNC:11712]	0.156357	-2.67708	0.0489545	down	0.09	0.08	0.03	0.03	0	0	0	0.01	0.02	0	0.046	0.006
ENSG00000099624	ATP5F1D	ATP synthase F1 subunit delta [Source:HGNC Symbol;Acc:HGNC:837]	2.07876	1.05572	1.44e-07	up	138.47	120.67	140.64	143.19	139.65	156.03	175.05	262.3	309.33	233.35	136.524	227.212
ENSG00000099860	GADD45B	growth arrest and DNA damage inducible beta [Source:HGNC Symbol;Acc:HGNC:4096]	3.35035	1.74431	1.33e-37	up	6.85	8.26	8.21	8.39	9.84	24.83	27.15	23.31	20	30.71	8.31	25.2
ENSG00000100078	PLA2G3	phospholipase A2 group III [Source:HGNC Symbol;Acc:HGNC:17934]	0.317484	-1.65525	0.0121248	down	0.28	0.13	0.25	0.2	0.39	0.03	0.05	0.18	0.02	0.05	0.25	0.066
ENSG00000100095	SEZ6L	seizure related 6 homolog like [Source:HGNC Symbol;Acc:HGNC:10763]	9.20387	3.20224	0.0358407	up	0	0	0	0.02	0	0.01	0	0.07	0.02	0.04	0.004	0.028
ENSG00000100156	SLC16A8	solute carrier family 16 member 8 [Source:HGNC Symbol;Acc:HGNC:16270]	0.407992	-1.29339	4.17e-05	down	3.3	3.47	5.12	3.08	4.07	2.04	2.37	1.01	0.48	0.39	3.808	1.258
ENSG00000100253	MIOX	myo-inositol oxygenase [Source:HGNC Symbol;Acc:HGNC:14522]	3.62828	1.85928	0.00049339	up	3	3.29	1.31	2.51	3.75	4.67	5.49	4.71	5.87	6.7	2.772	5.488
ENSG00000100292	HMOX1	heme oxygenase 1 [Source:HGNC Symbol;Acc:HGNC:5013]	10.8988	3.4461	0.0192384	up	0	0	0	0	0.11	0.17	0.63	0	0.07	0.21	0.022	0.216
ENSG00000100448	CTSG	cathepsin G [Source:HGNC Symbol;Acc:HGNC:2532]	3.64101	1.86434	1.07e-27	up	62.48	61.12	61.03	62.84	63.4	153.61	146.72	176.63	178.25	281.88	62.174	187.418
ENSG00000100450	GZMH	granzyme H [Source:HGNC Symbol;Acc:HGNC:4710]	2.03842	1.02745	6.81e-05	up	4.07	3.1	3.2	3.54	3.09	3.89	4.12	7.33	5.37	7.9	3.4	5.722
ENSG00000100453	GZMB	granzyme B [Source:HGNC Symbol;Acc:HGNC:4709]	4.96428	2.31159	4.9e-12	up	1.83	1.16	0.73	1.32	3.34	4.16	6.76	5.86	5.14	6.28	1.676	5.64
ENSG00000100697	DICER1	dicer 1, ribonuclease III [Source:HGNC Symbol;Acc:HGNC:17098]	0.467343	-1.09745	3.53e-13	down	22.88	24.89	23.97	18.52	23.9	10.58	10.46	10.94	4.22	8.07	22.832	8.854
ENSG00000100889	PCK2	phosphoenolpyruvate carboxykinase 2, mitochondrial [Source:HGNC Symbol;Acc:HGNC:8725]	3.64096	1.86432	2.37e-27	up	19.24	17.53	21.46	18.02	17.52	49.21	41.13	53.1	44.73	77.57	18.754	53.148
ENSG00000101180	HRH3	histamine receptor H3 [Source:HGNC Symbol;Acc:HGNC:5184]	5.51929	2.46448	0.0467932	up	0.02	0	0	0.02	0.03	0.16	0.13	0.05	0.07	0	0.014	0.082
ENSG00000101255	TRIB3	tribbles pseudokinase 3 [Source:HGNC Symbol;Acc:HGNC:16228]	2.49375	1.31832	1.82e-17	up	38.36	36.92	36.22	36.84	42.69	73.89	68.65	63.74	73.47	108.07	38.206	77.564
ENSG00000101665	SMAD7	SMAD family member 7 [Source:HGNC Symbol;Acc:HGNC:6773]	2.09879	1.06956	0.00201621	up	0.63	0.32	0.74	0.35	0.62	0.69	1.27	0.63	0.28	0.98	0.532	0.77
ENSG00000101898	MCTS2P	MCTS family member 2, pseudogene [Source:HGNC Symbol;Acc:HGNC:49760]	2.29448	1.19817	0.00105999	up	1.21	3.81	2.83	4.54	4.74	4.83	11.28	5.58	5.49	4.7	3.426	6.376
ENSG00000102057	KCND1	potassium voltage-gated channel subfamily D member 1 [Source:HGNC Symbol;Acc:HGNC:6237]	0.496041	-1.01147	0.00335721	down	0.66	0.43	1.53	0.35	0.88	0.36	1.3	0.27	0.13	0.08	0.77	0.428
ENSG00000102128	RAB40AL	RAB40A like [Source:HGNC Symbol;Acc:HGNC:25410]	0.152588	-2.71229	0.0332077	down	0.35	0.45	0.08	0.13	0.18	0.09	0	0	0.07	0	0.238	0.032
ENSG00000102349	KLF8	Kruppel like factor 8 [Source:HGNC Symbol;Acc:HGNC:6351]	0.47526	-1.07321	0.0058862	down	0.17	0.22	0.14	0.11	0.33	0.07	0.23	0.14	0.18	0.14	0.194	0.152
ENSG00000102387	TAF7L	TATA-box binding protein associated factor 7 like [Source:HGNC Symbol;Acc:HGNC:11548]	3.78465	1.92016	0.0408983	up	0	0.09	0.03	0.09	0.04	0.36	0.1	0.23	0	0.14	0.05	0.166
ENSG00000103257	SLC7A5	solute carrier family 7 member 5 [Source:HGNC Symbol;Acc:HGNC:11063]	2.55738	1.35467	1.14e-38	up	118.18	118.68	124.72	128.2	117.65	231.51	281.22	233.6	247.05	278.18	121.486	254.312
ENSG00000103269	RHBDL1	rhomboid like 1 [Source:HGNC Symbol;Acc:HGNC:10007]	0.483616	-1.04807	3.38e-07	down	4.28	6.07	6.54	4.46	5.01	2.23	1.41	2.93	2.03	1.93	5.272	2.106
ENSG00000103522	IL21R	interleukin 21 receptor [Source:HGNC Symbol;Acc:HGNC:6006]	2.04092	1.02922	2.33e-06	up	0.73	0.91	1.01	0.87	0.76	1.04	1.84	1.32	1.14	1.87	0.856	1.442
ENSG00000104093	DMXL2	Dmx like 2 [Source:HGNC Symbol;Acc:HGNC:2938]	0.440962	-1.18127	9.78e-13	down	35.79	34.53	32.46	25.84	33.17	14.99	11.06	10.32	5.37	14.65	32.358	11.278
ENSG00000104435	STMN2	stathmin 2 [Source:HGNC Symbol;Acc:HGNC:10577]	9.89757	3.30707	0.0332081	up	0.03	0	0	0	0	0	0.04	0.41	0.03	0.07	0.006	0.11
ENSG00000105261	OVOL3	ovo like zinc finger 3 [Source:HGNC Symbol;Acc:HGNC:14186]	0.287238	-1.79968	0.0285706	down	1.03	0.54	0.77	1.26	0.49	0	0.13	0.28	0.39	0.13	0.818	0.186
ENSG00000105281	SLC1A5	solute carrier family 1 member 5 [Source:HGNC Symbol;Acc:HGNC:10943]	2.51365	1.32979	1.17e-23	up	90.57	81.16	87.18	93.06	84.62	159.86	168.18	170.8	188.27	231.95	87.318	183.812
ENSG00000105327	BBC3	BCL2 binding component 3 [Source:HGNC Symbol;Acc:HGNC:17868]	2.97044	1.57068	1.01e-07	up	1.88	1.88	0.93	1.55	1.35	1.58	4.14	4.44	3.72	3.75	1.518	3.526
ENSG00000105419	MEIS3	Meis homeobox 3 [Source:HGNC Symbol;Acc:HGNC:29537]	0.435492	-1.19928	0.0364664	down	0.25	1.51	0.87	0.42	0.38	0.15	0.18	0.22	0.19	0.34	0.686	0.216
ENSG00000105467	SYNGR4	synaptogyrin 4 [Source:HGNC Symbol;Acc:HGNC:11502]	2.07481	1.05298	0.0182157	up	0.69	0.62	1.05	0.37	1.29	0.8	0.75	0.82	1.01	1.14	0.804	0.904
ENSG00000105550	FGF21	fibroblast growth factor 21 [Source:HGNC Symbol;Acc:HGNC:3678]	30.1962	4.9163	2.1e-05	up	0.05	0	0	0	0	0.19	0.39	0.31	0.2	1.24	0.01	0.466
ENSG00000105671	DDX49	DEAD-box helicase 49 [Source:HGNC Symbol;Acc:HGNC:18684]	2.00719	1.00518	8.55e-17	up	57.83	52.83	52.49	55.71	59.54	97.67	91.75	81.35	103.25	88.56	55.68	92.516
ENSG00000105675	ATP4A	ATPase H+/K+ transporting subunit alpha [Source:HGNC Symbol;Acc:HGNC:819]	0.347894	-1.52328	9.78e-05	down	0.83	0.88	0.68	0.47	1.16	0.26	0.28	0.28	0.41	0.07	0.804	0.26
ENSG00000105711	SCN1B	sodium voltage-gated channel beta subunit 1 [Source:HGNC Symbol;Acc:HGNC:10586]	0.444641	-1.16929	0.0253193	down	0.14	0.31	0.41	0.59	0.39	0.14	0.14	0.36	0.1	0.24	0.368	0.196
ENSG00000105792	CFAP69	cilia and flagella associated protein 69 [Source:HGNC Symbol;Acc:HGNC:26107]	0.477981	-1.06497	0.0103661	down	1.01	2.76	0.63	0.66	0.39	1.01	0.64	0.51	0.44	0.45	1.09	0.61
ENSG00000106105	GARS1	glycyl-tRNA synthetase 1 [Source:HGNC Symbol;Acc:HGNC:4162]	2.09472	1.06675	3.3e-24	up	92.09	87.34	88.34	90.64	88.59	153.79	179.74	152.84	107.6	193.53	89.4	157.5
ENSG00000106305	AIMP2	aminoacyl tRNA synthetase complex interacting multifunctional protein 2 [Source:HGNC Symbol;Acc:HGNC:20609]	2.03591	1.02568	1.08e-21	up	45.02	43.08	45.96	44.24	45.52	67.54	81	68.43	68.03	86.73	44.764	74.346
ENSG00000106366	SERPINE1	serpin family E member 1 [Source:HGNC Symbol;Acc:HGNC:8583]	4.46222	2.15776	3.7e-15	up	0.23	0.38	0.31	0.44	0.34	1.2	1.08	1.11	1.16	1.66	0.34	1.242
ENSG00000108551	RASD1	ras related dexamethasone induced 1 [Source:HGNC Symbol;Acc:HGNC:15828]	7.04927	2.81747	6.61e-20	up	0.51	0.5	0.28	0.35	0.66	2.66	2.72	2.6	1.36	3.49	0.46	2.566
ENSG00000108702	CCL1	C-C motif chemokine ligand 1 [Source:HGNC Symbol;Acc:HGNC:10609]	2.35859	1.23792	0.0192869	up	1.11	0.54	0.96	0.87	0.63	2.76	1.62	1.75	0.65	1.5	0.822	1.656
ENSG00000108848	LUC7L3	LUC7 like 3 pre-mRNA splicing factor [Source:HGNC Symbol;Acc:HGNC:24309]	0.489051	-1.03194	3.06e-15	down	194.47	195.45	188.17	146.12	171.56	80.11	91.16	74.62	50.19	88.26	179.154	76.868
ENSG00000109163	GNRHR	gonadotropin releasing hormone receptor [Source:HGNC Symbol;Acc:HGNC:4421]	0.328044	-1.60804	0.0101014	down	0.21	0.15	0.14	0.13	0.14	0.03	0.09	0.12	0	0.03	0.154	0.054
ENSG00000109424	UCP1	uncoupling protein 1 [Source:HGNC Symbol;Acc:HGNC:12517]	10.5956	3.4054	0.00721305	up	0	0	0.05	0.09	0	0.1	0.31	0.13	0	0.66	0.028	0.24
ENSG00000109846	CRYAB	crystallin alpha B [Source:HGNC Symbol;Acc:HGNC:2389]	15.7728	3.97937	1.44e-09	up	0.14	0.07	0.09	0.04	0.04	2.33	1.29	1.72	0.66	3.17	0.076	1.834
ENSG00000110619	CARS1	cysteinyl-tRNA synthetase 1 [Source:HGNC Symbol;Acc:HGNC:1493]	2.08231	1.05818	3.9e-22	up	45.15	47	48.5	50.59	46.75	73.02	81.93	81.91	72.86	101.76	47.598	82.296
ENSG00000112195	TREML2	triggering receptor expressed on myeloid cells like 2 [Source:HGNC Symbol;Acc:HGNC:21092]	2.64064	1.40089	3.67e-25	up	3.98	4.99	4.68	5.23	5.16	9.02	10.81	10.88	9.46	13.24	4.808	10.682
ENSG00000112379	ARFGEF3	ARFGEF family member 3 [Source:HGNC Symbol;Acc:HGNC:21213]	0.464642	-1.10581	0.00188638	down	0.09	0.13	0.1	0.1	0.11	0.07	0.03	0.05	0.03	0.03	0.106	0.042
ENSG00000113070	HBEGF	heparin binding EGF like growth factor [Source:HGNC Symbol;Acc:HGNC:3059]	2.86371	1.51789	1.7e-23	up	2.65	3.79	4.05	3.94	3.31	8.36	8.95	9.05	6.15	10.15	3.548	8.532
ENSG00000113327	GABRG2	gamma-aminobutyric acid type A receptor subunit gamma2 [Source:HGNC Symbol;Acc:HGNC:4087]	0.446489	-1.1633	0.0171209	down	0.62	0.66	0.58	0.77	1.05	0.29	0.4	0.23	0.05	0.45	0.736	0.284
ENSG00000113594	LIFR	LIF receptor subunit alpha [Source:HGNC Symbol;Acc:HGNC:6597]	0.2996	-1.73889	0.00132673	down	0.14	0.11	0.15	0.12	0.08	0.25	0.03	0.01	0.01	0.08	0.12	0.076
ENSG00000113739	STC2	stanniocalcin 2 [Source:HGNC Symbol;Acc:HGNC:11374]	4.28532	2.0994	6.19e-55	up	13.76	9.26	10.96	11.5	12.51	31.41	44.78	38.93	36.75	48.18	11.598	40.01
ENSG00000113971	NPHP3	nephrocystin 3 [Source:HGNC Symbol;Acc:HGNC:7907]	0.477722	-1.06576	0.000409493	down	5.56	4.59	3.92	2.26	3.24	2.09	1.78	1.87	1.11	1.54	3.914	1.678
ENSG00000114013	CD86	CD86 molecule [Source:HGNC Symbol;Acc:HGNC:1705]	4.50738	2.17229	0.00202613	up	0.18	0.03	0.1	0.29	0	0.45	0.17	0.07	0.26	0.31	0.12	0.252
ENSG00000114767	RRP9	ribosomal RNA processing 9, U3 small nucleolar RNA binding protein [Source:HGNC Symbol;Acc:HGNC:16829]	2.06144	1.04365	2.19e-13	up	53.63	53.83	53.41	57.6	55.77	85.4	79.93	85.18	107.7	99.93	54.848	91.628
ENSG00000114857	NKTR	natural killer cell triggering receptor [Source:HGNC Symbol;Acc:HGNC:7833]	0.418544	-1.25655	1.9e-10	down	61.22	62.19	61.74	38.74	55.35	24.69	23.21	22.73	7.27	17.73	55.848	19.126
ENSG00000114923	SLC4A3	solute carrier family 4 member 3 [Source:HGNC Symbol;Acc:HGNC:11029]	0.389628	-1.35983	0.00626706	down	0.22	0.24	0.41	0.24	0.36	0.16	0.23	0.02	0.11	0.07	0.294	0.118
ENSG00000115355	CCDC88A	coiled-coil domain containing 88A [Source:HGNC Symbol;Acc:HGNC:25523]	0.469214	-1.09168	6.08e-11	down	44.47	46.18	48.78	33.83	46.79	23.43	19.18	20.04	8.39	18.48	44.01	17.904
ENSG00000115423	DNAH6	dynein axonemal heavy chain 6 [Source:HGNC Symbol;Acc:HGNC:2951]	0.387125	-1.36913	0.00143977	down	0.21	0.24	0.13	0.07	0.12	0.06	0.05	0.07	0.01	0.03	0.154	0.044
ENSG00000115738	ID2	inhibitor of DNA binding 2 [Source:HGNC Symbol;Acc:HGNC:5361]	4.85811	2.2804	9.87e-31	up	5.07	6.25	6.52	5.21	8.1	32.85	30.36	29.28	14.04	38.44	6.23	28.994
ENSG00000115902	SLC1A4	solute carrier family 1 member 4 [Source:HGNC Symbol;Acc:HGNC:10942]	2.11255	1.07898	1.43e-25	up	21.74	21.89	22.77	22.63	20.47	36.36	37.71	36.65	35.99	41.79	21.9	37.7
ENSG00000116035	VAX2	ventral anterior homeobox 2 [Source:HGNC Symbol;Acc:HGNC:12661]	0.151243	-2.72506	0.0109514	down	0.36	0.2	0.28	0.32	0.35	0	0.07	0.06	0	0.06	0.302	0.038
ENSG00000116191	RALGPS2	Ral GEF with PH domain and SH3 binding motif 2 [Source:HGNC Symbol;Acc:HGNC:30279]	0.465702	-1.10252	8.97e-18	down	5.17	6.1	6.68	4.95	5.96	2.82	2.91	3.51	1.92	2.43	5.772	2.718
ENSG00000116652	DLEU2L	deleted in lymphocytic leukemia 2 like [Source:HGNC Symbol;Acc:HGNC:13225]	0.495504	-1.01303	0.000786847	down	0.99	0.82	1.24	0.57	0.91	0.56	0.39	0.43	0.13	0.39	0.906	0.38
ENSG00000116741	RGS2	regulator of G protein signaling 2 [Source:HGNC Symbol;Acc:HGNC:9998]	2.1388	1.0968	0.000131439	up	3.2	2.77	1.59	2.58	1.68	4.93	5.43	3.28	1.91	6.19	2.364	4.348
ENSG00000116962	NID1	nidogen 1 [Source:HGNC Symbol;Acc:HGNC:7821]	21.5454	4.42931	1.12e-07	up	0	0	0.01	0.03	0	0.11	0.19	0.19	0.13	0.2	0.008	0.164
ENSG00000117020	AKT3	AKT serine/threonine kinase 3 [Source:HGNC Symbol;Acc:HGNC:393]	0.489221	-1.03144	1.31e-12	down	5.84	5.77	6.08	4.43	5.23	2.53	3.08	2.31	1.76	2.2	5.47	2.376
ENSG00000117228	GBP1	guanylate binding protein 1 [Source:HGNC Symbol;Acc:HGNC:4182]	0.478489	-1.06344	3.13e-09	down	6.11	6.69	6.41	4.42	5.52	4.02	3.11	3.2	0.89	1.41	5.83	2.526
ENSG00000117707	PROX1	prospero homeobox 1 [Source:HGNC Symbol;Acc:HGNC:9459]	0.495964	-1.01169	1.41e-06	down	0.91	0.73	0.99	1.4	0.9	0.38	0.55	0.38	0.22	0.31	0.986	0.368
ENSG00000118113	MMP8	matrix metallopeptidase 8 [Source:HGNC Symbol;Acc:HGNC:7175]	25.9178	4.69587	0.000771592	up	0	0	0	0	0	0.05	0.11	0.08	0	0.24	0	0.096
ENSG00000118514	ALDH8A1	aldehyde dehydrogenase 8 family member A1 [Source:HGNC Symbol;Acc:HGNC:15471]	0.458277	-1.12571	0.00753389	down	1.42	0.52	4.38	1.06	1.08	0.77	0.24	0.22	0.32	1.33	1.692	0.576
ENSG00000119547	ONECUT2	one cut homeobox 2 [Source:HGNC Symbol;Acc:HGNC:8139]	0.437118	-1.19391	8.66e-14	down	3.8	3.79	3.8	2.86	3.46	1.49	1.75	1.45	0.62	1.13	3.542	1.288
ENSG00000119698	PPP4R4	protein phosphatase 4 regulatory subunit 4 [Source:HGNC Symbol;Acc:HGNC:23788]	0.423102	-1.24092	4.27e-08	down	2.62	2.93	3.81	1.43	2.25	1.17	1.09	1.57	0.45	1.42	2.608	1.14
ENSG00000120210	INSL6	insulin like 6 [Source:HGNC Symbol;Acc:HGNC:6089]	0.0984521	-3.34443	0.0405442	down	0.23	0.19	0.07	0	0.38	0	0	0	0	0	0.174	0
ENSG00000120215	MLANA	melan-A [Source:HGNC Symbol;Acc:HGNC:7124]	0.278417	-1.84468	0.0128345	down	0.26	0.27	0.31	0.24	0.14	0.03	0.32	0	0.03	0.11	0.244	0.098
ENSG00000120278	PLEKHG1	pleckstrin homology and RhoGEF domain containing G1 [Source:HGNC Symbol;Acc:HGNC:20884]	0.2106	-2.24743	0.00180621	down	0.07	0.13	0.17	0.14	0.38	0.02	0.02	0.03	0	0.01	0.178	0.016
ENSG00000120832	MTERF2	mitochondrial transcription termination factor 2 [Source:HGNC Symbol;Acc:HGNC:30779]	0.367696	-1.44341	0.00341104	down	0.42	0.66	0.49	0.42	1.3	0.35	0.17	0.26	0.04	0.56	0.658	0.276
ENSG00000120903	CHRNA2	cholinergic receptor nicotinic alpha 2 subunit [Source:HGNC Symbol;Acc:HGNC:1956]	4.92836	2.30111	8.5e-06	up	0.06	0.08	0.17	0.08	0.12	0.33	0.59	0.43	0.1	0.29	0.102	0.348
ENSG00000121552	CSTA	cystatin A [Source:HGNC Symbol;Acc:HGNC:2481]	2.57141	1.36256	5.98e-06	up	2.33	4.03	2.77	3.72	2.47	5.06	7.65	4.95	4.22	10.35	3.064	6.446
ENSG00000122477	LRRC39	leucine rich repeat containing 39 [Source:HGNC Symbol;Acc:HGNC:28228]	0.383347	-1.38328	0.000361911	down	0.85	0.81	1.06	1.18	0.98	0.42	0.48	0.39	0.05	0.36	0.976	0.34
ENSG00000124097	HMGB1P1	high mobility group box 1 pseudogene 1 [Source:HGNC Symbol;Acc:HGNC:4993]	0.442775	-1.17535	0.0266615	down	1.38	0.69	1.29	0.98	1.12	0.53	1.28	0.32	0.2	0.15	1.092	0.496
ENSG00000124159	MATN4	matrilin 4 [Source:HGNC Symbol;Acc:HGNC:6910]	2.05075	1.03615	0.00189879	up	1.03	0.96	1.27	0.65	0.57	1.12	0.99	1.2	1.61	2.39	0.896	1.462
ENSG00000124194	GDAP1L1	ganglioside induced differentiation associated protein 1 like 1 [Source:HGNC Symbol;Acc:HGNC:4213]	8.80586	3.13846	4.76e-12	up	0.08	0.23	0.21	0.41	0.06	0.74	1.07	0.51	1.58	2.09	0.198	1.198
ENSG00000124216	SNAI1	snail family transcriptional repressor 1 [Source:HGNC Symbol;Acc:HGNC:11128]	6.57913	2.7179	1.01e-33	up	1.09	0.98	0.66	1.09	0.92	4.81	7.03	4.54	3.66	6.06	0.948	5.22
ENSG00000124232	RBPJL	recombination signal binding protein for immunoglobulin kappa J region like [Source:HGNC Symbol;Acc:HGNC:13761]	5.81347	2.5394	0.000516295	up	0	0.75	0	0.16	1.67	0.78	1.19	2.14	0.64	4.84	0.516	1.918
ENSG00000124406	ATP8A1	ATPase phospholipid transporting 8A1 [Source:HGNC Symbol;Acc:HGNC:13531]	0.465705	-1.10251	1.25e-11	down	3.82	4.27	3.43	2.48	3.19	1.65	2.24	1.35	0.48	1.88	3.438	1.52
ENSG00000124839	RAB17	RAB17, member RAS oncogene family [Source:HGNC Symbol;Acc:HGNC:16523]	0.459174	-1.12289	0.0106028	down	0.8	1.02	1.18	0.58	0.78	0.41	0.73	0.45	0.34	0.26	0.872	0.438
ENSG00000125740	FOSB	FosB proto-oncogene, AP-1 transcription factor subunit [Source:HGNC Symbol;Acc:HGNC:3797]	10.2492	3.35744	3.05e-62	up	0.48	0.57	0.86	0.79	1.03	7.05	7.25	4.64	3.79	5.83	0.746	5.712
ENSG00000125864	BFSP1	beaded filament structural protein 1 [Source:HGNC Symbol;Acc:HGNC:1040]	2.25187	1.17113	2.58e-05	up	0.6	0.59	0.42	0.74	0.63	0.89	1.09	1.44	1.21	0.94	0.596	1.114
ENSG00000125895	TMEM74B	transmembrane protein 74B [Source:HGNC Symbol;Acc:HGNC:15893]	0.208116	-2.26454	1.66e-07	down	0.97	1.23	1.4	0.92	2.37	0.28	0.19	0.41	0.26	0.08	1.378	0.244
ENSG00000125931	CITED1	Cbp/p300 interacting transactivator with Glu/Asp rich carboxy-terminal domain 1 [Source:HGNC Symbol;Acc:HGNC:1986]	2.06287	1.04465	0.00320768	up	0.93	1.27	0.94	2	1.7	2.38	3.14	2.3	3.04	1.19	1.368	2.41
ENSG00000126752	SSX1	SSX family member 1 [Source:HGNC Symbol;Acc:HGNC:11335]	9.88609	3.3054	0.0286946	up	0	0	0	0.06	0	0	0.31	0.3	0.06	0.06	0.012	0.146
ENSG00000126856	PRDM7	PR/SET domain 7 [Source:HGNC Symbol;Acc:HGNC:9351]	7.19943	2.84788	0.00521564	up	0.07	0.03	0	0	0	0.28	0.06	0.23	0.07	0.16	0.02	0.16
ENSG00000127412	TRPV5	transient receptor potential cation channel subfamily V member 5 [Source:HGNC Symbol;Acc:HGNC:3145]	0.29982	-1.73783	0.00313107	down	0.42	0.21	0.38	0.16	0.27	0.12	0.07	0.07	0.03	0.12	0.288	0.082
ENSG00000127951	FGL2	fibrinogen like 2 [Source:HGNC Symbol;Acc:HGNC:3696]	0.34148	-1.55013	0.0466183	down	0.14	0.13	0.08	0.04	0.06	0.03	0.03	0.02	0.03	0.01	0.09	0.024
ENSG00000128165	ADM2	adrenomedullin 2 [Source:HGNC Symbol;Acc:HGNC:28898]	2.47093	1.30505	0.00718234	up	1.26	1.6	3.85	2.99	0.47	4.72	4.24	5.09	2.68	4.25	2.034	4.196
ENSG00000128606	LRRC17	leucine rich repeat containing 17 [Source:HGNC Symbol;Acc:HGNC:16895]	0.258395	-1.95235	0.0144241	down	0.75	0.45	0.31	0.35	0.23	0.04	0.11	0.11	0.06	0	0.418	0.064
ENSG00000128849	CGNL1	cingulin like 1 [Source:HGNC Symbol;Acc:HGNC:25931]	0.445913	-1.16517	0.0237312	down	0.06	0.09	0.13	0.11	0.1	0.05	0.05	0.02	0.03	0.03	0.098	0.036
ENSG00000128965	CHAC1	ChaC glutathione specific gamma-glutamylcyclotransferase 1 [Source:HGNC Symbol;Acc:HGNC:28680]	13.7815	3.78466	6.01e-172	up	6	6.57	6.57	7.85	8.77	73.98	79.18	75.22	76.63	91.83	7.152	79.368
ENSG00000129003	VPS13C	vacuolar protein sorting 13 homolog C [Source:HGNC Symbol;Acc:HGNC:23594]	0.48624	-1.04026	1.02e-08	down	29.74	29.21	30.78	20.74	27.07	14.88	13.3	12.29	4.33	12.16	27.508	11.392
ENSG00000129167	TPH1	tryptophan hydroxylase 1 [Source:HGNC Symbol;Acc:HGNC:12008]	0.486857	-1.03843	0.000462663	down	0.6	1.02	0.55	0.55	0.44	0.33	0.14	0.36	0.32	0.23	0.632	0.276
ENSG00000129194	SOX15	SRY-box transcription factor 15 [Source:HGNC Symbol;Acc:HGNC:11196]	2.42035	1.27521	1.26e-07	up	1.73	1.7	4.2	3.06	2.93	5.46	6.57	5.26	5.19	4.03	2.724	5.302
ENSG00000129467	ADCY4	adenylate cyclase 4 [Source:HGNC Symbol;Acc:HGNC:235]	0.476314	-1.07002	0.0036372	down	1.23	1.02	1.12	1.83	1.33	0.19	0.45	0.81	0.2	0.17	1.306	0.364
ENSG00000129654	FOXJ1	forkhead box J1 [Source:HGNC Symbol;Acc:HGNC:3816]	5.31952	2.41129	6.85e-05	up	0.07	0.11	0.03	0.08	0.03	0.33	0.37	0.15	0.23	0.31	0.064	0.278
ENSG00000130222	GADD45G	growth arrest and DNA damage inducible gamma [Source:HGNC Symbol;Acc:HGNC:4097]	191.148	7.57854	4.23e-15	up	0	0	0	0	0	2.87	3.19	2.16	1.89	3.6	0	2.742
ENSG00000130487	KLHDC7B	kelch domain containing 7B [Source:HGNC Symbol;Acc:HGNC:25145]	3.00582	1.58776	8.42e-05	up	0.11	0.14	0.21	0.18	0.15	0.42	0.3	0.15	0.38	0.46	0.158	0.342
ENSG00000130600	H19	H19 imprinted maternally expressed transcript [Source:HGNC Symbol;Acc:HGNC:4713]	2.85802	1.51502	0.0357702	up	0.09	0.14	1.38	0.24	0.47	0.17	0.52	3.07	0.34	0.2	0.464	0.86
ENSG00000130707	ASS1	argininosuccinate synthase 1 [Source:HGNC Symbol;Acc:HGNC:758]	2.87089	1.5215	1.3e-21	up	39.27	31.86	34.17	30.36	36.14	70.48	78.88	63.69	70.74	117.43	34.36	80.244
ENSG00000130766	SESN2	sestrin 2 [Source:HGNC Symbol;Acc:HGNC:20746]	5.41308	2.43645	4.49e-62	up	7.99	8.58	9.44	8.86	9.32	30.88	42.24	35.65	35.67	52.01	8.838	39.29
ENSG00000130822	PNCK	pregnancy up-regulated nonubiquitous CaM kinase [Source:HGNC Symbol;Acc:HGNC:13415]	0.282566	-1.82334	1.59e-08	down	6.45	5.26	7.39	8.44	6.39	4.39	1.32	1.22	1.84	0.35	6.786	1.824
ENSG00000131711	MAP1B	microtubule associated protein 1B [Source:HGNC Symbol;Acc:HGNC:6836]	3.68848	1.88303	0.0426199	up	0.17	0	0.17	0.01	0.01	0.02	0.03	0.08	0.01	0.04	0.072	0.036
ENSG00000132561	MATN2	matrilin 2 [Source:HGNC Symbol;Acc:HGNC:6908]	0.479613	-1.06006	0.00114135	down	1.16	0.56	0.77	0.87	1.07	0.24	0.42	0.12	0.73	0.53	0.886	0.408
ENSG00000133519	ZDHHC8P1	ZDHHC8 pseudogene 1 [Source:HGNC Symbol;Acc:HGNC:26461]	0.434228	-1.20347	0.00729015	down	0.59	1.01	0.51	0.5	0.71	0.03	0.26	0.59	0.35	0.47	0.664	0.34
ENSG00000133640	LRRIQ1	leucine rich repeats and IQ motif containing 1 [Source:HGNC Symbol;Acc:HGNC:25708]	0.466502	-1.10004	1.13e-05	down	1.12	1.3	1.31	0.78	1.84	0.53	0.52	0.66	0.62	0.29	1.27	0.524
ENSG00000133858	ZFC3H1	zinc finger C3H1-type containing [Source:HGNC Symbol;Acc:HGNC:28328]	0.466191	-1.10101	1.9e-10	down	26.07	27.09	27.82	21.58	27.54	17.95	12.32	11.18	4.59	10.41	26.02	11.29
ENSG00000133863	TEX15	testis expressed 15, meiosis and synapsis associated [Source:HGNC Symbol;Acc:HGNC:11738]	0.363346	-1.46059	0.00340352	down	0.12	0.19	0.16	0.05	0.12	0.05	0.02	0.04	0.01	0.07	0.128	0.038
ENSG00000134193	REG4	regenerating family member 4 [Source:HGNC Symbol;Acc:HGNC:22977]	2.02876	1.0206	0.0469342	up	0.45	0.38	0.13	0.3	0.29	0.58	0.62	0.43	0.39	0.64	0.31	0.532
ENSG00000134259	NGF	nerve growth factor [Source:HGNC Symbol;Acc:HGNC:7808]	2.10124	1.07124	0.00031144	up	1.75	2.65	2.8	2.08	1.68	2.48	3.22	3.79	3.42	6.64	2.192	3.91
ENSG00000134460	IL2RA	interleukin 2 receptor subunit alpha [Source:HGNC Symbol;Acc:HGNC:6008]	0.333615	-1.58374	2.44e-10	down	1.36	1.77	1.86	1.52	4.61	0.66	0.73	0.4	0.69	0.59	2.224	0.614
ENSG00000134684	YARS1	tyrosyl-tRNA synthetase 1 [Source:HGNC Symbol;Acc:HGNC:12840]	2.20445	1.14042	1.81e-29	up	102.01	100.11	108.13	106.18	98.55	171.22	194.5	171.59	171.47	215.29	102.996	184.814
ENSG00000134864	GGACT	gamma-glutamylamine cyclotransferase [Source:HGNC Symbol;Acc:HGNC:25100]	2.0673	1.04775	1.38e-06	up	0.9	1.02	1.08	1.3	0.85	4.03	1.37	2.15	1.76	3.51	1.03	2.564
ENSG00000135069	PSAT1	phosphoserine aminotransferase 1 [Source:HGNC Symbol;Acc:HGNC:19129]	2.87336	1.52274	3.04e-22	up	92.66	89.1	89.04	91.16	91.4	184.37	185.4	221.51	157.84	337.05	90.672	217.234
ENSG00000135338	LCA5	lebercilin LCA5 [Source:HGNC Symbol;Acc:HGNC:31923]	0.487463	-1.03664	0.0348582	down	0.29	0.26	0.33	0.17	0.34	0.22	0.03	0.11	0.02	0.18	0.278	0.112
ENSG00000135363	LMO2	LIM domain only 2 [Source:HGNC Symbol;Acc:HGNC:6642]	11.2583	3.49291	1.25e-08	up	0.17	0.2	0.05	0	0.11	0.79	0.54	1.01	0.48	1.44	0.106	0.852
ENSG00000135540	NHSL1	NHS like 1 [Source:HGNC Symbol;Acc:HGNC:21021]	2.15142	1.10529	2.21e-16	up	1.93	2.43	2.72	2.02	2.3	4.13	4.51	5.3	2.38	4.26	2.28	4.116
ENSG00000135976	ANKRD36	ankyrin repeat domain 36 [Source:HGNC Symbol;Acc:HGNC:24079]	0.490962	-1.02632	2.66e-06	down	20.82	18.4	20.83	13.93	21.79	10.95	9.06	10.29	3.99	7.06	19.154	8.27
ENSG00000136205	TNS3	tensin 3 [Source:HGNC Symbol;Acc:HGNC:21616]	0.485078	-1.04371	0.00942893	down	0.19	0.2	0.42	0.22	0.21	0.09	0.25	0.14	0.08	0.04	0.248	0.12
ENSG00000136826	KLF4	Kruppel like factor 4 [Source:HGNC Symbol;Acc:HGNC:6348]	3.093	1.62901	5.71e-07	up	0.33	0.22	0.3	0.65	0.33	0.79	1.58	0.64	0.52	0.74	0.366	0.854
ENSG00000136872	ALDOB	aldolase, fructose-bisphosphate B [Source:HGNC Symbol;Acc:HGNC:417]	0.191726	-2.38288	0.0403258	down	0.1	0.06	0.15	0.03	0.23	0	0.07	0	0.05	0.03	0.114	0.03
ENSG00000137441	FGFBP2	fibroblast growth factor binding protein 2 [Source:HGNC Symbol;Acc:HGNC:29451]	0.184803	-2.43594	0.0214229	down	0.45	0.07	0.15	0.48	0.66	0.08	0.14	0	0	0.07	0.362	0.058
ENSG00000137558	PI15	peptidase inhibitor 15 [Source:HGNC Symbol;Acc:HGNC:8946]	0.187939	-2.41166	0.0144119	down	0.06	0.05	0.05	0.05	0.02	0	0.01	0.01	0	0.02	0.046	0.008
ENSG00000137809	ITGA11	integrin subunit alpha 11 [Source:HGNC Symbol;Acc:HGNC:6136]	0.120779	-3.04955	0.0190002	down	0.28	0.02	0	0.08	0.15	0	0.01	0.01	0	0	0.106	0.004
ENSG00000137962	ARHGAP29	Rho GTPase activating protein 29 [Source:HGNC Symbol;Acc:HGNC:30207]	0.424509	-1.23613	0.0468295	down	0.29	0.06	0.18	0.11	0.1	0.13	0.05	0	0.13	0.03	0.148	0.068
ENSG00000137968	SLC44A5	solute carrier family 44 member 5 [Source:HGNC Symbol;Acc:HGNC:28524]	0.440641	-1.18232	0.00154305	down	0.59	2.28	0.54	0.47	0.37	0.33	0.09	0.14	0.1	0.32	0.85	0.196
ENSG00000138185	ENTPD1	ectonucleoside triphosphate diphosphohydrolase 1 [Source:HGNC Symbol;Acc:HGNC:3363]	0.483303	-1.049	2.91e-06	down	0.63	0.46	0.37	0.35	0.28	0.2	0.2	0.21	0.16	0.14	0.418	0.182
ENSG00000138379	MSTN	myostatin [Source:HGNC Symbol;Acc:HGNC:4223]	0.428554	-1.22245	0.0122582	down	0.32	0.53	0.37	0.21	0.41	0.22	0.19	0.09	0.02	0.15	0.368	0.134
ENSG00000138658	ZGRF1	zinc finger GRF-type containing 1 [Source:HGNC Symbol;Acc:HGNC:25654]	0.450374	-1.1508	4.48e-12	down	19.32	21.44	22.39	14.09	19.1	11.15	9.12	7.35	3.83	5.67	19.268	7.424
ENSG00000138688	KIAA1109	KIAA1109 [Source:HGNC Symbol;Acc:HGNC:26953]	0.462039	-1.11391	5.08e-11	down	15.4	14.01	14.88	10.37	15.37	5.65	6.04	6.89	2.52	4.68	14.006	5.156
ENSG00000139055	ERP27	endoplasmic reticulum protein 27 [Source:HGNC Symbol;Acc:HGNC:26495]	0.393593	-1.34522	2.32e-06	down	1.55	1.96	2.73	1.5	2.01	0.55	1.07	0.56	0.51	0.48	1.95	0.634
ENSG00000139132	FGD4	FYVE, RhoGEF and PH domain containing 4 [Source:HGNC Symbol;Acc:HGNC:19125]	0.423974	-1.23795	1.43e-06	down	0.69	0.87	0.54	0.36	0.88	0.22	0.28	0.37	0.08	0.21	0.668	0.232
ENSG00000139211	AMIGO2	adhesion molecule with Ig like domain 2 [Source:HGNC Symbol;Acc:HGNC:24073]	0.442526	-1.17617	5.85e-05	down	0.8	1.2	0.79	0.85	0.55	0.44	0.31	0.28	0.27	0.22	0.838	0.304
ENSG00000139269	INHBE	inhibin subunit beta E [Source:HGNC Symbol;Acc:HGNC:24029]	4.48933	2.1665	3.85e-33	up	0.62	0.65	0.74	0.52	0.79	2.14	4.26	2.73	2.24	3.81	0.664	3.036
ENSG00000139351	SYCP3	synaptonemal complex protein 3 [Source:HGNC Symbol;Acc:HGNC:18130]	0.223049	-2.16457	0.00145655	down	0.21	0.84	0.21	0.14	0.56	0.02	0.04	0.03	0	0.1	0.392	0.038
ENSG00000139547	RDH16	retinol dehydrogenase 16 [Source:HGNC Symbol;Acc:HGNC:29674]	0.479903	-1.05918	0.0321271	down	0.51	0.37	0.27	0.51	0.63	0.07	0.27	0.18	0.15	0.3	0.458	0.194
ENSG00000139971	ARMH4	armadillo like helical domain containing 4 [Source:HGNC Symbol;Acc:HGNC:19846]	0.379659	-1.39722	4.48e-05	down	0.5	0.72	0.76	0.41	1.16	0.37	0.38	0.13	0.16	0.19	0.71	0.246
ENSG00000140044	JDP2	Jun dimerization protein 2 [Source:HGNC Symbol;Acc:HGNC:17546]	4.09109	2.03249	2.09e-21	up	3.44	3.45	3.68	4.35	2.06	6.61	15.76	10.61	9.91	15.9	3.396	11.758
ENSG00000140254	DUOXA1	dual oxidase maturation factor 1 [Source:HGNC Symbol;Acc:HGNC:26507]	0.262519	-1.92951	0.0430185	down	0.4	0.24	0.22	0.07	0.07	0.05	0	0	0.07	0.26	0.2	0.076
ENSG00000141527	CARD14	caspase recruitment domain family member 14 [Source:HGNC Symbol;Acc:HGNC:16446]	0.305103	-1.71263	0.00644141	down	0.08	0.26	0.35	0.15	0.48	0.7	0.1	0.06	0.08	0.02	0.264	0.192
ENSG00000142539	-	novel protein	4.2533	2.08858	0.00567241	up	0	0.31	0.44	0.31	0.23	0.85	1.11	0	1.08	1.22	0.258	0.852
ENSG00000143333	RGS16	regulator of G protein signaling 16 [Source:HGNC Symbol;Acc:HGNC:9997]	22.5616	4.4958	2.56e-07	up	0.05	0.03	0.03	0	0	0.48	0.17	0.35	0.35	0.73	0.022	0.416
ENSG00000143847	PPFIA4	PTPRF interacting protein alpha 4 [Source:HGNC Symbol;Acc:HGNC:9248]	0.412907	-1.27611	1.84e-12	down	19.96	17.68	20.06	16.94	28.75	8.35	7.7	6.86	6.79	3.1	20.678	6.56
ENSG00000143878	RHOB	ras homolog family member B [Source:HGNC Symbol;Acc:HGNC:668]	2.18898	1.13026	0.000870064	up	0.23	0.56	0.33	0.72	0.57	1.05	0.99	0.78	0.48	1.11	0.482	0.882
ENSG00000144642	RBMS3	RNA binding motif single stranded interacting protein 3 [Source:HGNC Symbol;Acc:HGNC:13427]	4.23067	2.08089	0.0197688	up	0	0.3	0.1	0	0.02	0.09	0.14	0.31	0.63	0.38	0.084	0.31
ENSG00000144730	IL17RD	interleukin 17 receptor D [Source:HGNC Symbol;Acc:HGNC:17616]	0.48547	-1.04255	7.65e-11	down	1.32	1.15	1.34	2	1.32	1.14	0.62	0.83	0.45	0.36	1.426	0.68
ENSG00000144843	ADPRH	ADP-ribosylarginine hydrolase [Source:HGNC Symbol;Acc:HGNC:269]	0.107945	-3.21163	0.0337481	down	0.01	0.05	0.03	0.16	0.02	0	0	0	0	0	0.054	0
ENSG00000144908	ALDH1L1	aldehyde dehydrogenase 1 family member L1 [Source:HGNC Symbol;Acc:HGNC:3978]	2.29966	1.20142	0.0151252	up	0.23	0.08	0.06	0.3	0.09	0.69	0.2	0.18	0.21	0.26	0.152	0.308
ENSG00000145390	USP53	ubiquitin specific peptidase 53 [Source:HGNC Symbol;Acc:HGNC:29255]	0.495773	-1.01225	3.3e-06	down	2.85	3	2.31	1.17	1.86	0.93	1.13	1.38	0.28	0.67	2.238	0.878
ENSG00000145416	MARCHF1	membrane associated ring-CH-type finger 1 [Source:HGNC Symbol;Acc:HGNC:26077]	0.351697	-1.50759	0.0172991	down	0.11	0.09	0.18	0.04	0.13	0.02	0.04	0.07	0.06	0	0.11	0.038
ENSG00000145864	GABRB2	gamma-aminobutyric acid type A receptor subunit beta2 [Source:HGNC Symbol;Acc:HGNC:4082]	0.476559	-1.06927	3.92e-07	down	2.7	1.86	2	1.13	1.84	1.01	0.66	0.71	0.42	0.75	1.906	0.71
ENSG00000146006	LRRTM2	leucine rich repeat transmembrane neuronal 2 [Source:HGNC Symbol;Acc:HGNC:19409]	0.0695473	-3.84586	0.000457109	down	0.04	0.13	0.1	0.1	0.18	0.01	0	0.01	0	0	0.11	0.004
ENSG00000146285	SCML4	Scm polycomb group protein like 4 [Source:HGNC Symbol;Acc:HGNC:21397]	0.422924	-1.24153	0.00142363	down	0.61	0.34	1.04	0.55	0.44	0.23	0.13	0.6	0.18	0.23	0.596	0.274
ENSG00000146350	TBC1D32	TBC1 domain family member 32 [Source:HGNC Symbol;Acc:HGNC:21485]	0.4857	-1.04186	3.44e-08	down	7.28	4.25	5.43	3.02	3.81	1.29	1.85	2.1	1.17	2.26	4.758	1.734
ENSG00000146411	SLC2A12	solute carrier family 2 member 12 [Source:HGNC Symbol;Acc:HGNC:18067]	0.157001	-2.67115	1.25e-05	down	0.17	0.21	0.2	0.18	0.12	0.04	0.01	0	0.04	0.02	0.176	0.022
ENSG00000146733	PSPH	phosphoserine phosphatase [Source:HGNC Symbol;Acc:HGNC:9577]	2.15007	1.10438	3.99e-27	up	24.49	26.74	28.27	23.95	25.17	46.54	56.26	46.42	36.52	57.91	25.724	48.73
ENSG00000147437	GNRH1	gonadotropin releasing hormone 1 [Source:HGNC Symbol;Acc:HGNC:4419]	0.318417	-1.65101	0.000137455	down	2.23	2.77	3.06	2.1	3.4	0.83	3.91	0.65	1.34	1.14	2.712	1.574
ENSG00000148600	CDHR1	cadherin related family member 1 [Source:HGNC Symbol;Acc:HGNC:14550]	0.438363	-1.1898	2.02e-08	down	4.06	2.24	2.61	3.1	3.44	0.74	1.38	0.54	0.86	0.66	3.09	0.836
ENSG00000148702	HABP2	hyaluronan binding protein 2 [Source:HGNC Symbol;Acc:HGNC:4798]	2.25008	1.16998	0.0130532	up	0.16	0.07	0.24	0.17	0.1	0.36	0.31	0.48	0.2	0.54	0.148	0.378
ENSG00000149150	SLC43A1	solute carrier family 43 member 1 [Source:HGNC Symbol;Acc:HGNC:9225]	2.00732	1.00527	8e-13	up	16.04	17.76	16.02	15.53	17.16	22.05	25.73	25.19	26.03	37.29	16.502	27.258
ENSG00000149212	SESN3	sestrin 3 [Source:HGNC Symbol;Acc:HGNC:23060]	0.388319	-1.36469	1.73e-31	down	3.01	3.62	3.38	2.69	3.23	1.3	1.09	0.98	0.83	1.03	3.186	1.046
ENSG00000149243	KLHL35	kelch like family member 35 [Source:HGNC Symbol;Acc:HGNC:26597]	2.11067	1.0777	5.5e-07	up	2.1	1.98	1.64	1.65	2.72	3.36	3.28	3.93	4.01	3.63	2.018	3.642
ENSG00000149575	SCN2B	sodium voltage-gated channel beta subunit 2 [Source:HGNC Symbol;Acc:HGNC:10589]	2.43756	1.28544	5.18e-09	up	0.55	0.55	0.45	0.57	0.45	0.67	1.49	1.1	0.89	0.96	0.514	1.022
ENSG00000151012	SLC7A11	solute carrier family 7 member 11 [Source:HGNC Symbol;Acc:HGNC:11059]	4.68058	2.22669	7.39e-11	up	0.75	0.67	0.95	0.69	0.86	2.65	2.64	3.62	1.16	5.4	0.784	3.094
ENSG00000151967	SCHIP1	schwannomin interacting protein 1 [Source:HGNC Symbol;Acc:HGNC:15678]	0.401077	-1.31805	0.00711185	down	5.56	0.61	0.36	0.07	0.31	0.08	0.09	0.09	3.97	0.18	1.382	0.882
ENSG00000152207	CYSLTR2	cysteinyl leukotriene receptor 2 [Source:HGNC Symbol;Acc:HGNC:18274]	0.449019	-1.15515	0.016571	down	0.29	0.25	0.64	1.54	0.41	0.19	0.18	0.05	0	0.16	0.626	0.116
ENSG00000152527	PLEKHH2	pleckstrin homology, MyTH4 and FERM domain containing H2 [Source:HGNC Symbol;Acc:HGNC:30506]	0.385128	-1.37659	1.25e-16	down	3.64	5.12	4.99	3.2	3.52	2.22	1.16	1.1	0.71	1.01	4.094	1.24
ENSG00000152611	CAPSL	calcyphosine like [Source:HGNC Symbol;Acc:HGNC:28375]	2.0206	1.01479	0.0397121	up	0.79	0.54	0.34	1.29	0.94	0.62	1.22	1.93	1.05	2.07	0.78	1.378
ENSG00000152926	ZNF117	zinc finger protein 117 [Source:HGNC Symbol;Acc:HGNC:12897]	0.489943	-1.02931	3.96e-08	down	7.04	8.78	8.08	5.44	7.61	3.51	3.56	3.42	1.14	2.97	7.39	2.92
ENSG00000153157	SYCP2L	synaptonemal complex protein 2 like [Source:HGNC Symbol;Acc:HGNC:21537]	0.192276	-2.37875	0.000449492	down	0.25	1.73	0.26	0.37	0.73	0.08	0.24	0.05	0	0.05	0.668	0.084
ENSG00000153162	BMP6	bone morphogenetic protein 6 [Source:HGNC Symbol;Acc:HGNC:1073]	2.89663	1.53438	0.00198605	up	0.05	0.07	0.07	0.13	0.1	0.12	0.23	0.28	0.18	0.19	0.084	0.2
ENSG00000153291	SLC25A27	solute carrier family 25 member 27 [Source:HGNC Symbol;Acc:HGNC:21065]	0.390766	-1.35562	1.66e-14	down	9.22	9.86	8.8	8.2	8.99	4.69	5.3	1.93	1.48	2.51	9.014	3.182
ENSG00000154874	CCDC144B	coiled-coil domain containing 144B (pseudogene) [Source:HGNC Symbol;Acc:HGNC:26704]	0.436203	-1.19693	3.38e-11	down	9.33	8.18	9.26	6.23	7.71	3.9	4.21	3.72	1.41	2.72	8.142	3.192
ENSG00000154898	CCDC144CP	coiled-coil domain containing 144C, pseudogene [Source:HGNC Symbol;Acc:HGNC:29073]	0.475224	-1.07332	0.00957352	down	0.56	0.9	0.55	0.36	0.4	0.43	0.32	0.22	0.05	0.06	0.554	0.216
ENSG00000155657	TTN	titin [Source:HGNC Symbol;Acc:HGNC:12403]	0.419477	-1.25334	2.6e-12	down	5.23	5.14	6.72	4.41	5.48	2.41	2	2.15	0.78	1.7	5.396	1.808
ENSG00000156218	ADAMTSL3	ADAMTS like 3 [Source:HGNC Symbol;Acc:HGNC:14633]	0.468324	-1.09442	0.000773983	down	1.52	0.8	1.23	0.68	0.99	0.68	0.29	0.57	0.24	0.25	1.044	0.406
ENSG00000156966	B3GNT7	UDP-GlcNAc:betaGal beta-1,3-N-acetylglucosaminyltransferase 7 [Source:HGNC Symbol;Acc:HGNC:18811]	0.115844	-3.10975	0.0131445	down	0.08	0.19	0.06	0.02	0.04	0	0	0	0.02	0.02	0.078	0.008
ENSG00000157107	FCHO2	FCH and mu domain containing endocytic adaptor 2 [Source:HGNC Symbol;Acc:HGNC:25180]	0.377482	-1.40552	0.000146298	down	0.33	0.37	0.34	0.6	0.65	0.26	6.25	0.14	0.07	0.13	0.458	1.37
ENSG00000157423	HYDIN	HYDIN axonemal central pair apparatus protein [Source:HGNC Symbol;Acc:HGNC:19368]	3.00228	1.58606	5.48e-07	up	0.59	1.06	0.52	1.11	1	0.64	2.58	2.67	0.94	2.36	0.856	1.838
ENSG00000157514	TSC22D3	TSC22 domain family member 3 [Source:HGNC Symbol;Acc:HGNC:3051]	3.38067	1.75731	5.03e-10	up	2.98	1.07	0.48	1.81	0.95	2.14	4.67	3.32	2.63	3.58	1.458	3.268
ENSG00000157765	SLC34A2	solute carrier family 34 member 2 [Source:HGNC Symbol;Acc:HGNC:11020]	3.32533	1.7335	0.000467863	up	0.12	0.14	0.03	0.1	0.24	0.35	0.22	0.38	0.18	0.51	0.126	0.328
ENSG00000158104	HPD	4-hydroxyphenylpyruvate dioxygenase [Source:HGNC Symbol;Acc:HGNC:5147]	2.41785	1.27372	0.0177553	up	0.75	1.01	0.26	0.6	0.38	1.31	1.13	0.64	1.23	1.91	0.6	1.244
ENSG00000159496	RGL4	ral guanine nucleotide dissociation stimulator like 4 [Source:HGNC Symbol;Acc:HGNC:31911]	2.05358	1.03814	1.1e-09	up	4.54	2.66	3.72	3.91	3.05	7.78	6.99	8.13	8.33	7.26	3.576	7.698
ENSG00000159784	FAM131B	family with sequence similarity 131 member B [Source:HGNC Symbol;Acc:HGNC:22202]	0.346208	-1.53029	0.0193801	down	0.11	0.14	0.14	0.22	0.08	0.02	0.02	0.08	0.03	0.06	0.138	0.042
ENSG00000160188	RSPH1	radial spoke head component 1 [Source:HGNC Symbol;Acc:HGNC:12371]	2.24028	1.16368	0.0170132	up	0.48	0.55	0.27	0.35	0.15	0.81	1.37	0.52	0.31	1.65	0.36	0.932
ENSG00000160223	ICOSLG	inducible T cell costimulator ligand [Source:HGNC Symbol;Acc:HGNC:17087]	0.446297	-1.16393	0.0328068	down	0.11	0.1	0.1	0.18	0.12	0	0.04	0.06	0.07	0.03	0.122	0.04
ENSG00000160951	PTGER1	prostaglandin E receptor 1 [Source:HGNC Symbol;Acc:HGNC:9593]	7.96753	2.99413	0.0330921	up	0	0.05	0	0	0.06	0.06	0	0.1	0.14	0.39	0.022	0.138
ENSG00000162398	LEXM	lymphocyte expansion molecule [Source:HGNC Symbol;Acc:HGNC:26854]	0.120132	-3.0573	0.0339365	down	0	0.13	0.09	0.16	0.18	0	0	0.04	0	0	0.112	0.008
ENSG00000162461	SLC25A34	solute carrier family 25 member 34 [Source:HGNC Symbol;Acc:HGNC:27653]	0.494794	-1.0151	0.0159008	down	0.76	1.52	2.5	1.32	2.32	0.7	1.9	1.21	0.48	0.41	1.684	0.94
ENSG00000162601	MYSM1	Myb like, SWIRM and MPN domains 1 [Source:HGNC Symbol;Acc:HGNC:29401]	0.494577	-1.01573	7.96e-11	down	14.08	14.74	16.99	15.28	14.21	7.21	5.92	6.95	3.27	8.1	15.06	6.29
ENSG00000162643	DNAI3	dynein axonemal intermediate chain 3 [Source:HGNC Symbol;Acc:HGNC:30711]	0.324614	-1.6232	0.00121544	down	0.29	0.76	0.54	0.4	0.36	0.16	0.12	0.31	0.04	0.15	0.47	0.156
ENSG00000162772	ATF3	activating transcription factor 3 [Source:HGNC Symbol;Acc:HGNC:785]	4.53107	2.17985	2.71e-50	up	6.48	6.68	6.58	5.97	6.03	19.9	31.76	21.02	21.63	30.05	6.348	24.872
ENSG00000163395	IGFN1	immunoglobulin like and fibronectin type III domain containing 1 [Source:HGNC Symbol;Acc:HGNC:24607]	0.067113	-3.89726	0.00360783	down	0.03	0.01	0.37	0.03	0.03	0	0	0	0	0	0.094	0
ENSG00000163406	SLC15A2	solute carrier family 15 member 2 [Source:HGNC Symbol;Acc:HGNC:10921]	0.44155	-1.17935	7.29e-06	down	1.17	0.93	1.96	2.02	1.12	0.47	0.62	0.45	0.09	0.62	1.44	0.45
ENSG00000163611	SPICE1	spindle and centriole associated protein 1 [Source:HGNC Symbol;Acc:HGNC:25083]	0.497345	-1.00768	5.07e-05	down	2.68	2	3.04	1.9	2.33	1.64	1.85	1.27	1.12	1.22	2.39	1.42
ENSG00000163728	TTC14	tetratricopeptide repeat domain 14 [Source:HGNC Symbol;Acc:HGNC:24697]	0.476467	-1.06955	3.9e-10	down	30.65	31.08	36.22	23.74	31.95	19.95	12.99	16.83	7.3	13.55	30.728	14.124
ENSG00000163884	KLF15	Kruppel like factor 15 [Source:HGNC Symbol;Acc:HGNC:14536]	2.36075	1.23925	1.05e-09	up	1.11	1.46	1.09	1.56	1.41	1.93	2.43	2.82	1.86	3.22	1.326	2.452
ENSG00000163993	S100P	S100 calcium binding protein P [Source:HGNC Symbol;Acc:HGNC:10504]	6.04723	2.59627	0.0044143	up	0.25	0.28	0.88	0.27	0.33	0.68	0.71	1.37	1.28	2.86	0.402	1.38
ENSG00000164037	SLC9B1	solute carrier family 9 member B1 [Source:HGNC Symbol;Acc:HGNC:24244]	2.04948	1.03526	0.0228275	up	0.85	0.67	0.59	0.66	0.59	0.65	1.82	1.71	0.28	0.77	0.672	1.046
ENSG00000164107	HAND2	heart and neural crest derivatives expressed 2 [Source:HGNC Symbol;Acc:HGNC:4808]	6.38699	2.67514	0.0180188	up	0	0	0.06	0.08	0.03	0.31	0	1.16	0.2	0.14	0.034	0.362
ENSG00000164211	STARD4	StAR related lipid transfer domain containing 4 [Source:HGNC Symbol;Acc:HGNC:18058]	0.461453	-1.11574	2.03e-16	down	36.97	37.72	40.64	31.61	36.01	20.19	16.28	19.57	7.03	16.29	36.59	15.872
ENSG00000164309	CMYA5	cardiomyopathy associated 5 [Source:HGNC Symbol;Acc:HGNC:14305]	0.444551	-1.16958	0.00119653	down	0.24	0.32	0.28	0.42	0.73	0.12	0.21	0.13	0.02	0.14	0.398	0.124
ENSG00000164330	EBF1	EBF transcription factor 1 [Source:HGNC Symbol;Acc:HGNC:3126]	0.482542	-1.05127	2.76e-05	down	1.33	2	1.09	1.06	1.84	0.32	0.64	0.46	0.33	0.85	1.464	0.52
ENSG00000164675	IQUB	IQ motif and ubiquitin domain containing [Source:HGNC Symbol;Acc:HGNC:21995]	0.323524	-1.62805	0.0177358	down	0.12	0.24	0.13	0.15	0.24	0.03	0.37	0.08	0	0.04	0.176	0.104
ENSG00000165288	BRWD3	bromodomain and WD repeat domain containing 3 [Source:HGNC Symbol;Acc:HGNC:17342]	0.483981	-1.04698	3.17e-10	down	5.57	5.3	6.05	3.53	5.44	2.4	4.1	4.06	1.79	1.86	5.178	2.842
ENSG00000165794	SLC39A2	solute carrier family 39 member 2 [Source:HGNC Symbol;Acc:HGNC:17127]	4.51368	2.17431	0.036628	up	0	0	0.19	0	0.13	0.21	0.11	0.29	0.1	0.4	0.064	0.222
ENSG00000166123	GPT2	glutamic--pyruvic transaminase 2 [Source:HGNC Symbol;Acc:HGNC:18062]	3.5129	1.81266	1.47e-28	up	16.5	16.42	14.39	14.98	15	30.41	37.5	32.03	32.73	57.79	15.458	38.092
ENSG00000166183	ASPG	asparaginase [Source:HGNC Symbol;Acc:HGNC:20123]	0.273098	-1.87251	0.0167803	down	0.12	0.12	0.14	0.08	0.12	0	0.69	0.03	0.07	0.01	0.116	0.16
ENSG00000166405	RIC3	RIC3 acetylcholine receptor chaperone [Source:HGNC Symbol;Acc:HGNC:30338]	0.0979306	-3.3521	0.0167514	down	0	0.39	0.33	0.12	0.47	0.08	0	0	0	0	0.262	0.016
ENSG00000166482	MFAP4	microfibril associated protein 4 [Source:HGNC Symbol;Acc:HGNC:7035]	2.20467	1.14056	5.71e-22	up	31.96	30.03	28.23	29.08	31.05	45.14	58.48	51.37	42.56	66.27	30.07	52.764
ENSG00000166897	ELFN2	extracellular leucine rich repeat and fibronectin type III domain containing 2 [Source:HGNC Symbol;Acc:HGNC:29396]	0.327728	-1.60943	0.0397439	down	0.11	0.05	0.04	0.01	0.05	0.03	0.01	0	0.01	0.02	0.052	0.014
ENSG00000166986	MARS1	methionyl-tRNA synthetase 1 [Source:HGNC Symbol;Acc:HGNC:6898]	2.01645	1.01182	1.35e-22	up	219.37	189.35	202.85	203.74	230.7	349.32	436.3	331.77	268.39	353.27	209.202	347.81
ENSG00000167371	PRRT2	proline rich transmembrane protein 2 [Source:HGNC Symbol;Acc:HGNC:30500]	0.165329	-2.59659	0.00760673	down	0.65	0.34	0.09	0.16	0.23	0	0	0.23	0.21	0.18	0.294	0.124
ENSG00000167555	ZNF528	zinc finger protein 528 [Source:HGNC Symbol;Acc:HGNC:29384]	0.247556	-2.01417	0.00937536	down	0.12	0.13	0.09	0.15	0.13	0.05	0.05	0.02	0	0.02	0.124	0.028
ENSG00000167800	TBX10	T-box transcription factor 10 [Source:HGNC Symbol;Acc:HGNC:11593]	5.32547	2.41291	0.0459923	up	0	0.04	0	0	0.09	0.09	0.12	0.04	0.11	0.19	0.026	0.11
ENSG00000168003	SLC3A2	solute carrier family 3 member 2 [Source:HGNC Symbol;Acc:HGNC:11026]	2.96037	1.56578	2.39e-19	up	94.45	89.32	88.33	97.22	83.59	192.74	158.68	230.42	234.87	307.45	90.582	224.832
ENSG00000168060	NAALADL1	N-acetylated alpha-linked acidic dipeptidase like 1 [Source:HGNC Symbol;Acc:HGNC:23536]	0.409625	-1.28763	0.012274	down	0.9	0.33	1.11	0.73	0.63	0.46	0.23	0.2	0.78	0.24	0.74	0.382
ENSG00000169136	ATF5	activating transcription factor 5 [Source:HGNC Symbol;Acc:HGNC:790]	4.21379	2.07512	4.99e-47	up	20.94	23.31	22.51	29.38	21.64	77.1	96.77	72.85	58.07	102.05	23.556	81.368
ENSG00000169435	RASSF6	Ras association domain family member 6 [Source:HGNC Symbol;Acc:HGNC:20796]	0.0973742	-3.36032	0.0361486	down	0.02	0.05	0.05	0	0.06	0	0	0	0	0	0.036	0
ENSG00000169508	GPR183	G protein-coupled receptor 183 [Source:HGNC Symbol;Acc:HGNC:3128]	0.472315	-1.08218	0.0451166	down	0.38	0.39	0.76	0.37	0.54	0.15	0.17	0.25	0.04	0.35	0.488	0.192
ENSG00000169554	ZEB2	zinc finger E-box binding homeobox 2 [Source:HGNC Symbol;Acc:HGNC:14881]	0.48923	-1.03142	0.00184403	down	0.54	0.83	0.73	0.71	1.42	0.37	0.51	0.27	0.22	0.48	0.846	0.37
ENSG00000169715	MT1E	metallothionein 1E [Source:HGNC Symbol;Acc:HGNC:7397]	2.9335	1.55262	1.51e-05	up	1.77	0.96	1.15	3.13	1.72	3.49	2.52	4.08	3.85	3.01	1.746	3.39
ENSG00000169857	AVEN	apoptosis and caspase activation inhibitor [Source:HGNC Symbol;Acc:HGNC:13509]	2.08792	1.06207	1.56e-14	up	5.02	4.78	4.89	4.82	5	7.44	8	9.67	8.29	8.93	4.902	8.466
ENSG00000170160	CCDC144A	coiled-coil domain containing 144A [Source:HGNC Symbol;Acc:HGNC:29072]	0.395921	-1.33672	0.000620692	down	0.42	0.42	0.36	0.24	0.28	0.35	0.12	0.27	0.02	0.05	0.344	0.162
ENSG00000170236	USP50	ubiquitin specific peptidase 50 [Source:HGNC Symbol;Acc:HGNC:20079]	0.395968	-1.33654	0.00693154	down	0.86	0.53	0.54	1.23	1.01	0.75	0.48	0.17	0.12	0.12	0.834	0.328
ENSG00000170345	FOS	Fos proto-oncogene, AP-1 transcription factor subunit [Source:HGNC Symbol;Acc:HGNC:3796]	2.11338	1.07955	6.09e-17	up	8	8.4	8.3	7.58	9.13	15.58	18.47	12.8	8.51	14.44	8.282	13.96
ENSG00000170577	SIX2	SIX homeobox 2 [Source:HGNC Symbol;Acc:HGNC:10888]	0.129695	-2.94681	0.00839072	down	0.06	0.13	0.33	0.27	0.07	0	0	0.03	0.03	0.03	0.172	0.018
ENSG00000170689	HOXB9	homeobox B9 [Source:HGNC Symbol;Acc:HGNC:5120]	2.17125	1.11853	0.00043977	up	0.61	0.56	0.8	1	0.87	0.57	1.74	1.24	1.42	1.82	0.768	1.358
ENSG00000170703	TTLL6	tubulin tyrosine ligase like 6 [Source:HGNC Symbol;Acc:HGNC:26664]	0.374863	-1.41556	0.000976606	down	0.5	0.36	0.5	0.26	1.2	0.27	0.37	0.18	0.06	0.36	0.564	0.248
ENSG00000170891	CYTL1	cytokine like 1 [Source:HGNC Symbol;Acc:HGNC:24435]	7.45254	2.89773	0.0309243	up	0	0	0.18	0	0	0.24	0.08	0.24	0.29	0.31	0.036	0.232
ENSG00000170959	DCDC1	doublecortin domain containing 1 [Source:HGNC Symbol;Acc:HGNC:20625]	0.378866	-1.40024	0.00209203	down	2.17	0.62	0.39	0.52	1.44	0.1	0.21	0.41	0.09	0.14	1.028	0.19
ENSG00000171094	ALK	ALK receptor tyrosine kinase [Source:HGNC Symbol;Acc:HGNC:427]	12.0028	3.5853	0.000723553	up	0.01	0.03	0	0	0.05	0.21	0.19	0.29	0.04	0.19	0.018	0.184
ENSG00000171116	HSFX1	heat shock transcription factor family, X-linked 1 [Source:HGNC Symbol;Acc:HGNC:29603]	30.0451	4.90906	0.0466267	up	0	0	0	0	0	0.24	0	0.34	0	0.26	0	0.168
ENSG00000171217	CLDN20	claudin 20 [Source:HGNC Symbol;Acc:HGNC:2042]	0.422086	-1.24439	0.0160249	down	0.91	0.91	0.88	0.37	0.74	0.44	0.25	0.19	0.28	0.18	0.762	0.268
ENSG00000172014	ANKRD20A4P	ankyrin repeat domain 20 family member A4, pseudogene [Source:HGNC Symbol;Acc:HGNC:31982]	0.484306	-1.04601	0.000873968	down	3.06	1.92	1.36	1.92	1.05	0.73	1.8	0.43	0.17	0.64	1.862	0.754
ENSG00000172137	CALB2	calbindin 2 [Source:HGNC Symbol;Acc:HGNC:1435]	2.71312	1.43996	0.010386	up	0.2	0.51	0.29	0.55	0.28	0.31	0.7	0.88	0.54	0.37	0.366	0.56
ENSG00000172216	CEBPB	CCAAT enhancer binding protein beta [Source:HGNC Symbol;Acc:HGNC:1834]	4.99046	2.31917	1.9e-32	up	9.79	9.99	11.55	10.89	9.22	20.71	49.04	48.31	35.94	49.56	10.288	40.712
ENSG00000172638	EFEMP2	EGF containing fibulin extracellular matrix protein 2 [Source:HGNC Symbol;Acc:HGNC:3219]	0.487483	-1.03658	2.09e-08	down	8.38	10.73	9.05	8.63	8.33	3.58	6	3.13	3.21	1.93	9.024	3.57
ENSG00000172733	PURG	purine rich element binding protein G [Source:HGNC Symbol;Acc:HGNC:17930]	0.483341	-1.04889	3.79e-08	down	4.6	4.3	6.37	4.24	6.53	2.15	1.27	2.49	1.47	1.55	5.208	1.786
ENSG00000173068	BNC2	basonuclin 2 [Source:HGNC Symbol;Acc:HGNC:30988]	0.452394	-1.14435	0.0282545	down	0.14	0.19	0.06	0.22	0.06	0.04	0.15	0.08	0.03	0.04	0.134	0.068
ENSG00000173110	HSPA6	heat shock protein family A (Hsp70) member 6 [Source:HGNC Symbol;Acc:HGNC:5239]	832.763	9.70176	3.16e-18	up	0	0	0.36	0.29	0	80.17	73	86.99	63.66	140.7	0.13	88.904
ENSG00000173208	ABCD2	ATP binding cassette subfamily D member 2 [Source:HGNC Symbol;Acc:HGNC:66]	0.346874	-1.52751	0.0154481	down	0.13	0.18	0.17	0.07	0.14	0.03	0	0.12	0.03	0.02	0.138	0.04
ENSG00000173209	AHSA2P	activator of HSP90 ATPase homolog 2, pseudogene [Source:HGNC Symbol;Acc:HGNC:20437]	0.470977	-1.08627	7.99e-15	down	89.63	88.78	92.08	67.96	97.71	48.69	39.58	50.61	25.16	24.95	87.232	37.798
ENSG00000173230	GOLGB1	golgin B1 [Source:HGNC Symbol;Acc:HGNC:4429]	0.496091	-1.01132	1.15e-06	down	11.47	14.1	13.1	7.68	11.11	5.65	5.58	4.75	1.41	4.44	11.492	4.366
ENSG00000173285	OR10K1	olfactory receptor family 10 subfamily K member 1 [Source:HGNC Symbol;Acc:HGNC:14693]	0.462811	-1.11151	0.0300735	down	0.25	0.25	0.59	0.27	0.2	0.06	0.18	0.19	0.02	0.04	0.312	0.098
ENSG00000173349	SFT2D3	SFT2 domain containing 3 [Source:HGNC Symbol;Acc:HGNC:28767]	2.5021	1.32314	0.0149729	up	0.46	0.35	0.96	1.35	1.45	0.89	1.31	3.96	1.95	1.27	0.914	1.876
ENSG00000173389	IQCF1	IQ motif containing F1 [Source:HGNC Symbol;Acc:HGNC:28607]	8.43268	3.07599	0.0437586	up	0.12	0	0	0	0	0.29	0.25	0.6	0.12	0	0.024	0.252
ENSG00000173457	PPP1R14B	protein phosphatase 1 regulatory inhibitor subunit 14B [Source:HGNC Symbol;Acc:HGNC:9057]	2.02274	1.01631	9.36e-14	up	162.89	157.99	158.57	167.32	154.74	219.66	307.64	240.19	297.54	257.39	160.302	264.484
ENSG00000173517	PEAK1	pseudopodium enriched atypical kinase 1 [Source:HGNC Symbol;Acc:HGNC:29431]	0.49714	-1.00828	3.65e-10	down	10.42	10.08	11.63	8.91	10.19	5.26	5.57	4.81	2.31	2.8	10.246	4.15
ENSG00000174255	ZNF80	zinc finger protein 80 [Source:HGNC Symbol;Acc:HGNC:13155]	0.446133	-1.16446	0.0264584	down	0.33	0.32	0.26	0.2	0.28	0.03	0.16	0.08	0.08	0.15	0.278	0.1
ENSG00000174562	KLK15	kallikrein related peptidase 15 [Source:HGNC Symbol;Acc:HGNC:20453]	3.21012	1.68263	0.0360892	up	0.12	0	1.05	0.17	0.12	0.65	0.21	0.36	0.19	0.15	0.292	0.312
ENSG00000174804	FZD4	frizzled class receptor 4 [Source:HGNC Symbol;Acc:HGNC:4042]	0.281253	-1.83006	0.0208455	down	0.05	0.02	0.1	0.03	0.08	0.02	0	0.03	0.01	0.02	0.056	0.016
ENSG00000175147	TMEM51-AS1	TMEM51 antisense RNA 1 [Source:HGNC Symbol;Acc:HGNC:26301]	6.51699	2.70421	0.00481582	up	0.01	0.09	0.02	0	0	0.05	0.06	0.06	0.12	0.08	0.024	0.074
ENSG00000175197	DDIT3	DNA damage inducible transcript 3 [Source:HGNC Symbol;Acc:HGNC:2726]	3.48896	1.8028	2.15e-19	up	8.1	8.57	12.44	10.09	10.4	25.87	22.75	26.98	22.09	44.29	9.92	28.396
ENSG00000175265	GOLGA8A	golgin A8 family member A [Source:HGNC Symbol;Acc:HGNC:31972]	0.491603	-1.02443	4.33e-07	down	28.63	30.8	32.01	23.1	32.7	16.14	18.19	14.92	5.19	7.3	29.448	12.348
ENSG00000175455	CCDC14	coiled-coil domain containing 14 [Source:HGNC Symbol;Acc:HGNC:25766]	0.479916	-1.05915	1.09e-09	down	86.77	96.85	100.71	75.38	85.12	55.47	38.8	42.54	17.47	32.22	88.966	37.3
ENSG00000175471	MCTP1	multiple C2 and transmembrane domain containing 1 [Source:HGNC Symbol;Acc:HGNC:26183]	0.485948	-1.04112	0.00010356	down	1.67	1.32	1.76	1.33	1.49	0.51	0.72	1.23	0.27	0.76	1.514	0.698
ENSG00000175746	C15orf54	chromosome 15 putative open reading frame 54 [Source:HGNC Symbol;Acc:HGNC:33797]	0.194751	-2.3603	0.0349543	down	0.23	0.13	0.18	0.16	0.07	0.1	0	0.08	0	0.02	0.154	0.04
ENSG00000176230	OR4K17	olfactory receptor family 4 subfamily K member 17 [Source:HGNC Symbol;Acc:HGNC:15355]	0.486259	-1.0402	0.0202511	down	0.26	0.19	0.15	0.25	0.19	0.06	0.1	0.04	0.08	0.14	0.208	0.084
ENSG00000176723	ZNF843	zinc finger protein 843 [Source:HGNC Symbol;Acc:HGNC:28710]	0.410917	-1.28308	0.00507445	down	0.31	0.3	0.22	0.38	0.46	0.04	0.17	0.13	0.12	0.15	0.334	0.122
ENSG00000176973	FAM89B	family with sequence similarity 89 member B [Source:HGNC Symbol;Acc:HGNC:16708]	2.05415	1.03854	4.2e-09	up	31.37	27.68	30.42	28.41	30.87	34.2	45.58	60	60.99	45.81	29.75	49.316
ENSG00000177173	NAP1L4P1	nucleosome assembly protein 1 like 4 pseudogene 1 [Source:HGNC Symbol;Acc:HGNC:39740]	0.292059	-1.77567	0.010428	down	0.6	0.27	0.36	0.59	0.94	0.23	0.13	0.13	0.12	0.06	0.552	0.134
ENSG00000177200	CHD9	chromodomain helicase DNA binding protein 9 [Source:HGNC Symbol;Acc:HGNC:25701]	0.499579	-1.00122	1.83e-07	down	10.07	6.84	5.92	6.05	5.33	4.18	4.71	3.75	1.23	3.72	6.842	3.518
ENSG00000177272	KCNA3	potassium voltage-gated channel subfamily A member 3 [Source:HGNC Symbol;Acc:HGNC:6221]	0.481024	-1.05582	3.83e-19	down	9.61	10.8	9.83	8.1	8.2	4.5	5.52	4.39	3.13	4.18	9.308	4.344
ENSG00000177306	OR7E125P	olfactory receptor family 7 subfamily E member 125 pseudogene [Source:HGNC Symbol;Acc:HGNC:15098]	0.162808	-2.61876	0.0477173	down	0.37	0	2.29	0.84	0.28	0	0	0	0	0.43	0.756	0.086
ENSG00000177409	SAMD9L	sterile alpha motif domain containing 9 like [Source:HGNC Symbol;Acc:HGNC:1349]	0.485009	-1.04392	1.19e-06	down	2.42	3.53	2.23	1.48	3.54	2.33	1.22	1.04	0.38	1.63	2.64	1.32
ENSG00000177483	RBM44	RNA binding motif protein 44 [Source:HGNC Symbol;Acc:HGNC:24756]	0.216819	-2.20543	0.000133463	down	0.34	0.25	0.23	0.15	0.14	0.07	0.05	0.08	0	0.02	0.222	0.044
ENSG00000177606	JUN	Jun proto-oncogene, AP-1 transcription factor subunit [Source:HGNC Symbol;Acc:HGNC:6204]	2.53792	1.34365	1.53e-26	up	6.68	6.85	6.43	6.5	6.36	14.5	13.4	13.18	10.35	18.38	6.564	13.962
ENSG00000177807	KCNJ10	potassium inwardly rectifying channel subfamily J member 10 [Source:HGNC Symbol;Acc:HGNC:6256]	0.386618	-1.37102	5.73e-07	down	1.33	0.91	1.05	0.56	1.27	0.6	0.34	0.36	0.29	0.32	1.024	0.382
ENSG00000178074	C2orf69	chromosome 2 open reading frame 69 [Source:HGNC Symbol;Acc:HGNC:26799]	0.492915	-1.02059	8.9e-10	down	9.1	8.91	8.59	6.22	7.29	3.93	3.7	3.62	1.6	3.76	8.022	3.322
ENSG00000178233	TMEM151B	transmembrane protein 151B [Source:HGNC Symbol;Acc:HGNC:21315]	0.404713	-1.30503	0.000971442	down	2.32	1.2	1.77	1.57	1.47	1.2	0.49	0.95	1.1	0.79	1.666	0.906
ENSG00000178809	TRIM73	tripartite motif containing 73 [Source:HGNC Symbol;Acc:HGNC:18162]	0.457898	-1.1269	5.44e-05	down	0.98	1.02	0.57	1.12	0.72	0.4	0.3	0.83	0.74	0.34	0.882	0.522
ENSG00000178852	EFCAB13	EF-hand calcium binding domain 13 [Source:HGNC Symbol;Acc:HGNC:26864]	0.495246	-1.01378	0.00117506	down	1.13	0.52	0.68	0.47	1.14	0.27	0.33	0.33	0.25	0.17	0.788	0.27
ENSG00000179111	HES7	hes family bHLH transcription factor 7 [Source:HGNC Symbol;Acc:HGNC:15977]	0.471857	-1.08358	1.74e-05	down	2.86	2.43	2.59	3.08	3.03	1.33	1.35	1.09	1.33	0.67	2.798	1.154
ENSG00000179178	TMEM125	transmembrane protein 125 [Source:HGNC Symbol;Acc:HGNC:28275]	11.6373	3.54069	0.0182674	up	0	0	0	0	0	0.14	0.08	0.04	0.12	0.04	0	0.084
ENSG00000179271	GADD45GIP1	GADD45G interacting protein 1 [Source:HGNC Symbol;Acc:HGNC:29996]	2.06008	1.0427	2.28e-11	up	91.24	82.34	95.44	100.7	94.73	132.78	132.27	140.62	185.28	175.96	92.89	153.382
ENSG00000179397	CATSPERE	catsper channel auxiliary subunit epsilon [Source:HGNC Symbol;Acc:HGNC:28491]	0.33847	-1.5629	0.0417183	down	0.51	0.19	0.17	1.67	0.26	0.4	0.12	0.12	0	0.05	0.56	0.138
ENSG00000179571	NBPF17P	NBPF member 17, pseudogene [Source:HGNC Symbol;Acc:HGNC:31997]	10.7454	3.42564	5.26e-09	up	0.04	0.35	0.04	0.08	0.09	0.77	1.1	0.99	0.48	1.98	0.12	1.064
ENSG00000179630	LACC1	laccase domain containing 1 [Source:HGNC Symbol;Acc:HGNC:26789]	0.336679	-1.57055	3.76e-07	down	1.01	0.9	0.83	0.55	0.99	0.26	0.59	0.28	0.06	0.23	0.856	0.284
ENSG00000179938	GOLGA8J	golgin A8 family member J [Source:HGNC Symbol;Acc:HGNC:38650]	0.289346	-1.78913	0.00553172	down	0.36	0.5	0.45	0.65	0.74	0.13	0	0.16	0.06	0.25	0.54	0.12
ENSG00000180053	NKX2-6	NK2 homeobox 6 [Source:HGNC Symbol;Acc:HGNC:32940]	2.07243	1.05133	0.00410299	up	0.47	0.53	0.46	0.58	0.6	1.01	0.4	1.04	1.13	0.85	0.528	0.886
ENSG00000180422	LINC00304	long intergenic non-protein coding RNA 304 [Source:HGNC Symbol;Acc:HGNC:26713]	2.54776	1.34923	0.00177941	up	0.26	0.2	0.62	0.41	0.26	0.72	0.96	0.71	0.47	0.46	0.35	0.664
ENSG00000180532	ZSCAN4	zinc finger and SCAN domain containing 4 [Source:HGNC Symbol;Acc:HGNC:23709]	0.474943	-1.07417	0.0288216	down	6.51	7.54	0.37	1.99	16.05	0.03	0.37	2.01	0.15	0.17	6.492	0.546
ENSG00000180667	YOD1	YOD1 deubiquitinase [Source:HGNC Symbol;Acc:HGNC:25035]	0.491035	-1.0261	3.78e-14	down	8.91	10.68	9.8	8.28	9.3	4.62	3.66	4.47	2.2	4.35	9.394	3.86
ENSG00000180914	OXTR	oxytocin receptor [Source:HGNC Symbol;Acc:HGNC:8529]	0.46585	-1.10206	3.48e-06	down	1.31	1.6	2.2	0.88	1.41	0.7	0.42	1.31	0.46	0.47	1.48	0.672
ENSG00000180998	GPR137C	G protein-coupled receptor 137C [Source:HGNC Symbol;Acc:HGNC:25445]	0.354131	-1.49765	3.08e-07	down	1.07	1.5	0.78	0.93	0.9	0.34	0.36	0.35	0.13	0.16	1.036	0.268
ENSG00000181218	H2AW	H2A.W histone [Source:HGNC Symbol;Acc:HGNC:20507]	2.02917	1.02089	5.61e-06	up	6.71	7.03	7.55	6.34	7.2	12.46	6.92	9.49	12.24	16.14	6.966	11.45
ENSG00000181227	DLSTP1	dihydrolipoamide S-succinyltransferase pseudogene 1 [Source:HGNC Symbol;Acc:HGNC:2912]	0.281316	-1.82973	0.00661231	down	0.26	0.71	0.9	0.15	1.19	0.18	0	0.12	0.08	0.24	0.642	0.124
ENSG00000181585	TMIE	transmembrane inner ear [Source:HGNC Symbol;Acc:HGNC:30800]	2.29412	1.19794	0.00227965	up	0.48	0.36	0.37	0.59	0.46	0.61	0.61	0.77	1.2	1.02	0.452	0.842
ENSG00000181690	PLAG1	PLAG1 zinc finger [Source:HGNC Symbol;Acc:HGNC:9045]	0.403945	-1.30777	1.05e-14	down	6.21	6.15	5.39	5.19	5.6	2.94	2.01	2.75	0.84	2.02	5.708	2.112
ENSG00000182253	SYNM	synemin [Source:HGNC Symbol;Acc:HGNC:24466]	0.497059	-1.00851	4.27e-05	down	0.66	0.58	0.55	0.65	0.39	0.26	0.29	0.19	0.3	0.23	0.566	0.254
ENSG00000182376	-	novel transcript, antisense to FAM38A	0.416773	-1.26267	0.0463369	down	0.54	0.29	0.27	0.09	0.45	0.13	0.03	0.21	0.1	0.12	0.328	0.118
ENSG00000182389	CACNB4	calcium voltage-gated channel auxiliary subunit beta 4 [Source:HGNC Symbol;Acc:HGNC:1404]	0.418295	-1.25741	1.69e-07	down	1.4	0.93	0.95	0.77	0.74	0.28	0.55	0.59	0.19	0.39	0.958	0.4
ENSG00000182472	CAPN12	calpain 12 [Source:HGNC Symbol;Acc:HGNC:13249]	0.126944	-2.97774	0.0150302	down	0.31	0.32	0.58	0	0.64	0.31	0	0	0.12	0	0.37	0.086
ENSG00000182700	IGIP	IgA inducing protein [Source:HGNC Symbol;Acc:HGNC:33847]	0.490073	-1.02893	6.9e-06	down	2.41	2.21	2.39	1.78	2.01	1.22	0.78	1.1	0.33	1.05	2.16	0.896
ENSG00000182795	C1orf116	chromosome 1 open reading frame 116 [Source:HGNC Symbol;Acc:HGNC:28667]	0.255134	-1.97067	0.0287116	down	0.14	0.11	0.11	0.07	0.05	0.12	0	0.01	0.02	0	0.096	0.03
ENSG00000183010	PYCR1	pyrroline-5-carboxylate reductase 1 [Source:HGNC Symbol;Acc:HGNC:9721]	2.30545	1.20505	6.7e-22	up	78.15	82.95	84.19	87.42	82.75	152.11	148.27	158.63	171.91	194.13	83.092	165.01
ENSG00000183054	RGPD6	RANBP2 like and GRIP domain containing 6 [Source:HGNC Symbol;Acc:HGNC:32419]	0.435237	-1.20013	0.00631752	down	1.73	3.39	4.86	5.52	4.78	2.29	3.93	1.92	0.78	1.01	4.056	1.986
ENSG00000183091	NEB	nebulin [Source:HGNC Symbol;Acc:HGNC:7720]	0.409136	-1.28935	0.000651775	down	0.52	0.53	0.74	0.7	0.55	0.33	0.38	0.48	0.27	0.09	0.608	0.31
ENSG00000183617	MRPL54	mitochondrial ribosomal protein L54 [Source:HGNC Symbol;Acc:HGNC:16685]	2.06823	1.0484	2.8e-08	up	49.55	50.31	43.93	54.71	47.11	63.87	62.46	75.04	104.67	101.32	49.122	81.472
ENSG00000183960	KCNH8	potassium voltage-gated channel subfamily H member 8 [Source:HGNC Symbol;Acc:HGNC:18864]	0.438915	-1.18799	0.00221711	down	0.32	0.35	0.27	0.15	0.29	0.13	0.12	0.12	0.07	0.07	0.276	0.102
ENSG00000184156	KCNQ3	potassium voltage-gated channel subfamily Q member 3 [Source:HGNC Symbol;Acc:HGNC:6297]	0.435989	-1.19764	0.00011237	down	0.62	0.58	0.36	0.44	0.3	0.31	0.2	0.08	0.03	0.16	0.46	0.156
ENSG00000184163	C1QTNF12	C1q and TNF related 12 [Source:HGNC Symbol;Acc:HGNC:32308]	0.199985	-2.32203	0.0356092	down	1.34	0.23	0.15	1.57	2.02	0	0.14	0.76	0	0	1.062	0.18
ENSG00000184166	OR1D2	olfactory receptor family 1 subfamily D member 2 [Source:HGNC Symbol;Acc:HGNC:8183]	0.220191	-2.18317	0.0432104	down	0.07	0.02	0.1	0.04	0.05	0	0.03	0.01	0	0	0.056	0.008
ENSG00000184206	GOLGA6L4	golgin A6 family like 4 [Source:HGNC Symbol;Acc:HGNC:27256]	0.49566	-1.01258	0.000277444	down	2.99	2.32	2.68	1.81	2.68	2.24	1.41	0.77	0.22	1.09	2.496	1.146
ENSG00000184261	KCNK12	potassium two pore domain channel subfamily K member 12 [Source:HGNC Symbol;Acc:HGNC:6274]	2.17868	1.12345	0.000208377	up	0.07	0.12	0.11	0.06	0.14	0.25	0.35	0.19	0.17	0.51	0.1	0.294
ENSG00000184343	SRPK3	SRSF protein kinase 3 [Source:HGNC Symbol;Acc:HGNC:11402]	0.491376	-1.0251	2.35e-06	down	3.65	2.82	3.19	2.3	2.33	3.41	1.02	1.63	1.11	0.7	2.858	1.574
ENSG00000184445	KNTC1	kinetochore associated 1 [Source:HGNC Symbol;Acc:HGNC:17255]	0.49128	-1.02538	5.39e-11	down	79.41	74.14	73.87	59	73.67	35.5	38.89	39.18	13.72	26.33	72.018	30.724
ENSG00000185101	ANO9	anoctamin 9 [Source:HGNC Symbol;Acc:HGNC:20679]	0.422706	-1.24227	4.85e-17	down	7.52	9.46	9.51	6.61	14.29	2.91	3.14	4.12	1.93	1.99	9.478	2.818
ENSG00000185189	NRBP2	nuclear receptor binding protein 2 [Source:HGNC Symbol;Acc:HGNC:19339]	0.481046	-1.05575	2.76e-17	down	13.47	12.81	12.89	11.01	14	5.84	6.04	5.24	4.06	3.52	12.836	4.94
ENSG00000185630	PBX1	PBX homeobox 1 [Source:HGNC Symbol;Acc:HGNC:8632]	0.38391	-1.38116	0.000765202	down	0.68	0.29	0.29	0.51	1.9	0.2	0.73	0.51	0.37	0.15	0.734	0.392
ENSG00000185633	NDUFA4L2	NDUFA4 mitochondrial complex associated like 2 [Source:HGNC Symbol;Acc:HGNC:29836]	2.03752	1.02681	1.14e-11	up	5.03	4.49	5.17	4.24	4.84	6.92	8.33	6.53	9.26	12.32	4.754	8.672
ENSG00000185837	HDHD5-AS1	HDHD5 antisense RNA 1 [Source:HGNC Symbol;Acc:HGNC:1842]	0.479957	-1.05902	0.0116769	down	8.07	5.93	4.21	3.87	6.09	2.21	0.61	3.23	2.78	3.41	5.634	2.448
ENSG00000185988	PLK5	polo like kinase 5 (inactive) [Source:HGNC Symbol;Acc:HGNC:27001]	0.434173	-1.20366	0.0272007	down	0.91	0.33	0.92	0.41	0.32	0.05	2.48	0.07	0.24	0.38	0.578	0.644
ENSG00000186306	OR10T2	olfactory receptor family 10 subfamily T member 2 [Source:HGNC Symbol;Acc:HGNC:14816]	0.320484	-1.64167	0.0311398	down	0.39	0.71	1.21	0.34	0.31	0.2	0.25	0.09	0.16	0.08	0.592	0.156
ENSG00000186329	TMEM212	transmembrane protein 212 [Source:HGNC Symbol;Acc:HGNC:34295]	0.452054	-1.14543	0.000526482	down	1.54	1.37	1.25	0.77	1.14	0.57	0.67	0.47	0.2	0.42	1.214	0.466
ENSG00000186395	KRT10	keratin 10 [Source:HGNC Symbol;Acc:HGNC:6413]	2.13122	1.09168	1.42e-06	up	15.35	14.62	15.8	15.25	16.24	12.82	23.67	35.31	32.19	28.86	15.452	26.57
ENSG00000186417	GLDN	gliomedin [Source:HGNC Symbol;Acc:HGNC:29514]	0.266577	-1.90738	0.000340033	down	0.33	0.51	0.54	0.85	0.35	0.05	0.19	0.07	0.14	0.04	0.516	0.098
ENSG00000186704	DTX2P1	DTX2 pseudogene 1 [Source:HGNC Symbol;Acc:HGNC:42352]	20.1111	4.32992	0.0102743	up	0	0.02	0	0	0	0.21	0	0	0.32	0.12	0.004	0.13
ENSG00000186827	TNFRSF4	TNF receptor superfamily member 4 [Source:HGNC Symbol;Acc:HGNC:11918]	2.9697	1.57032	9.56e-07	up	0.93	0.51	0.59	0.83	2.03	1.88	2.22	2.34	2.98	2.49	0.978	2.382
ENSG00000186994	KANK3	KN motif and ankyrin repeat domains 3 [Source:HGNC Symbol;Acc:HGNC:24796]	0.455148	-1.13559	0.000942465	down	1.43	1.12	2.08	1.84	3.4	0.6	0.41	0.14	0.77	0.52	1.974	0.488
ENSG00000187699	C2orf88	chromosome 2 open reading frame 88 [Source:HGNC Symbol;Acc:HGNC:28191]	0.470581	-1.08749	0.00175763	down	0.5	0.55	1.27	0.41	0.58	0.81	0.16	0.81	0.23	0.22	0.662	0.446
ENSG00000187796	CARD9	caspase recruitment domain family member 9 [Source:HGNC Symbol;Acc:HGNC:16391]	2.19451	1.1339	3.97e-09	up	4.43	3.63	5.12	3.99	4.33	5.29	9.26	10.02	10.43	9.9	4.3	8.98
ENSG00000187840	EIF4EBP1	eukaryotic translation initiation factor 4E binding protein 1 [Source:HGNC Symbol;Acc:HGNC:3288]	2.58314	1.36912	6.28e-21	up	48.19	51.15	51.98	48.98	51.25	92.49	97.64	90.59	105.54	140.71	50.31	105.394
ENSG00000188039	NWD1	NACHT and WD repeat domain containing 1 [Source:HGNC Symbol;Acc:HGNC:27619]	8.38022	3.06699	0.0290443	up	0.07	0	0	0	0	0.01	0.02	0.1	0.01	0.15	0.014	0.058
ENSG00000188191	PRKAR1B	protein kinase cAMP-dependent type I regulatory subunit beta [Source:HGNC Symbol;Acc:HGNC:9390]	2.03512	1.02511	2.08e-19	up	21.44	20.2	18.84	19.84	17.75	36.29	36.32	31.45	37.02	35.68	19.614	35.352
ENSG00000188388	GOLGA6L3	golgin A6 family like 3 [Source:HGNC Symbol;Acc:HGNC:37441]	0.45909	-1.12315	0.033703	down	0.98	0.25	0.58	0.55	1.72	0.6	0.6	0.18	0.07	0.23	0.816	0.336
ENSG00000188536	HBA2	hemoglobin subunit alpha 2 [Source:HGNC Symbol;Acc:HGNC:4824]	0.181161	-2.46465	0.0134304	down	0.93	1.36	5.83	1.26	1.21	0.15	1.61	0	0	0	2.118	0.352
ENSG00000188647	PTAR1	protein prenyltransferase alpha subunit repeat containing 1 [Source:HGNC Symbol;Acc:HGNC:30449]	0.495496	-1.01305	3.56e-13	down	19.87	21.45	22.88	17.23	19.67	11.98	9.97	10.3	6.53	9.69	20.22	9.694
ENSG00000188869	TMC3	transmembrane channel like 3 [Source:HGNC Symbol;Acc:HGNC:22995]	0.497997	-1.00579	0.0140033	down	0.35	0.28	0.29	0.22	0.2	0.12	0.22	0.12	0.06	0.05	0.268	0.114
ENSG00000188994	ZNF292	zinc finger protein 292 [Source:HGNC Symbol;Acc:HGNC:18410]	0.483492	-1.04844	2.53e-09	down	14.08	14.9	16.31	12.9	14.01	9.45	8.65	7.18	3.55	7.28	14.44	7.222
ENSG00000189136	UBE2Q2P1	ubiquitin conjugating enzyme E2 Q2 pseudogene 1 [Source:HGNC Symbol;Acc:HGNC:37439]	0.470473	-1.08781	6.95e-10	down	5.03	6.34	6.08	4.14	4.38	2.08	1.97	3.17	1.32	1.6	5.194	2.028
ENSG00000189143	CLDN4	claudin 4 [Source:HGNC Symbol;Acc:HGNC:2046]	0.364645	-1.45543	0.00359523	down	0.58	0.51	0.28	0.28	0.38	0.34	0.13	0.06	0.04	0.12	0.406	0.138
ENSG00000189229	-	novel transcript	0.430957	-1.21438	0.0280598	down	0.42	0.87	0.87	0.72	1.16	0.23	0.3	0.11	0.52	0.4	0.808	0.312
ENSG00000189319	FAM53B	family with sequence similarity 53 member B [Source:HGNC Symbol;Acc:HGNC:28968]	2.14907	1.10371	4e-13	up	7.19	7.05	7.43	7.72	6.28	10.41	17.82	12.83	13.51	9.61	7.134	12.836
ENSG00000189367	KIAA0408	KIAA0408 [Source:HGNC Symbol;Acc:HGNC:21636]	0.0900346	-3.47338	1.08e-05	down	0.3	0.17	0.21	1.01	0.45	0.57	0	0	0	0.08	0.428	0.13
ENSG00000196074	SYCP2	synaptonemal complex protein 2 [Source:HGNC Symbol;Acc:HGNC:11490]	0.464347	-1.10673	8.4e-10	down	21.29	23.75	22.98	16.63	20.91	11.27	7.68	12.5	4.02	7.54	21.112	8.602
ENSG00000196143	OR11H13P	olfactory receptor family 11 subfamily H member 13 pseudogene [Source:HGNC Symbol;Acc:HGNC:29997]	0.235275	-2.08758	0.0447334	down	0.6	0.68	0	0.16	0.68	0.1	0.08	0	0.07	0.16	0.424	0.082
ENSG00000196338	NLGN3	neuroligin 3 [Source:HGNC Symbol;Acc:HGNC:14289]	0.482758	-1.05063	0.0185103	down	0.67	0.27	0.27	0.49	0.78	0.37	0.18	0.17	0.08	0.21	0.496	0.202
ENSG00000196517	SLC6A9	solute carrier family 6 member 9 [Source:HGNC Symbol;Acc:HGNC:11056]	6.5697	2.71583	2.25e-47	up	1.63	1.47	1.81	1.48	1.75	7.22	8.72	7.45	6.51	12.12	1.628	8.404
ENSG00000196549	MME	membrane metalloendopeptidase [Source:HGNC Symbol;Acc:HGNC:7154]	0.465702	-1.10252	1.24e-16	down	12.2	11.1	10.62	12.5	12.26	4.76	4.49	6.63	4.1	4.55	11.736	4.906
ENSG00000196668	LINC00173	long intergenic non-protein coding RNA 173 [Source:HGNC Symbol;Acc:HGNC:33791]	0.37746	-1.4056	2.66e-05	down	5.63	2.74	5.85	2.61	2.09	1.01	1.2	1.88	0.27	0.69	3.784	1.01
ENSG00000196862	RGPD4	RANBP2 like and GRIP domain containing 4 [Source:HGNC Symbol;Acc:HGNC:32417]	0.450291	-1.15107	0.0125963	down	0.16	0.25	0.17	0.13	0.08	0.07	0.11	0.04	0.03	0.05	0.158	0.06
ENSG00000196878	LAMB3	laminin subunit beta 3 [Source:HGNC Symbol;Acc:HGNC:6490]	2.20815	1.14284	0.0445097	up	0.03	0.15	0.44	0.3	0.16	0.51	0.46	0.11	0.6	0.31	0.216	0.398
ENSG00000196912	ANKRD36B	ankyrin repeat domain 36B [Source:HGNC Symbol;Acc:HGNC:29333]	0.436639	-1.19549	3.9e-11	down	11.96	14.66	12.04	9.18	12.09	7.57	5.34	4.39	2.55	3.54	11.986	4.678
ENSG00000196950	SLC39A10	solute carrier family 39 member 10 [Source:HGNC Symbol;Acc:HGNC:20861]	0.435491	-1.19929	4.48e-24	down	17.34	17.25	16.6	13.38	18.49	7.83	7.6	9.14	3.9	7.23	16.612	7.14
ENSG00000197121	PGAP1	post-GPI attachment to proteins inositol deacylase 1 [Source:HGNC Symbol;Acc:HGNC:25712]	0.444112	-1.17101	6.47e-11	down	4.1	4.29	4.84	2.69	3.76	1.73	1.37	1.69	0.58	1.27	3.936	1.328
ENSG00000197140	ADAM32	ADAM metallopeptidase domain 32 [Source:HGNC Symbol;Acc:HGNC:15479]	0.456351	-1.13178	0.0103434	down	0.22	0.28	0.39	0.11	0.48	0.05	0.18	0.09	0.02	0.04	0.296	0.076
ENSG00000197558	SSPOP	SCO-spondin, pseudogene [Source:HGNC Symbol;Acc:HGNC:21998]	0.367786	-1.44306	0.000455774	down	0.21	0.14	1.12	0.11	0.13	0.2	0.07	0.02	0.01	0.04	0.342	0.068
ENSG00000197582	GPX1P1	glutathione peroxidase pseudogene 1 [Source:HGNC Symbol;Acc:HGNC:4560]	2.16778	1.11622	8.01e-05	up	6.86	12.96	7.9	9.35	6.94	13.32	7.68	20.2	19.69	16.34	8.802	15.446
ENSG00000197603	CPLANE1	ciliogenesis and planar polarity effector 1 [Source:HGNC Symbol;Acc:HGNC:25801]	0.493034	-1.02024	1.75e-09	down	6.16	6.83	7.32	3.86	7.32	3.96	2.28	2.34	1.68	2.37	6.298	2.526
ENSG00000197768	STPG3	sperm-tail PG-rich repeat containing 3 [Source:HGNC Symbol;Acc:HGNC:37285]	0.434757	-1.20172	1.3e-09	down	3.54	3.51	3.2	3	4.02	2.06	1.22	1.27	1.23	1.13	3.454	1.382
ENSG00000197969	VPS13A	vacuolar protein sorting 13 homolog A [Source:HGNC Symbol;Acc:HGNC:1908]	0.495493	-1.01306	8.56e-08	down	10.25	11.99	10.68	6.88	8.85	5.08	4.08	4.85	1.72	4.48	9.73	4.042
ENSG00000197978	GOLGA6L9	golgin A6 family like 9 [Source:HGNC Symbol;Acc:HGNC:37229]	0.443477	-1.17307	1.43e-12	down	13.36	15.32	14.66	10.36	14.48	6.94	7.34	6.1	3.23	4.32	13.636	5.586
ENSG00000197993	KEL	Kell metallo-endopeptidase (Kell blood group) [Source:HGNC Symbol;Acc:HGNC:6308]	0.292909	-1.77148	8.1e-07	down	0.73	0.88	2.78	0.94	1.45	1	0.16	0.65	0.33	0.72	1.356	0.572
ENSG00000198358	-	antisense to ITLN2	0.489849	-1.02959	0.0477791	down	0.52	0.36	0.44	0.44	0.57	0.18	0.39	0.03	0.06	0.29	0.466	0.19
ENSG00000198478	SH3BGRL2	SH3 domain binding glutamate rich protein like 2 [Source:HGNC Symbol;Acc:HGNC:15567]	0.357063	-1.48575	0.0382416	down	0.1	0.17	0.12	0.09	0.06	0	0.01	0.08	0.01	0.05	0.108	0.03
ENSG00000198538	ZNF28	zinc finger protein 28 [Source:HGNC Symbol;Acc:HGNC:13073]	0.264677	-1.91769	4.96e-07	down	1.2	3.98	4.8	1.65	5.37	0.47	4.31	0.83	4.34	0.68	3.4	2.126
ENSG00000198590	C3orf35	chromosome 3 open reading frame 35 [Source:HGNC Symbol;Acc:HGNC:24082]	0.348529	-1.52065	4.2e-05	down	1.5	1.02	1.33	0.96	0.65	0.59	0.45	0.24	0.31	0.17	1.092	0.352
ENSG00000198703	OR10R3P	olfactory receptor family 10 subfamily R member 3 pseudogene [Source:HGNC Symbol;Acc:HGNC:14829]	0.288484	-1.79344	0.0332622	down	0.87	0.99	0.56	0.09	0.41	0.31	0.09	0.17	0	0.16	0.584	0.146
ENSG00000198734	F5	coagulation factor V [Source:HGNC Symbol;Acc:HGNC:3542]	0.332	-1.59074	0.0147894	down	0.05	0.18	0.1	0.04	0.13	0.01	0.02	0.03	0.03	0.01	0.1	0.02
ENSG00000198743	SLC5A3	solute carrier family 5 member 3 [Source:HGNC Symbol;Acc:HGNC:11038]	0.488513	-1.03353	1.92e-11	down	9.31	8.6	10.15	7.53	8.93	4.78	4.47	4.18	1.84	3.15	8.904	3.684
ENSG00000198756	COLGALT2	collagen beta(1-O)galactosyltransferase 2 [Source:HGNC Symbol;Acc:HGNC:16790]	7.22757	2.85351	0.00042865	up	0.05	0.03	0.1	0	0.03	0.23	0.03	0.13	0.1	0.31	0.042	0.16
ENSG00000198785	GRIN3A	glutamate ionotropic receptor NMDA type subunit 3A [Source:HGNC Symbol;Acc:HGNC:16767]	0.407035	-1.29677	0.0040835	down	0.15	0.09	0.17	0.12	0.15	0.06	0.06	0.05	0.01	0.05	0.136	0.046
ENSG00000198796	ALPK2	alpha kinase 2 [Source:HGNC Symbol;Acc:HGNC:20565]	12.3657	3.62827	0.0249024	up	0	0	0	0	0	0	0.02	0.12	0.02	0.1	0	0.052
ENSG00000198910	L1CAM	L1 cell adhesion molecule [Source:HGNC Symbol;Acc:HGNC:6470]	0.431505	-1.21255	7.44e-06	down	0.87	0.59	0.97	1.4	1.28	0.23	0.35	0.69	0.25	0.23	1.022	0.35
ENSG00000198915	RASGEF1A	RasGEF domain family member 1A [Source:HGNC Symbol;Acc:HGNC:24246]	0.410983	-1.28285	0.000889619	down	1.15	1.02	1.25	1.73	0.53	0.39	0.23	0.55	0.18	0.44	1.136	0.358
ENSG00000198963	RORB	RAR related orphan receptor B [Source:HGNC Symbol;Acc:HGNC:10259]	0.462592	-1.11219	1.34e-11	down	1.1	1.14	1.29	1.15	0.9	0.59	0.78	0.48	0.26	0.55	1.116	0.532
ENSG00000203930	LINC00632	long intergenic non-protein coding RNA 632 [Source:HGNC Symbol;Acc:HGNC:27865]	0.358368	-1.48049	3.1e-05	down	0.63	0.95	0.63	0.4	0.94	0.25	0.13	0.93	0.03	0.18	0.71	0.304
ENSG00000204103	MAFB	MAF bZIP transcription factor B [Source:HGNC Symbol;Acc:HGNC:6408]	6.689	2.74179	2.34e-17	up	0.09	0.24	0.16	0.22	0.11	1.06	0.83	0.81	0.8	1.05	0.164	0.91
ENSG00000204128	C2orf72	chromosome 2 open reading frame 72 [Source:HGNC Symbol;Acc:HGNC:27418]	0.40173	-1.3157	0.0120051	down	0.28	0.2	0.84	0.2	0.59	0.17	0.06	0.71	0.06	0.35	0.422	0.27
ENSG00000204186	ZDBF2	zinc finger DBF-type containing 2 [Source:HGNC Symbol;Acc:HGNC:29313]	0.438245	-1.19019	5.05e-10	down	2.06	1.94	2.31	1.41	2.08	0.99	0.79	0.79	0.35	0.75	1.96	0.734
ENSG00000204388	HSPA1B	heat shock protein family A (Hsp70) member 1B [Source:HGNC Symbol;Acc:HGNC:5233]	26.371	4.72088	8.49e-178	up	7.61	6.99	6.88	7.95	7.27	162.89	140.81	153.55	104.87	240.55	7.34	160.534
ENSG00000204389	HSPA1A	heat shock protein family A (Hsp70) member 1A [Source:HGNC Symbol;Acc:HGNC:5232]	1217.05	10.2492	4.97e-33	up	0	0.09	0	0	0	16.92	14.49	16.81	12.01	26.19	0.018	17.284
ENSG00000204390	HSPA1L	heat shock protein family A (Hsp70) member 1 like [Source:HGNC Symbol;Acc:HGNC:5234]	4.56228	2.18976	0.00604348	up	0.02	0.05	0.03	0.09	0	0.25	0.15	0.19	0.04	0.13	0.038	0.152
ENSG00000204681	GABBR1	gamma-aminobutyric acid type B receptor subunit 1 [Source:HGNC Symbol;Acc:HGNC:4070]	0.459232	-1.12271	5.3e-15	down	19.72	20.36	16.81	12.23	21.03	8.17	8.69	8.84	5.16	4.66	18.03	7.104
ENSG00000204695	OR14J1	olfactory receptor family 14 subfamily J member 1 [Source:HGNC Symbol;Acc:HGNC:13971]	0.360963	-1.47008	0.000137847	down	0.2	0.2	0.27	0.17	0.3	0.1	0.07	0.05	0.05	0.06	0.228	0.066
ENSG00000205086	C2orf91	chromosome 2 putative open reading frame 91 [Source:HGNC Symbol;Acc:HGNC:42966]	0.262662	-1.92872	0.036984	down	0.07	0.05	0.1	0.11	0.14	0	0	0.05	0	0.05	0.094	0.02
ENSG00000205097	FRG2	FSHD region gene 2 [Source:HGNC Symbol;Acc:HGNC:19136]	10.4452	3.38477	9.34e-05	up	0.03	0.1	0.04	0	0.08	0.55	0.33	0.67	0	0.55	0.05	0.42
ENSG00000205307	SAP25	Sin3A associated protein 25 [Source:HGNC Symbol;Acc:HGNC:41908]	0.284661	-1.81268	0.0203828	down	1.86	3.66	1.25	0.18	1.96	0.2	1.12	0.2	0.16	0.4	1.782	0.416
ENSG00000205436	EXOC3L4	exocyst complex component 3 like 4 [Source:HGNC Symbol;Acc:HGNC:20120]	0.159808	-2.64559	0.0156468	down	0.37	0.45	1.03	0.46	0.88	0.13	0	0	0.13	0.1	0.638	0.072
ENSG00000205702	CYP2D7	cytochrome P450 family 2 subfamily D member 7 (gene/pseudogene) [Source:HGNC Symbol;Acc:HGNC:2624]	0.471867	-1.08355	2.63e-11	down	8.02	10.27	11.57	8.69	10.08	4.36	3.43	5.81	3.48	3.06	9.726	4.028
ENSG00000205879	FAM90A2P	family with sequence similarity 90 member A2, pseudogene [Source:HGNC Symbol;Acc:HGNC:32250]	7.26965	2.86189	0.0210847	up	0.08	0	0.07	0	0	0.31	0	0.21	0.14	0.3	0.03	0.192
ENSG00000206052	DOK6	docking protein 6 [Source:HGNC Symbol;Acc:HGNC:28301]	0.158765	-2.65503	0.0184809	down	0.01	0.04	0.07	0.03	0.02	0.01	0.01	0	0	0.01	0.034	0.006
ENSG00000206177	HBM	hemoglobin subunit mu [Source:HGNC Symbol;Acc:HGNC:4826]	3.06541	1.61608	0.0108993	up	0.65	0.99	0.79	0.96	0	2.36	1.27	1.2	1.79	2.05	0.678	1.734
ENSG00000206530	CFAP44	cilia and flagella associated protein 44 [Source:HGNC Symbol;Acc:HGNC:25631]	0.457723	-1.12745	0.000418682	down	4.84	5	5.26	1.39	4.44	1.68	2.49	1.1	1.25	1.4	4.186	1.584
ENSG00000210107	MT-TQ	mitochondrially encoded tRNA-Gln (CAA/G) [Source:HGNC Symbol;Acc:HGNC:7495]	0.473057	-1.07991	0.00136683	down	0	0	0	0	0	0	0	0	0	0	0	0
ENSG00000212125	TAS2R15P	taste 2 receptor member 15 pseudogene [Source:HGNC Symbol;Acc:HGNC:19106]	0.255669	-1.96765	0.011669	down	0.57	0.37	0.77	0.52	0.74	0.21	0.17	0	0.08	0.17	0.594	0.126
ENSG00000212743	LINC02656	long intergenic non-protein coding RNA 2656 [Source:HGNC Symbol;Acc:HGNC:54142]	0.392933	-1.34764	0.0451925	down	0.17	0.2	0.29	0.16	0.19	0.06	0.06	0	0.1	0.1	0.202	0.064
ENSG00000213234	ST13P10	ST13, Hsp70 interacting protein pseudogene 10 [Source:HGNC Symbol;Acc:HGNC:38745]	0.0918953	-3.44387	0.018872	down	0.26	0.07	0.16	0.28	0.09	0	0	0	0	0	0.172	0
ENSG00000213398	LCAT	lecithin-cholesterol acyltransferase [Source:HGNC Symbol;Acc:HGNC:6522]	0.46416	-1.10731	0.0217637	down	5.31	5.68	5.01	5.61	4.22	2.47	1.72	3.04	2.05	0.01	5.166	1.858
ENSG00000213413	PVRIG	PVR related immunoglobulin domain containing [Source:HGNC Symbol;Acc:HGNC:32190]	2.10977	1.07708	4.09e-21	up	32.41	32.53	39.14	36.14	32.09	58.27	63.71	52.45	60.43	62.71	34.462	59.514
ENSG00000213621	RPSAP54	ribosomal protein SA pseudogene 54 [Source:HGNC Symbol;Acc:HGNC:36373]	2.38194	1.25213	0.00444067	up	33.52	27.97	25.02	28.95	31.39	49.74	141.7	37.04	32.6	28.31	29.37	57.878
ENSG00000213809	KLRK1	killer cell lectin like receptor K1 [Source:HGNC Symbol;Acc:HGNC:18788]	0.294801	-1.76219	0.0175168	down	0.32	0.13	0.33	0.35	0.66	0.1	0.08	0.03	0.04	0.2	0.358	0.09
ENSG00000213872	RPL32P11	ribosomal protein L32 pseudogene 11 [Source:HGNC Symbol;Acc:HGNC:35723]	0.110653	-3.17588	0.00630419	down	2.34	1.93	1.25	1.51	1.39	0.48	0.31	0	0	0	1.684	0.158
ENSG00000213949	ITGA1	integrin subunit alpha 1 [Source:HGNC Symbol;Acc:HGNC:6134]	0.433724	-1.20515	1.43e-12	down	2.36	3.01	4.04	4.1	4.02	1.44	1.27	0.78	0.52	1.59	3.506	1.12
ENSG00000213999	MEF2B	myocyte enhancer factor 2B [Source:HGNC Symbol;Acc:HGNC:6995]	2.04968	1.0354	0.000168894	up	2.35	2.01	3.01	5.31	4.61	4.79	5.04	6.53	5.31	8.94	3.458	6.122
ENSG00000214077	GNAQP1	G protein subunit alpha q pseudogene 1 [Source:HGNC Symbol;Acc:HGNC:4391]	0.35611	-1.48961	0.0088458	down	0.82	1.22	1.43	0.44	0.61	0.26	0.45	0.37	0.14	0.14	0.904	0.272
ENSG00000214243	-	pseudogene similar to part of RB-associated KRAB zinc finger RBAK	0.326076	-1.61672	0.0352583	down	1.77	2.28	1.94	0.75	1.6	0	0.87	0.74	0.23	0.24	1.668	0.416
ENSG00000214279	SCART1	scavenger receptor family member expressed on T cells 1 [Source:HGNC Symbol;Acc:HGNC:32411]	0.357946	-1.48219	5.47e-13	down	5.18	3.98	6.26	4.93	3.59	2.57	1.93	2.14	0.77	1.28	4.788	1.738
ENSG00000214433	GOLGA2P8	GOLGA2 pseudogene 8 [Source:HGNC Symbol;Acc:HGNC:49922]	0.15857	-2.65681	0.00709263	down	0.28	0.37	0.33	0.31	0	0	0	0.08	0.08	0	0.258	0.032
ENSG00000214776	-	alpha-2-macroglobulin like 1 pseudogene	0.441406	-1.17982	6.05e-08	down	2.59	2.55	2.94	2.16	2.97	1.69	1.52	1.07	0.51	0.66	2.642	1.09
ENSG00000214872	SMTNL1	smoothelin like 1 [Source:HGNC Symbol;Acc:HGNC:32394]	0.106761	-3.22754	0.0184711	down	0.04	0.18	0.32	0.08	0.05	0	0	0	0.04	0	0.134	0.008
ENSG00000215105	TTC3P1	tetratricopeptide repeat domain 3 pseudogene 1 [Source:HGNC Symbol;Acc:HGNC:23318]	0.493521	-1.01882	3.78e-05	down	1.2	1.05	1.1	0.88	1.22	0.49	0.59	0.58	0.13	0.51	1.09	0.46
ENSG00000215113	CXorf49B	chromosome X open reading frame 49B [Source:HGNC Symbol;Acc:HGNC:34229]	2.06422	1.0456	1.75e-13	up	14.66	15.39	15.62	13.57	15.48	27.41	22.66	28.02	28.82	23.28	14.944	26.038
ENSG00000215115	CXorf49	chromosome X open reading frame 49 [Source:HGNC Symbol;Acc:HGNC:30891]	2.28614	1.19292	7.19e-09	up	9.21	10.83	10.38	9.32	11.15	18.54	13.19	22.04	22.62	17.59	10.178	18.796
ENSG00000215186	GOLGA6B	golgin A6 family member B [Source:HGNC Symbol;Acc:HGNC:32205]	0.0633504	-3.9805	0.00954648	down	0.3	0.04	0.1	0.12	0	0	0	0	0	0	0.112	0
ENSG00000215244	LINC02649	long intergenic non-protein coding RNA 2649 [Source:HGNC Symbol;Acc:HGNC:54134]	0.446794	-1.16232	0.00511151	down	0.71	0.62	0.83	0.82	0.81	0.46	0.11	0.28	0.25	0.21	0.758	0.262
ENSG00000215252	GOLGA8B	golgin A8 family member B [Source:HGNC Symbol;Acc:HGNC:31973]	0.492747	-1.02108	7.79e-12	down	43.37	50.59	43.54	36.23	46.05	26.28	27.51	24.5	9.43	16.94	43.956	20.932
ENSG00000215440	NPEPL1	aminopeptidase like 1 [Source:HGNC Symbol;Acc:HGNC:16244]	0.412727	-1.27674	1.02e-14	down	12.23	11.29	12.04	8.52	11.63	6	4.54	4.4	2.59	2.59	11.142	4.024
ENSG00000215548	FRG1JP	FSHD region gene 1 family member J, pseudogene [Source:HGNC Symbol;Acc:HGNC:51768]	0.1227	-3.0268	0.0219218	down	0	4.59	18.72	16.17	17.82	0	0	3.29	0	3.31	11.46	1.32
ENSG00000215795	-	peroxisomal biogenesis factor 5 (PEX5) pseudogene	0.446044	-1.16474	0.00104398	down	0.96	0.6	1.01	0.74	1.03	0.24	0.38	0.35	0.16	0.35	0.868	0.296
ENSG00000216863	LY86-AS1	LY86 antisense RNA 1 [Source:HGNC Symbol;Acc:HGNC:26593]	0.165925	-2.5914	0.00519926	down	0.38	0.25	0.41	0.21	0.07	0	0	0.21	0.02	0.03	0.264	0.052
ENSG00000217733	CCT7P1	chaperonin containing TCP1 subunit 7 pseudogene 1 [Source:HGNC Symbol;Acc:HGNC:35149]	0.0582059	-4.10269	0.000404897	down	0.28	0.46	0.19	0.17	0.16	0	0	0	0	0.04	0.252	0.008
ENSG00000217783	LDHAL6FP	lactate dehydrogenase A like 6F, pseudogene [Source:HGNC Symbol;Acc:HGNC:44240]	0.178227	-2.48821	0.0433824	down	0.4	0.37	0.31	0	0.43	0	0	0	0.13	0.07	0.302	0.04
ENSG00000219395	HSPA8P15	heat shock protein family A (Hsp70) member 8 pseudogene 15 [Source:HGNC Symbol;Acc:HGNC:44930]	0.214456	-2.22124	0.00699259	down	0.82	1.16	0.49	0.78	0.54	0.13	0.22	0.22	0.1	0	0.758	0.134
ENSG00000221949	LINC01465	long intergenic non-protein coding RNA 1465 [Source:HGNC Symbol;Acc:HGNC:26364]	2.22981	1.15692	0.0138535	up	0.16	0.33	0.42	0.28	0.13	0.54	0.4	0.66	0.19	0.66	0.264	0.49
ENSG00000221971	TTC4P1	tetratricopeptide repeat domain 4 pseudogene 1 [Source:HGNC Symbol;Acc:HGNC:12395]	0.219676	-2.18655	0.042962	down	0.06	0.27	0.43	0.26	0.78	0	0	0.26	0	0.09	0.36	0.07
ENSG00000223525	RABGAP1L-IT1	RABGAP1L intronic transcript 1 [Source:HGNC Symbol;Acc:HGNC:41471]	0.399852	-1.32246	0.0351739	down	1.01	0.67	2	0.44	1.95	0.5	0.27	0.65	0.18	0.52	1.214	0.424
ENSG00000223638	RFPL4A	ret finger protein like 4A [Source:HGNC Symbol;Acc:HGNC:16449]	2.76538	1.46748	0.00186097	up	0.24	0.79	0.22	1.2	1.27	2.5	0.99	1.74	1.21	2.03	0.744	1.694
ENSG00000223685	LINC00571	long intergenic non-protein coding RNA 571 [Source:HGNC Symbol;Acc:HGNC:43721]	8.36255	3.06394	0.0442958	up	0	0	0	0.08	0	0.14	0.07	0.29	0	0.12	0.016	0.124
ENSG00000223704	LINC01422	long intergenic non-protein coding RNA 1422 [Source:HGNC Symbol;Acc:HGNC:50728]	0.382936	-1.38482	0.0233337	down	0.22	0.17	0.14	0.24	0.14	0.06	0.03	0.06	0.09	0.04	0.182	0.056
ENSG00000223764	LINC02593	long intergenic non-protein coding RNA 2593 [Source:HGNC Symbol;Acc:HGNC:53933]	0.27039	-1.88689	1.15e-07	down	0.6	0.77	0.68	0.4	0.77	0.32	0.28	0.06	0.1	0.56	0.644	0.264
ENSG00000223823	LINC01342	long intergenic non-protein coding RNA 1342 [Source:HGNC Symbol;Acc:HGNC:50551]	11.9846	3.58311	0.0139072	up	0	0	0.05	0	0	0.2	0	0.3	0.08	0.04	0.01	0.124
ENSG00000224003	YES1P1	YES1 pseudogene 1 [Source:HGNC Symbol;Acc:HGNC:12842]	0.359496	-1.47595	0.000822613	down	1.19	0.72	0.7	0.94	1.08	0.2	0.45	0.47	0.2	0.08	0.926	0.28
ENSG00000224407	-	novel transcript	12.5997	3.65532	0.00974491	up	0	1.7	0.26	0	0	3.04	11.51	1.35	2.52	1.68	0.392	4.02
ENSG00000224511	LINC00365	long intergenic non-protein coding RNA 365 [Source:HGNC Symbol;Acc:HGNC:42687]	6.04261	2.59517	5.01e-06	up	0.08	0.53	0.2	0.02	0.58	0.48	0.36	0.57	0.46	1.01	0.282	0.576
ENSG00000224877	NDUFAF8	NADH:ubiquinone oxidoreductase complex assembly factor 8 [Source:HGNC Symbol;Acc:HGNC:33551]	2.2372	1.1617	1.33e-07	up	86.07	69.24	76.93	86.42	80.22	78.83	105.23	193.58	205.63	174.43	79.776	151.54
ENSG00000224886	-	novel pseudogene	0.182411	-2.45473	0.0124085	down	1.52	1.02	1.28	1.4	1.12	0.67	0	0	0	0.39	1.268	0.212
ENSG00000224903	RNF32-AS1	RNF32 antisense RNA 1 [Source:HGNC Symbol;Acc:HGNC:40798]	0.371403	-1.42894	3.77e-07	down	0.86	1.19	1.16	0.93	1.23	0.44	0.42	0.41	0.22	0.19	1.074	0.336
ENSG00000224934	-	novel transcript	0.471876	-1.08352	5.65e-07	down	1.83	2.31	2.38	1.66	2.32	1.02	1.08	1.13	0.65	0.66	2.1	0.908
ENSG00000225138	SLC9A3-AS1	SLC9A3 antisense RNA 1 [Source:HGNC Symbol;Acc:HGNC:40550]	0.284647	-1.81275	1.67e-17	down	14.34	14.73	10	11.27	14.38	6.39	3.7	6.31	5.41	1.78	12.944	4.718
ENSG00000225177	-	novel transcript	0.445239	-1.16735	0.00103071	down	5.2	3.48	9.02	3.57	5.79	1.1	1.11	4.33	0.67	1.47	5.412	1.736
ENSG00000225180	PVALEF	parvalbumin like EF-hand containing [Source:HGNC Symbol;Acc:HGNC:40053]	0.242393	-2.04458	0.0269749	down	0.22	0.15	0.24	0.16	0.46	0.11	0	0.05	0.05	0.05	0.246	0.052
ENSG00000225217	HSPA7	heat shock protein family A (Hsp70) member 7 (pseudogene) [Source:HGNC Symbol;Acc:HGNC:5240]	8.37259	3.06567	0.0441593	up	0.03	0	0	0	0.04	0	0.37	0.07	0.09	0	0.014	0.106
ENSG00000225321	LINC01427	long intergenic non-protein coding RNA 1427 [Source:HGNC Symbol;Acc:HGNC:50737]	0.327977	-1.60834	0.000701447	down	0.26	0.51	0.22	0.24	0.26	0.16	0.12	0.09	0.02	0.03	0.298	0.084
ENSG00000225783	MIAT	myocardial infarction associated transcript [Source:HGNC Symbol;Acc:HGNC:33425]	0.481748	-1.05365	3.09e-12	down	4.68	4.16	3.98	2.84	3.96	1.92	1.89	2.01	0.92	1.01	3.924	1.55
ENSG00000225873	C3orf86	chromosome 3 putative open reading frame 86 [Source:HGNC Symbol;Acc:HGNC:44570]	2.34541	1.22984	1.63e-05	up	3.26	2.8	1.88	2.49	3.45	5.09	7.89	3.27	5.03	5.98	2.776	5.452
ENSG00000225899	FRG2B	FSHD region gene 2 family member B [Source:HGNC Symbol;Acc:HGNC:33518]	3.21655	1.68551	0.00324682	up	0.27	0.34	0.07	0.16	0	0.55	0.33	0.26	0.47	0.64	0.168	0.45
ENSG00000226124	FTCDNL1	formiminotransferase cyclodeaminase N-terminal like [Source:HGNC Symbol;Acc:HGNC:48661]	2.2038	1.13999	0.000103407	up	0.71	0.87	0.85	1.31	0.54	1.35	1.38	1.3	0.98	1.88	0.856	1.378
ENSG00000226332	-	novel transcript	0.21255	-2.23412	0.00504649	down	1.15	2.18	1.09	0.56	0.67	0.34	0.27	0.28	0.13	0	1.13	0.204
ENSG00000226380	-	novel transcript	5.47629	2.4532	0.00928523	up	0.01	0.19	0.02	0.02	0	0.09	0.24	0.17	0.02	0.01	0.048	0.106
ENSG00000226396	-	ribosomal protein S14 (RPS14) pseudogene	0.183782	-2.44394	0.0339099	down	1.32	1.82	0.65	0.3	1.8	0.37	0.25	0.3	0	0	1.178	0.184
ENSG00000226648	PLCG1-AS1	PLCG1 antisense RNA 1 [Source:HGNC Symbol;Acc:HGNC:40450]	0.446287	-1.16396	1.36e-09	down	1.9	2.07	1.81	2.09	1.93	0.99	0.86	0.71	0.46	0.44	1.96	0.692
ENSG00000226808	LINC00840	long intergenic non-protein coding RNA 840 [Source:HGNC Symbol;Acc:HGNC:44987]	11.3545	3.5052	0.00242114	up	0.06	0	0.05	0	0	0.15	0.18	0.23	0.12	0.2	0.022	0.176
ENSG00000227056	RPL6P2	ribosomal protein L6 pseudogene 2 [Source:HGNC Symbol;Acc:HGNC:35964]	0.134797	-2.89114	0.029527	down	0.31	0.35	0.24	0.22	0.27	0	0	0	0.1	0	0.278	0.02
ENSG00000227355	-	novel transcript, antisense STOM	0.346886	-1.52747	0.000133199	down	2.22	4.25	3.17	2.4	4.04	1.49	1.15	1.35	0.48	0.31	3.216	0.956
ENSG00000227477	STK4-AS1	STK4 antisense RNA 1 (head to head) [Source:HGNC Symbol;Acc:HGNC:43811]	2.11151	1.07828	0.028656	up	0.24	0.07	0.21	0.23	0.32	0.38	0.51	0.26	0.35	0.22	0.214	0.344
ENSG00000227578	RPS3AP53	RPS3A pseudogene 53 [Source:HGNC Symbol;Acc:HGNC:44500]	0.135131	-2.88757	0.0387149	down	0.31	0.12	0.12	0.59	0.27	0	0	0.11	0	0	0.282	0.022
ENSG00000227638	HNRNPA1P14	heterogeneous nuclear ribonucleoprotein A1 pseudogene 14 [Source:HGNC Symbol;Acc:HGNC:39132]	0.268416	-1.89746	0.00131336	down	1.46	1.46	1.81	0.35	0.94	0.31	0.34	0.17	0.24	0.25	1.204	0.262
ENSG00000227671	ZNF731P	zinc finger protein 731, pseudogene [Source:HGNC Symbol;Acc:HGNC:32471]	0.492729	-1.02113	6.91e-14	down	47.91	52.31	42.43	39.49	47.56	20.34	27.44	22.83	8.36	15.75	45.94	18.944
ENSG00000227684	CROCCP4	CROCC pseudogene 4 [Source:HGNC Symbol;Acc:HGNC:43864]	0.0142608	-6.1318	3.13e-07	down	0.23	1.97	1.09	1.58	1.06	0	0	0	0	0.18	1.186	0.036
ENSG00000227766	-	HLA complex group 4 pseudogene 5	2.0492	1.03506	0.00487214	up	0.71	0.65	1.03	1.16	0.86	2.16	0.97	1.85	1.31	1.39	0.882	1.536
ENSG00000228016	RAPGEF4-AS1	RAPGEF4 antisense RNA 1 [Source:HGNC Symbol;Acc:HGNC:28081]	0.148601	-2.75048	0.0270606	down	0.04	0.01	0.06	0.05	0.06	0	0	0	0.01	0.01	0.044	0.004
ENSG00000228253	MT-ATP8	mitochondrially encoded ATP synthase membrane subunit 8 [Source:HGNC Symbol;Acc:HGNC:7415]	2.08111	1.05735	0.00451809	up	4113.95	4280.78	5053.98	5064.86	5305.73	9891.55	12850.2	5497.76	6027.73	4838.7	4763.86	7821.19
ENSG00000228300	FAM174C	family with sequence similarity 174 member C [Source:HGNC Symbol;Acc:HGNC:26073]	2.05296	1.0377	1.83e-11	up	75.33	74.38	80.07	72.87	72.73	94.01	110.89	120.35	144.13	124.02	75.076	118.68
ENSG00000228828	TLK2P2	tousled like kinase 2 pseudogene 2 [Source:HGNC Symbol;Acc:HGNC:22227]	0.346288	-1.52996	0.0109293	down	0.25	0.25	0.36	0.35	0.25	0.11	0.12	0.12	0	0.08	0.292	0.086
ENSG00000229127	KANSL1L-AS1	KANSL1L antisense RNA 1 [Source:HGNC Symbol;Acc:HGNC:41139]	0.444217	-1.17066	0.0216961	down	0.24	0.47	0.59	0.3	0.75	0.24	0.31	0.18	0.1	0.13	0.47	0.192
ENSG00000229151	-	novel transcript	0.346344	-1.52972	0.00318352	down	1.74	1.05	1.78	1.01	2.25	0.66	0.21	1.02	0	1.22	1.566	0.622
ENSG00000229186	ADAM1A	ADAM metallopeptidase domain 1A (pseudogene) [Source:HGNC Symbol;Acc:HGNC:187]	0.478236	-1.06421	0.00104426	down	3.62	3.39	2.6	3.21	2.39	2	0.69	2.01	0.96	0.45	3.042	1.222
ENSG00000229292	RFPL4AL1	ret finger protein like 4A like 1 [Source:HGNC Symbol;Acc:HGNC:45147]	4.52384	2.17755	0.00226282	up	0.21	0	0.16	0.19	0.38	0.55	0.38	0.38	0.44	1.76	0.188	0.702
ENSG00000229299	-	novel transcript	0.0858182	-3.54257	0.000659289	down	0.78	5.38	2.19	2.81	2.74	0	0.27	0.52	0	0.1	2.78	0.178
ENSG00000229325	ACAP2-IT1	ACAP2 intronic transcript 1 [Source:HGNC Symbol;Acc:HGNC:41426]	0.123336	-3.01933	0.000824535	down	0.87	0.85	1.34	1.22	1.15	0	0.13	0	0.25	0.13	1.086	0.102
ENSG00000229388	LINC01715	long intergenic non-protein coding RNA 1715 [Source:HGNC Symbol;Acc:HGNC:52502]	4.22078	2.07751	0.000256386	up	0.45	0.54	0.41	0.24	0.39	0.29	1.37	1.01	1.81	1.52	0.406	1.2
ENSG00000229419	RALGAPA1P1	RALGAPA1 pseudogene 1 [Source:HGNC Symbol;Acc:HGNC:23203]	0.373798	-1.41967	0.00718961	down	0.16	0.18	0.26	0.06	0.25	0.08	0.11	0.04	0.01	0.06	0.182	0.06
ENSG00000229536	LINC02572	long intergenic non-protein coding RNA 2572 [Source:HGNC Symbol;Acc:HGNC:53634]	3.14108	1.65126	0.0437835	up	0	0.08	0	0.08	0.24	0.19	0.34	0.25	0.26	0.24	0.08	0.256
ENSG00000229743	LINC01159	long intergenic non-protein coding RNA 1159 [Source:HGNC Symbol;Acc:HGNC:49514]	2.08475	1.05987	0.0120446	up	0.38	0.37	0.63	0.93	1.24	1.18	0.85	1.2	1.74	1.43	0.71	1.28
ENSG00000229914	-	ribosomal protein S10 (RPS10) pseudogene	0.495481	-1.0131	0.0107458	down	11.16	23.08	28.85	14.3	15.56	10.97	1.21	8.83	4.69	12.42	18.59	7.624
ENSG00000230084	-	novel transcript	0.376273	-1.41015	3.5e-08	down	4.04	2.68	3.19	1.86	3.14	1.31	0.88	1.25	0.42	0.88	2.982	0.948
ENSG00000230185	C9orf147	chromosome 9 putative open reading frame 147 [Source:HGNC Symbol;Acc:HGNC:31438]	2.01311	1.00943	0.019187	up	1.42	1.09	1.65	2.61	1.33	1.55	4.35	3.93	1.62	1.98	1.62	2.686
ENSG00000230373	GOLGA6L5P	golgin A6 family like 5, pseudogene [Source:HGNC Symbol;Acc:HGNC:30472]	0.344294	-1.53829	0.000369083	down	2.03	1.78	2.38	1.5	2.63	0.97	0.95	0.88	0.19	0.06	2.064	0.61
ENSG00000230483	-	novel transcript	0.118152	-3.08129	0.0359639	down	1.21	2.21	1.45	0.34	0	0	0.3	0	0	0	1.042	0.06
ENSG00000230799	RPS2P16	ribosomal protein S2 pseudogene 16 [Source:HGNC Symbol;Acc:HGNC:36865]	0.177242	-2.49621	0.048285	down	0	0.74	0.55	0.3	0.49	0	0.1	0.2	0	0	0.416	0.06
ENSG00000230872	MFSD13B	major facilitator superfamily domain containing 13B (pseudogene) [Source:HGNC Symbol;Acc:HGNC:52163]	0.301979	-1.72748	0.0314673	down	0.28	0.66	1.02	0.23	0.62	0	0.47	0.11	0.05	0.05	0.562	0.136
ENSG00000230910	-	novel transcript	0.103329	-3.27468	0.0362821	down	0.09	0.05	0.03	0.02	0.09	0	0	0	0	0	0.056	0
ENSG00000230911	PPIHP1	peptidylprolyl isomerase H pseudogene 1 [Source:HGNC Symbol;Acc:HGNC:31355]	0.143747	-2.79839	0.0423481	down	0.21	0.48	0.51	0.7	0.85	0	0.21	0	0	0	0.55	0.042
ENSG00000230913	NPM1P51	nucleophosmin 1 pseudogene 51 [Source:HGNC Symbol;Acc:HGNC:45230]	2.2138	1.14653	0.0481171	up	2.44	0.76	2.64	0.48	0.67	1.02	0.82	5.4	2.15	3.3	1.398	2.538
ENSG00000231185	SPRY4-AS1	SPRY4 antisense RNA 1 [Source:HGNC Symbol;Acc:HGNC:53465]	7.64404	2.93433	0.0385037	up	0	0	0	0	0.25	0.25	0.43	0.21	0.39	0.4	0.05	0.336
ENSG00000231327	LINC01816	long intergenic non-protein coding RNA 1816 [Source:HGNC Symbol;Acc:HGNC:52621]	2.07745	1.05481	0.000449791	up	3.05	3.02	2.55	3.19	2.46	3.16	4.13	4.8	5.09	6.77	2.854	4.79
ENSG00000231390	SNX18P8	sorting nexin 18 pseudogene 8 [Source:HGNC Symbol;Acc:HGNC:39616]	0.263762	-1.92269	0.0470214	down	0.32	0.9	1.15	0.3	0.98	0.83	0.12	0	0	0	0.73	0.19
ENSG00000231427	LINC01445	long intergenic non-protein coding RNA 1445 [Source:HGNC Symbol;Acc:HGNC:50771]	0.491255	-1.02546	0.00143998	down	0.5	0.53	0.31	0.39	0.45	0.25	0.26	0.22	0.05	0.14	0.436	0.184
ENSG00000231609	-	novel transcript, antisense to EHBP1	0.250518	-1.99701	0.000580548	down	1	0.31	0.77	0.52	0.31	0.39	0.2	0.18	0	0.8	0.582	0.314
ENSG00000231731	-	novel transcript, antisense to IWS1	0.413134	-1.27532	5.13e-05	down	4.5	3.53	4.28	3.55	4.35	2.16	1.7	0.69	1.34	0.97	4.042	1.372
ENSG00000231826	LINC01819	long intergenic non-protein coding RNA 1819 [Source:HGNC Symbol;Acc:HGNC:52624]	0.085604	-3.54618	0.00437386	down	0.21	0.4	0.1	0.15	0.11	0	0	0	0	0.05	0.194	0.01
ENSG00000232104	RFX3-AS1	RFX3 antisense RNA 1 [Source:HGNC Symbol;Acc:HGNC:51197]	0.460964	-1.11728	0.000112584	down	1.9	1.73	1.99	1.4	1.83	1.72	0.98	0.54	0.4	0.75	1.77	0.878
ENSG00000232133	IMPDH1P10	inosine monophosphate dehydrogenase 1 pseudogene 10 [Source:HGNC Symbol;Acc:HGNC:33965]	0.0833191	-3.58521	0.0015435	down	0.56	0.88	0.28	0.34	0	0.08	0.04	0	0.04	0	0.412	0.032
ENSG00000232149	FERP1	FER tyrosine kinase pseudogene 1 [Source:HGNC Symbol;Acc:HGNC:26443]	0.113851	-3.13478	4.42e-07	down	2.1	2.06	3.74	1.32	2.82	0.36	0	0.42	0.29	0	2.408	0.214
ENSG00000232186	TERF1P7	TERF1 pseudogene 7 [Source:HGNC Symbol;Acc:HGNC:54603]	0.374348	-1.41755	0.0258344	down	0.74	0.57	0.33	0.61	0.87	0	0.37	0.36	0.06	0.17	0.624	0.192
ENSG00000232433	GXYLT1P3	GXYLT1 pseudogene 3 [Source:HGNC Symbol;Acc:HGNC:50422]	0.108072	-3.20993	2.22e-06	down	1.03	1	1.2	0.79	0.9	0.01	0	0.14	0.11	0.19	0.984	0.09
ENSG00000232487	RASA3-IT1	RASA3 intronic transcript 1 [Source:HGNC Symbol;Acc:HGNC:39938]	3.97249	1.99004	0.0277179	up	1.2	0.46	0.5	0.46	0	1.74	2.16	2.27	1.73	0.86	0.524	1.752
ENSG00000232593	KANTR	KDM5C adjacent transcript [Source:HGNC Symbol;Acc:HGNC:49510]	0.473624	-1.07819	6.4e-11	down	13.42	9.94	12.47	9.32	10.96	5.83	5.21	5.02	2.48	3.43	11.222	4.394
ENSG00000232618	-	novel transcript	0.340765	-1.55315	0.000975443	down	0.43	0.54	0.28	0.56	0.54	0.08	0.14	0.08	0.12	0.22	0.47	0.128
ENSG00000232640	-	novel transcript	0.284579	-1.8131	0.0417619	down	3.11	0.4	1.73	2.75	1.72	0.49	0.32	0.39	0.37	0.81	1.942	0.476
ENSG00000232656	IDI2-AS1	IDI2 antisense RNA 1 [Source:HGNC Symbol;Acc:HGNC:30885]	0.412863	-1.27626	1.04e-12	down	7.94	7.03	7.99	5.99	7.67	2.95	3.46	3.74	1.24	2.01	7.324	2.68
ENSG00000232671	ZNF687-AS1	ZNF687 antisense RNA 1 [Source:HGNC Symbol;Acc:HGNC:54048]	0.427775	-1.22508	0.0381293	down	1.5	5.44	2.29	3.44	3.56	1.86	0	1.46	0.28	2.21	3.246	1.162
ENSG00000232729	-	novel transcript, antisense to GTF2I	0.378146	-1.40299	0.00678648	down	0.84	0.81	0.96	0.77	0.72	0.35	0.24	0.23	0.17	0.17	0.82	0.232
ENSG00000232811	-	novel transcript	0.438822	-1.18829	0.00359909	down	1.04	0.73	0.6	0.68	0.91	0.32	0.66	0.18	0.16	0.12	0.792	0.288
ENSG00000232828	-	novel transcript	0.167632	-2.57663	0.0422526	down	0.12	0.15	0.28	0.15	0.53	0.15	0	0	0	0.12	0.246	0.054
ENSG00000232872	CTAGE3P	CTAGE family member 3, pseudogene [Source:HGNC Symbol;Acc:HGNC:24348]	0.213281	-2.22918	0.0145543	down	0.13	0.09	0.18	0.22	0.16	0	0.03	0.05	0	0.05	0.156	0.026
ENSG00000232876	-	novel transcript	2.03559	1.02545	0.0339425	up	0.51	0.46	1.21	1.32	0.53	1.46	1.4	0.88	0.91	2.1	0.806	1.35
ENSG00000233006	MIR3936HG	MIR3936 host gene [Source:HGNC Symbol;Acc:HGNC:40538]	0.479215	-1.06126	3.35e-09	down	3.77	3	4.19	3.48	4	2.04	1.5	1.67	1.32	1.58	3.688	1.622
ENSG00000233198	RNF224	ring finger protein 224 [Source:HGNC Symbol;Acc:HGNC:41912]	0.431651	-1.21206	0.0491935	down	0.37	0.19	0.63	0.36	0.37	0.27	0.09	0.13	0.12	0.09	0.384	0.14
ENSG00000233231	HNRNPA1P49	heterogeneous nuclear ribonucleoprotein A1 pseudogene 49 [Source:HGNC Symbol;Acc:HGNC:48779]	0.454781	-1.13676	0.012409	down	1.17	1.61	2.28	1.54	2.18	0.54	1.26	0.91	0.42	0.17	1.756	0.66
ENSG00000233286	MTND3P10	MT-ND3 pseudogene 10 [Source:HGNC Symbol;Acc:HGNC:42150]	12.6082	3.6563	0.0225884	up	0	0	0	0	0	0	1.38	1.83	1.76	0.58	0	1.11
ENSG00000233355	CHRM3-AS2	CHRM3 antisense RNA 2 [Source:HGNC Symbol;Acc:HGNC:43725]	3.06698	1.61682	8.81e-10	up	1.55	0.79	1.21	0.75	1.38	2.56	4.38	2.19	1.61	2.86	1.136	2.72
ENSG00000233493	TMEM238	transmembrane protein 238 [Source:HGNC Symbol;Acc:HGNC:40042]	2.05718	1.04067	0.00561866	up	4.01	2.27	2.52	2.85	1.99	1.81	4.89	10.21	5.76	3.58	2.728	5.25
ENSG00000233523	PHBP5	prohibitin pseudogene 5 [Source:HGNC Symbol;Acc:HGNC:39284]	0.360038	-1.47378	0.00976298	down	1.15	3.23	1.58	1.71	2.22	1.8	0.27	0.66	0.21	0.2	1.978	0.628
ENSG00000233707	RPL22P11	ribosomal protein L22 pseudogene 11 [Source:HGNC Symbol;Acc:HGNC:35603]	2.59598	1.37628	0.0297866	up	1.81	2.58	2.45	0.66	0	5.79	3.98	2.71	3.3	1.78	1.5	3.512
ENSG00000233728	-	novel transcript	12.6224	3.65791	0.0194454	up	0	0.22	0	0	0	0	1.89	0.85	0.27	0	0.044	0.602
ENSG00000233928	-	novel transcript	0.377881	-1.404	0.0384392	down	0.25	0.73	0.55	0.16	0.31	0.24	0.12	0.16	0.06	0	0.4	0.116
ENSG00000233967	-	novel transcript	0.46703	-1.09841	2.41e-05	down	2.83	2.9	2.59	2.14	2.27	1.96	1.58	1.17	0.74	1.09	2.546	1.308
ENSG00000234084	-	novel transcript	0.150195	-2.73509	0.0334441	down	0.67	0.76	0.81	0.18	0.67	0	0	0.37	0	0	0.618	0.074
ENSG00000234177	LINC01114	long intergenic non-protein coding RNA 1114 [Source:HGNC Symbol;Acc:HGNC:49245]	0.323944	-1.62619	0.000112307	down	0.62	0.82	0.6	0.73	1.23	0.16	0.23	0.17	0.05	0.19	0.8	0.16
ENSG00000234283	LINC01731	long intergenic non-protein coding RNA 1731 [Source:HGNC Symbol;Acc:HGNC:52519]	14.3688	3.84487	7.94e-14	up	0.11	0.26	0.13	0.04	0.3	0.92	1.99	2.39	0.83	3.11	0.168	1.848
ENSG00000234338	-	Endogenous retrovirus group FC1 Env polyprotein (ERVFC1) pseudogene	0.48128	-1.05505	0.00144667	down	0.94	2.51	1.5	0.68	1.15	0.82	0.23	0.33	0.22	0.28	1.356	0.376
ENSG00000234394	-	novel transcript	0.137942	-2.85786	0.0438615	down	0.1	0.09	0	0.02	0.04	0	0	0	0.03	0	0.05	0.006
ENSG00000234420	ZNF37BP	zinc finger protein 37B, pseudogene [Source:HGNC Symbol;Acc:HGNC:13103]	0.493942	-1.01759	1.59e-07	down	11.58	12.4	11.87	8.35	11.95	7.04	5.34	6.18	1.86	3.98	11.23	4.88
ENSG00000234722	LINC01287	long intergenic non-protein coding RNA 1287 [Source:HGNC Symbol;Acc:HGNC:50351]	0.440117	-1.18404	0.00676798	down	0.89	0.86	0.76	0.81	0.82	0.29	0.25	0.56	0.13	0.12	0.828	0.27
ENSG00000234773	-	novel zinc finger protein pseudogene	0.497178	-1.00816	0.00726873	down	2.95	2.93	1.58	2.95	3.23	0.77	1.39	1.25	0.39	0.66	2.728	0.892
ENSG00000234869	-	novel transcript	2.16856	1.11674	0.00086023	up	2.09	1.82	1.2	0.92	0.31	12.33	1.84	1.42	2.76	5	1.268	4.67
ENSG00000235169	SMIM1	small integral membrane protein 1 (Vel blood group) [Source:HGNC Symbol;Acc:HGNC:44204]	0.48575	-1.04171	0.0344367	down	3.46	4.29	2.3	3.04	1.56	1.9	1.2	0.94	1.23	0.67	2.93	1.188
ENSG00000235413	KRT18P63	keratin 18 pseudogene 63 [Source:HGNC Symbol;Acc:HGNC:48890]	0.183161	-2.44881	0.0298349	down	0.23	0.43	0.36	0.24	0.39	0	0.16	0	0.07	0	0.33	0.046
ENSG00000235493	LINC01967	long intergenic non-protein coding RNA 1967 [Source:HGNC Symbol;Acc:HGNC:52793]	0.307714	-1.70034	0.0343262	down	1.22	1.41	0.12	0.56	0.62	0.39	0.1	0.36	0.1	0.12	0.786	0.214
ENSG00000235513	L3MBTL2-AS1	L3MBTL2 antisense RNA 1 [Source:HGNC Symbol;Acc:HGNC:40847]	2.76959	1.46967	2.04e-08	up	0.96	0.59	0.61	0.38	0.49	0.93	1.71	1.38	1.23	2.06	0.606	1.462
ENSG00000235545	-	novel transcript	0.234182	-2.0943	0.040212	down	0.22	0.51	0.13	0.18	0.22	0	0.06	0.06	0.06	0.06	0.252	0.048
ENSG00000235651	G3BP1P1	G3BP1 pseudogene 1 [Source:HGNC Symbol;Acc:HGNC:54590]	0.309143	-1.69366	0.00188418	down	0.67	0.43	0.96	0.56	1.05	0.18	0.16	0.36	0.05	0.2	0.734	0.19
ENSG00000235669	CHN2-AS1	CHN2 antisense RNA 1 [Source:HGNC Symbol;Acc:HGNC:40149]	0.146038	-2.77558	0.0449726	down	0.2	0.45	0.24	0.11	0.26	0.13	0	0	0	0	0.252	0.026
ENSG00000235703	LINC00894	long intergenic non-protein coding RNA 894 [Source:HGNC Symbol;Acc:HGNC:48579]	0.364286	-1.45686	9.68e-08	down	3.75	4.05	4.74	2.02	3.77	2.43	1.37	1.95	1.72	0.69	3.666	1.632
ENSG00000235833	-	coiled-coil domain containing 144C (CCDC144C) pseudogene	0.127159	-2.97529	0.0120964	down	0.7	0.32	0.17	0.08	0.91	0	0.15	0	0	0.07	0.436	0.044
ENSG00000236017	ASMTL-AS1	ASMTL antisense RNA 1 [Source:HGNC Symbol;Acc:HGNC:25811]	0.454368	-1.13807	8.88e-07	down	7.38	8.98	8.34	5.37	8.95	5.27	3.27	6.99	1.7	2.75	7.804	3.996
ENSG00000236474	GCNT1P1	glucosaminyl (N-acetyl) transferase 1 pseudogene 1 [Source:HGNC Symbol;Acc:HGNC:16532]	0.158161	-2.66054	0.0228184	down	0.21	0.24	0.31	0.39	0.14	0	0.17	0	0	0	0.258	0.034
ENSG00000236526	-	novel transcript	0.312619	-1.67752	0.000244579	down	1.41	0.69	0.97	0.46	0.94	0.18	0.37	0.28	0.07	0.3	0.894	0.24
ENSG00000236782	ZNF593OS	ZNF593 opposite strand [Source:HGNC Symbol;Acc:HGNC:41278]	2.34688	1.23074	0.00169388	up	0.35	1.06	0.64	0.75	0.48	1.03	1.13	0.83	1.3	1.65	0.656	1.188
ENSG00000236833	-	novel transcript	0.480783	-1.05654	0.0200954	down	1.17	0.66	1.16	0.58	0.69	0.29	0.59	0.44	0.09	0.32	0.852	0.346
ENSG00000236871	LINC00106	long intergenic non-protein coding RNA 106 [Source:HGNC Symbol;Acc:HGNC:31843]	0.411993	-1.27931	0.000141501	down	0.64	1.5	0.96	0.71	0.62	0.24	0.17	0.15	0.3	0.64	0.886	0.3
ENSG00000237080	EHMT2-AS1	EHMT2 and SLC44A4 antisense RNA 1 [Source:HGNC Symbol;Acc:HGNC:39751]	0.34607	-1.53087	0.0270603	down	0.6	0.21	1.94	0.07	0.24	0.09	0.05	0.15	0.09	0	0.612	0.076
ENSG00000237276	ANO7L1	anoctamin 7 like 1 (pseudogene) [Source:HGNC Symbol;Acc:HGNC:32248]	2.22501	1.15381	0.000451605	up	0.86	0.68	0.47	0.93	0.4	1.18	0.96	1.82	0.74	1.25	0.668	1.19
ENSG00000237440	ZNF737	zinc finger protein 737 [Source:HGNC Symbol;Acc:HGNC:32468]	4.32614	2.11308	0.0301006	up	0.01	0	0.02	0	0.01	0.11	0.17	0.01	0.23	0.03	0.008	0.11
ENSG00000237586	-	SRY (sex determining region Y)-box 2 (SOX2) pseudogene	0.128529	-2.95984	0.0477645	down	1.13	0.26	0.55	1.26	0	0	0	0.25	0	0	0.64	0.05
ENSG00000237588	-	novel transcript	0.14257	-2.81026	0.0461604	down	0.01	0.05	0.02	0.03	0.07	0	0	0.02	0	0	0.036	0.004
ENSG00000237719	-	nudix (nucleoside diphosphate linked moiety X) type 5 motif (NUDT5) pseudogene	0.322948	-1.63063	0.000278315	down	2.69	3.99	2.42	4.12	3.38	1.07	0.56	1.92	0.27	0.7	3.32	0.904
ENSG00000237732	CT75	cancer/testis associated transcript 75 [Source:HGNC Symbol;Acc:HGNC:37174]	0.432421	-1.20949	0.0332857	down	1.39	1.67	0.78	1.28	0.74	0.71	0.47	0.53	0	0.35	1.172	0.412
ENSG00000237940	LINC01238	long intergenic non-protein coding RNA 1238 [Source:HGNC Symbol;Acc:HGNC:49795]	0.220118	-2.18365	1.53e-15	down	10.34	5.83	5.7	4.48	5.32	1.53	1.8	0.86	0.85	0.87	6.334	1.182
ENSG00000237975	FLG-AS1	FLG antisense RNA 1 [Source:HGNC Symbol;Acc:HGNC:27913]	11.7587	3.55565	0.031506	up	0	0	0.02	0	0	0.18	0.51	0	0	0.04	0.004	0.146
ENSG00000238062	SPATA3-AS1	SPATA3 antisense RNA 1 (head to head) [Source:HGNC Symbol;Acc:HGNC:28013]	0.404212	-1.30681	0.00177976	down	0.3	0.48	0.29	0.68	0.39	0.5	0.09	0.13	0.08	0.1	0.428	0.18
ENSG00000238103	RPL9P7	ribosomal protein L9 pseudogene 7 [Source:HGNC Symbol;Acc:HGNC:30335]	0.108207	-3.20813	0.00645537	down	0.37	2.15	1.22	1.91	0.53	0	0	0.5	0	0	1.236	0.1
ENSG00000239280	-	pseudogene similar to part of dihydrolipoamide branched chain transacylase E2 DBT	0.0934239	-3.42006	0.0425259	down	0.29	0.34	1.46	0	2.03	0	0	0	0	0	0.824	0
ENSG00000239388	ASB14	ankyrin repeat and SOCS box containing 14 [Source:HGNC Symbol;Acc:HGNC:19766]	0.434447	-1.20275	0.00448724	down	0.55	0.53	0.59	0.44	1.03	0.14	0.38	0.42	0.07	0.14	0.628	0.23
ENSG00000239653	PSMD6-AS2	PSMD6 antisense RNA 2 [Source:HGNC Symbol;Acc:HGNC:44125]	0.43068	-1.21531	0.0486154	down	0.33	0.23	0.84	0.27	0.15	0.13	0.27	0.15	0.06	0.03	0.364	0.128
ENSG00000240005	STIM2-AS1	STIM2 antisense RNA 1 [Source:HGNC Symbol;Acc:HGNC:40879]	3.27549	1.71171	0.0219299	up	1.63	4.06	3.21	0.52	0.73	1.31	2.66	9.28	2.88	2.61	2.03	3.748
ENSG00000240038	AMY2B	amylase alpha 2B [Source:HGNC Symbol;Acc:HGNC:478]	0.475575	-1.07226	0.00768477	down	1.38	1.56	0.71	0.46	1.07	0.14	0.39	1.1	0.65	0.52	1.036	0.56
ENSG00000240207	-	novel transcript, antisense to RARRES1	0.364124	-1.4575	0.0225565	down	0.64	0.32	0.2	0.24	0.49	0.36	0.12	0.01	0.15	0.13	0.378	0.154
ENSG00000240322	RN7SL481P	RNA, 7SL, cytoplasmic 481, pseudogene [Source:HGNC Symbol;Acc:HGNC:46497]	0.153466	-2.704	0.0473218	down	6.25	0.92	3.08	0.91	3.43	0	1.29	0	0	0	2.918	0.258
ENSG00000240399	-	ribosomal protein L37 (RPL37) pseudogene	0.47419	-1.07646	0.0432942	down	1.86	4.27	1.69	1.73	0.95	0.41	0.33	1.13	0.21	0.54	2.1	0.524
ENSG00000240522	RPL7AP10	ribosomal protein L7a pseudogene 10 [Source:HGNC Symbol;Acc:HGNC:32433]	0.496836	-1.00916	0.0386922	down	2.23	1.84	1.32	0.77	2.78	0.93	0.64	0.77	0.2	1.15	1.788	0.738
ENSG00000240751	-	Rab geranylgeranyltransferase, beta subunit (RABGGTB) pseudogene	0.241651	-2.049	0.0478009	down	0.2	0.15	0.4	0.29	0.44	0.09	0.15	0.07	0	0	0.296	0.062
ENSG00000241233	KRTAP5-8	keratin associated protein 5-8 [Source:HGNC Symbol;Acc:HGNC:23603]	0.189156	-2.40235	0.0367812	down	0.12	0.2	0.28	0.13	0.53	0	0.06	0.06	0.06	0	0.252	0.036
ENSG00000241563	CORT	cortistatin [Source:HGNC Symbol;Acc:HGNC:2257]	2.51434	1.33018	0.0343532	up	0.23	0	0.61	0.7	0.31	0.86	1.13	0.81	0.75	0.37	0.37	0.784
ENSG00000241570	PAQR9-AS1	PAQR9 antisense RNA 1 [Source:HGNC Symbol;Acc:HGNC:50861]	0.106266	-3.23424	0.0108822	down	0.47	0.51	0.65	0.76	0.89	0	0	0	0	0.18	0.656	0.036
ENSG00000241635	UGT1A1	UDP glucuronosyltransferase family 1 member A1 [Source:HGNC Symbol;Acc:HGNC:12530]	9.43908	3.23865	0.0489707	up	0	0	0	0	0.02	0.1	0	0.15	0.05	0	0.004	0.06
ENSG00000241644	INMT	indolethylamine N-methyltransferase [Source:HGNC Symbol;Acc:HGNC:6069]	2.49232	1.31749	0.0084077	up	1.62	0.11	0.08	0.13	1.51	3.44	2.16	3.05	1.18	1.81	0.69	2.328
ENSG00000241769	LINC00893	long intergenic non-protein coding RNA 893 [Source:HGNC Symbol;Acc:HGNC:44265]	0.477549	-1.06628	0.0112202	down	4.85	4.16	2.04	4.77	4.39	2.11	1.52	3.3	0.56	1.38	4.042	1.774
ENSG00000241889	-	dullard homolog (Xenopus laevis) (DULLARD) pseudogene	0.423041	-1.24113	0.0147163	down	2.05	1.8	4.11	1.73	1.66	0.45	1.31	1.36	0.11	0.71	2.27	0.788
ENSG00000241975	ELOCP19	elongin C pseudogene 19 [Source:HGNC Symbol;Acc:HGNC:38155]	0.181184	-2.46447	0.00442063	down	7.5	13.58	1.35	3.9	8.86	1.41	0	2.16	2.46	0	7.038	1.206
ENSG00000242866	STRC	stereocilin [Source:HGNC Symbol;Acc:HGNC:16035]	0.308236	-1.69789	0.00064278	down	0.92	0.87	0.62	0.61	1.22	0.36	0.09	0.41	0.07	0.33	0.848	0.252
ENSG00000243107	-	novel transcript	0.46308	-1.11067	0.00922187	down	1.28	1.18	0.76	0.67	0.73	0.58	0.37	0.54	0.09	0.3	0.924	0.376
ENSG00000243244	STON1	stonin 1 [Source:HGNC Symbol;Acc:HGNC:17003]	0.444684	-1.16915	3.91e-09	down	1.43	1.18	1.16	1.79	1.1	0.48	0.77	0.51	0.36	0.47	1.332	0.518
ENSG00000243431	RPL5P30	ribosomal protein L5 pseudogene 30 [Source:HGNC Symbol;Acc:HGNC:35837]	0.427759	-1.22513	0.0475023	down	1.11	0.39	0.91	1.85	1.23	0.55	0.46	0.28	0	0.71	1.098	0.4
ENSG00000243449	C4orf48	chromosome 4 open reading frame 48 [Source:HGNC Symbol;Acc:HGNC:34437]	2.4596	1.29842	0.00146765	up	84.89	81.3	91.48	108.34	89.41	72.98	96.11	226.79	304.99	190.26	91.084	178.226
ENSG00000243883	RN7SL419P	RNA, 7SL, cytoplasmic 419, pseudogene [Source:HGNC Symbol;Acc:HGNC:46435]	0.359987	-1.47398	0.0452801	down	2.89	1.69	2.01	2.09	3.5	2.33	0.66	2.07	2.04	0	2.436	1.42
ENSG00000244073	RPS4XP6	ribosomal protein S4X pseudogene 6 [Source:HGNC Symbol;Acc:HGNC:36057]	0.0985692	-3.34272	0.037204	down	0.3	0.45	0.24	0	0.26	0	0	0	0	0	0.25	0
ENSG00000244607	CCDC13	coiled-coil domain containing 13 [Source:HGNC Symbol;Acc:HGNC:26358]	2.06087	1.04326	0.0129695	up	0.97	0.57	0.61	0.9	0.74	0.94	1.37	0.74	1.27	1.03	0.758	1.07
ENSG00000244682	FCGR2C	Fc fragment of IgG receptor IIc (gene/pseudogene) [Source:HGNC Symbol;Acc:HGNC:15626]	24.9131	4.63883	3.56e-13	up	0.28	0.51	0.03	0.11	0.48	7.91	2.58	2.72	3.96	8.95	0.282	5.224
ENSG00000244733	-	novel transcript	0.338957	-1.56082	0.0141377	down	0.23	0.34	0.39	0.32	0.52	0.05	0.1	0.15	0	0.2	0.36	0.1
ENSG00000244953	-	novel transcript	8.5872	3.10219	0.0110693	up	0	0	0.04	0	0.04	0.16	0.07	0.13	0.06	0.09	0.016	0.102
ENSG00000245164	LINC00861	long intergenic non-protein coding RNA 861 [Source:HGNC Symbol;Acc:HGNC:45133]	0.340127	-1.55586	7.01e-14	down	4.29	4.73	4.94	3.44	5.28	1.97	1.61	1.75	0.62	0.9	4.536	1.37
ENSG00000245248	USP2-AS1	USP2 antisense RNA 1 (head to head) [Source:HGNC Symbol;Acc:HGNC:48673]	2.43951	1.28659	4.26e-07	up	0.86	2.02	2.13	1.92	1.92	4.49	2.48	4.7	3.9	2.79	1.77	3.672
ENSG00000246477	-	novel transcript, antisense to MTMR9	0.424967	-1.23458	0.000598613	down	0.31	0.24	0.19	0.28	0.27	0.09	0.07	0.13	0.09	0.09	0.258	0.094
ENSG00000246596	-	SUMO interacting motifs containing 1 (SIMC1) pseudogene	0.458852	-1.1239	4.61e-13	down	6.66	7.44	6.96	4.56	5.63	3.14	3.57	3.01	1.13	2.01	6.25	2.572
ENSG00000246777	-	novel transcript	4.65702	2.21941	0.038139	up	0.02	0	0.02	0	0.05	0.08	0.07	0.02	0.08	0.11	0.018	0.072
ENSG00000246859	STARD4-AS1	STARD4 antisense RNA 1 [Source:HGNC Symbol;Acc:HGNC:44117]	0.419698	-1.25258	9.78e-20	down	11.04	11.87	9.29	9.28	11.48	4.25	4.9	3.94	3.06	3.48	10.592	3.926
ENSG00000248015	-	novel transcript, antisense to NDUFS7	0.212328	-2.23563	7.3e-10	down	1.62	1.64	2.01	1.52	1.38	2.42	0.68	1.88	0.39	0.39	1.634	1.152
ENSG00000248019	FAM13A-AS1	FAM13A antisense RNA 1 [Source:HGNC Symbol;Acc:HGNC:19370]	0.265794	-1.91162	8.74e-11	down	1.1	1.73	1.03	1.19	1.98	0.42	0.28	0.41	0.13	0.14	1.406	0.276
ENSG00000248514	-	novel transcript	0.13937	-2.84301	0.000285687	down	2.88	3.92	2.26	1.76	4.67	0.73	0.5	0	0	0.56	3.098	0.358
ENSG00000248544	-	novel transcript, antisense to CYFIP2	0.380274	-1.39489	0.00120675	down	0.96	1.08	1	0.49	0.63	0.4	0.11	0.14	0.29	0.33	0.832	0.254
ENSG00000248557	-	methyltransferase like 5 (METTL5) pseudogene	0.290389	-1.78394	0.00905921	down	2.55	2.02	2.86	1.74	0.79	0.53	0.58	0.87	0.4	0	1.992	0.476
ENSG00000248858	FLJ46284	uncharacterized LOC441369 [Source:NCBI gene (formerly Entrezgene);Acc:441369]	0.149805	-2.73884	0.00192795	down	0.1	0.08	0.19	0.06	0.17	0	0.03	0.03	0	0.01	0.12	0.014
ENSG00000249042	-	novel transcript	0.477699	-1.06583	0.021112	down	0.35	0.26	0.13	0.23	0.28	0.14	0.08	0.13	0.1	0.08	0.25	0.106
ENSG00000249492	-	novel transcript	0.430719	-1.21518	2.84e-07	down	1.3	1.52	1.74	1.5	1.76	0.84	0.78	1.15	0.32	0.86	1.564	0.79
ENSG00000249565	SERBP1P5	SERPINE1 mRNA binding protein 1 pseudogene 5 [Source:HGNC Symbol;Acc:HGNC:44632]	7.71903	2.94842	0.040894	up	0	0	0	0.07	0	0.08	0.16	0.07	0.19	0.07	0.014	0.114
ENSG00000249635	-	novel transcript	0.134422	-2.89516	0.0378859	down	0.03	0.02	0.1	0.06	0.02	0.02	0	0	0	0	0.046	0.004
ENSG00000249661	TNRC18P1	trinucleotide repeat containing 18 pseudogene 1 [Source:HGNC Symbol;Acc:HGNC:43881]	3.98318	1.99392	0.0404054	up	0.05	0.02	0.04	0	0	0.08	0.02	0.14	0.05	0.07	0.022	0.072
ENSG00000250031	-	protein tyrosine phosphatase, non-receptor type 11 (PTPN11) pseudogene	0.318801	-1.64927	0.0029869	down	0.86	0.28	0.5	0.35	0.51	0.14	0.16	0.15	0.07	0.15	0.5	0.134
ENSG00000250120	PCDHA10	protocadherin alpha 10 [Source:HGNC Symbol;Acc:HGNC:8664]	0.343709	-1.54074	0.0447025	down	0.02	0.04	0.02	0.02	0.05	0.01	0.02	0.01	0	0.01	0.03	0.01
ENSG00000250127	LINC02108	long intergenic non-protein coding RNA 2108 [Source:HGNC Symbol;Acc:HGNC:52963]	0.423047	-1.24111	0.0272392	down	1.05	0.67	1.53	0.37	0.6	0.53	0.22	0.46	0.08	0.26	0.844	0.31
ENSG00000250135	-	novel transcript	2.29052	1.19568	0.0391978	up	1.82	0.61	0.7	3.23	1.06	0.37	3.24	3.74	2.52	4	1.484	2.774
ENSG00000250173	-	novel transcript	0.462336	-1.11299	3.68e-06	down	2.43	0.9	1.23	1.72	0.74	0.47	0.49	0.17	0.39	0.42	1.404	0.388
ENSG00000250337	PURPL	p53 upregulated regulator of p53 levels [Source:HGNC Symbol;Acc:HGNC:48995]	0.285592	-1.80797	2.72e-05	down	0.92	1.31	1.28	0.98	1.64	0.21	0.33	0.3	0.43	0.42	1.226	0.338
ENSG00000250420	AACSP1	acetoacetyl-CoA synthetase pseudogene 1 [Source:HGNC Symbol;Acc:HGNC:18226]	0.282375	-1.82431	0.00622584	down	0.41	0.3	0.22	0.45	0.11	0.08	0	0.14	0.02	0.07	0.298	0.062
ENSG00000250539	KRT8P33	keratin 8 pseudogene 33 [Source:HGNC Symbol;Acc:HGNC:39867]	0.422934	-1.24149	8.11e-06	down	2.52	2.43	3.32	2.01	2.31	1.26	1.11	0.81	0.38	0.96	2.518	0.904
ENSG00000250644	-	novel protein	2.70692	1.43665	4.01e-06	up	3.78	1.57	0.98	2.16	1.49	5.49	4.63	3.02	5.89	4.02	1.996	4.61
ENSG00000251214	-	novel transcript	0.0633028	-3.98159	0.00367289	down	0.42	0.48	1.41	0.22	0.37	0	0	0	0	0	0.58	0
ENSG00000251332	PSME2P4	proteasome activator subunit 2 pseudogene 4 [Source:HGNC Symbol;Acc:HGNC:30157]	0.121421	-3.04191	0.0399984	down	0.36	0	0.14	0.52	0.78	0	0	0.13	0	0	0.36	0.026
ENSG00000251348	HSPD1P11	heat shock protein family D (Hsp60) member 1 pseudogene 11 [Source:HGNC Symbol;Acc:HGNC:35142]	0.377526	-1.40535	0.0451491	down	0.23	0.26	0.49	0.61	0.24	0	0.04	0.28	0.11	0.12	0.366	0.11
ENSG00000251455	-	novel transcript, antisense to PET112L	0.376069	-1.41093	0.027049	down	0.55	0.4	0.3	0.2	0.13	0.19	0.19	0	0.05	0.1	0.316	0.106
ENSG00000251484	-	poly(rC) binding protein 1 (PCBP1) pseudogene	3.06018	1.61362	0.0216882	up	0.46	0.52	0	0.84	0.2	1.62	1.24	1	0.62	0.8	0.404	1.056
ENSG00000251661	-	novel transcript, antisense to IFITM3	0.0329227	-4.92477	0.000205279	down	0.69	0.38	0.32	0.95	0	0	0	0	0	0	0.468	0
ENSG00000251666	ZNF346-IT1	ZNF346 intronic transcript 1 [Source:HGNC Symbol;Acc:HGNC:41423]	2.20956	1.14376	0.0496344	up	0.66	0.25	0.41	0.97	0.29	1.59	0.81	1.21	0.67	0.57	0.516	0.97
ENSG00000253102	-	novel transcript, antisense to LRRC59	2.06387	1.04535	0.0238345	up	0.72	1.28	0.5	2.58	1.89	1.71	4.04	2.2	2.23	1.56	1.394	2.348
ENSG00000253307	-	novel transcript	0.146284	-2.77316	0.0268189	down	0.36	1.25	1.8	1.22	2.5	0.51	0	0	0	0.39	1.426	0.18
ENSG00000253553	-	novel transcript, antisense to MMP16	0.326843	-1.61333	0.00175815	down	1.64	1.8	2.8	0.49	2.27	0.15	0.94	0.85	0.04	0.46	1.8	0.488
ENSG00000253621	RPSAP74	ribosomal protein SA pseudogene 74 [Source:HGNC Symbol;Acc:HGNC:51928]	0.454342	-1.13815	0.0192587	down	0.77	1.2	1.03	0.5	0.88	0.68	0.19	0.64	0.03	0.25	0.876	0.358
ENSG00000253636	-	novel transcript	0.309653	-1.69127	4.82e-06	down	0.62	0.38	0.72	0.52	0.68	0.25	0.15	0.2	0.08	0.08	0.584	0.152
ENSG00000253899	-	novel pseudogene	0.296019	-1.75624	0.012871	down	0.53	0.36	0.31	0.4	1.3	0.21	0	0.18	0.21	0.11	0.58	0.142
ENSG00000253945	-	ribosomal protein L36a-like (RPL36AL) pseudogene	0.048481	-4.36644	0.000969213	down	411.61	0	0	0	988.6	0	0	0	0	54.66	280.042	10.932
ENSG00000254419	-	novel transcript	0.208229	-2.26375	0.0329781	down	0.83	0.19	1.41	0.92	1.11	0.45	0	0	0.34	0	0.892	0.158
ENSG00000254815	LMNTD2-AS1	LMNTD2 antisense RNA 1 [Source:HGNC Symbol;Acc:HGNC:41204]	0.284524	-1.81338	2.41e-07	down	2.19	4.76	0.96	2.01	1.71	0.45	0.31	1.02	0.54	0.22	2.326	0.508
ENSG00000254835	RNF185-AS1	RNF185 antisense RNA 1 [Source:HGNC Symbol;Acc:HGNC:41161]	2.32864	1.21949	0.000513991	up	11.03	9.29	10.79	16.6	9.16	31.46	30.93	17.67	9.99	16.11	11.374	21.232
ENSG00000254909	-	potassium channel tetramerisation domain containing 6 (KCTD6) pseudogene	0.282657	-1.82287	0.0110431	down	19.18	36.59	18.72	35.03	28.13	5.53	13.1	3.27	3.32	3.07	27.53	5.658
ENSG00000254911	SCARNA9	small Cajal body-specific RNA 9 [Source:HGNC Symbol;Acc:HGNC:32566]	0.387938	-1.3661	4.14e-06	down	26.22	22.54	37.04	32.87	46.08	14.38	7.2	17.71	5.82	7.35	32.95	10.492
ENSG00000254997	KRTAP5-9	keratin associated protein 5-9 [Source:HGNC Symbol;Acc:HGNC:23604]	0.462773	-1.11162	0.0445833	down	1.11	0.79	0.83	0.75	0.3	0.38	0.26	0.25	0.06	0.54	0.756	0.298
ENSG00000255240	-	novel transcript	0.302745	-1.72382	0.0291502	down	0.23	0.25	0.02	0.21	0.22	0.02	0.08	0.02	0.03	0.02	0.186	0.034
ENSG00000255245	FXYD6-FXYD2	FXYD6-FXYD2 readthrough [Source:HGNC Symbol;Acc:HGNC:39978]	2.28383	1.19145	0.00270065	up	0.52	0.86	1.31	0.37	1.05	0.92	1.76	1.8	1.28	1.32	0.822	1.416
ENSG00000255423	EBLN2	endogenous Bornavirus like nucleoprotein 2 [Source:HGNC Symbol;Acc:HGNC:25493]	0.453868	-1.13965	6.14e-07	down	2.57	2.6	2.75	2.88	2.27	1.47	1.06	0.83	0.79	0.83	2.614	0.996
ENSG00000255585	-	forkhead box H1 (FOXH1) pseudogene	0.46547	-1.10324	0.00101651	down	1.41	1.24	1.32	0.88	1.33	0.71	0.55	0.62	0.2	0.35	1.236	0.486
ENSG00000255650	FAM222A-AS1	FAM222A antisense RNA 1 [Source:HGNC Symbol;Acc:HGNC:28223]	2.07331	1.05193	0.00219323	up	3.49	2.53	2.79	3.06	2.06	4.07	3.92	2.61	7.73	4.12	2.786	4.49
ENSG00000255737	AGAP2-AS1	AGAP2 antisense RNA 1 [Source:HGNC Symbol;Acc:HGNC:48633]	0.341306	-1.55086	0.0409105	down	0.33	0.21	0.39	0.36	0.18	0	0.05	0.15	0.09	0.14	0.294	0.086
ENSG00000255823	MTRNR2L8	MT-RNR2 like 8 [Source:HGNC Symbol;Acc:HGNC:37165]	0.258839	-1.94987	0.00136229	down	0.54	0.66	0.62	0.95	0.48	0.2	0.06	0.11	0.21	0.11	0.65	0.138
ENSG00000255837	TAS2R20	taste 2 receptor member 20 [Source:HGNC Symbol;Acc:HGNC:19109]	0.271529	-1.88082	0.00028254	down	0.42	0.73	0.74	0.25	1.06	0.1	0.09	0.31	0.1	0.11	0.64	0.142
ENSG00000255893	-	novel transcript	0.364745	-1.45504	0.030787	down	6.03	2.19	2.12	4.95	7.63	1.83	3.8	1.36	0	0.24	4.584	1.446
ENSG00000255974	CYP2A6	cytochrome P450 family 2 subfamily A member 6 [Source:HGNC Symbol;Acc:HGNC:2610]	0.216446	-2.20792	0.022454	down	0.71	0.05	1.32	0.28	0.7	0.02	0.09	0.05	0.3	0	0.612	0.092
ENSG00000255986	MT1JP	metallothionein 1J, pseudogene [Source:HGNC Symbol;Acc:HGNC:7402]	13.2017	3.72265	0.022448	up	0	0	0	0	0	0.96	0.31	0	1.79	0.72	0	0.756
ENSG00000256029	-	novel protein	0.067022	-3.89922	0.0251154	down	0.06	0.06	0	0.02	0	0	0	0	0	0	0.028	0
ENSG00000256151	ADGRD1-AS1	ADGRD1 antisense RNA 1 [Source:HGNC Symbol;Acc:HGNC:53314]	2.63747	1.39916	0.0372026	up	0.07	0.16	0.66	0.17	0.09	0.37	0.47	0.56	0.37	0.3	0.23	0.414
ENSG00000256222	MTRNR2L3	MT-RNR2 like 3 [Source:HGNC Symbol;Acc:HGNC:37157]	0.221082	-2.17735	0.0414299	down	0.48	0.15	0.65	0.29	0.09	0.09	0	0	0.14	0.07	0.332	0.06
ENSG00000256250	-	novel transcript	0.109268	-3.19406	0.0142337	down	0.65	0.74	0.39	0.71	0.22	0	0.16	0	0	0	0.542	0.032
ENSG00000256274	TAS2R64P	taste 2 receptor member 64 pseudogene [Source:HGNC Symbol;Acc:HGNC:20642]	0.139293	-2.84381	0.043428	down	0.03	0.14	0.27	0	0.11	0	0	0.09	0.02	0	0.11	0.022
ENSG00000256453	DND1	DND microRNA-mediated repression inhibitor 1 [Source:HGNC Symbol;Acc:HGNC:23799]	0.346981	-1.52707	0.000906432	down	1.31	1.21	3	0.75	0.91	0.14	0.4	0.36	0.43	0.61	1.436	0.388
ENSG00000256574	OR13A1	olfactory receptor family 13 subfamily A member 1 [Source:HGNC Symbol;Acc:HGNC:14772]	0.251178	-1.99322	0.0476064	down	0.19	0.14	0.11	0.1	0.08	0.04	0.03	0.03	0.02	0	0.124	0.024
ENSG00000256667	KLRA1P	killer cell lectin like receptor A1, pseudogene [Source:HGNC Symbol;Acc:HGNC:6372]	0.452518	-1.14395	1.1e-07	down	2.62	4.01	3.61	2.28	3.16	1.54	1.27	1.49	0.58	1.15	3.136	1.206
ENSG00000256673	-	ovostatin (OVOS) pseudogene	0.328079	-1.60789	2.83e-13	down	10.76	15.15	10.47	12.29	13.92	6.77	3.06	8.15	1.12	3.45	12.518	4.51
ENSG00000256977	LIMS3	LIM zinc finger domain containing 3 [Source:HGNC Symbol;Acc:HGNC:30047]	0.192162	-2.37961	0.00418442	down	0.25	0.27	0.28	0.55	0.84	0.04	0.22	0.16	0	0	0.438	0.084
ENSG00000256982	-	novel transcript	0.356244	-1.48906	0.00823805	down	0.49	0.29	0.34	0.21	0.41	0.15	0.1	0.12	0.11	0.06	0.348	0.108
ENSG00000257002	-	novel transcript	19.7889	4.30662	0.00503868	up	0	0	0	0	0	0.27	0.12	0	0.88	0.46	0	0.346
ENSG00000257052	-	novel transcript	2.88979	1.53096	0.0315897	up	0.29	0.33	0.12	0.85	0.13	0.26	0.42	0.96	1.17	1.21	0.344	0.804
ENSG00000257310	-	novel transcript	0.420664	-1.24926	0.0378067	down	0.23	0.43	0.43	0.16	0.32	0.3	0.15	0.02	0.09	0.02	0.314	0.116
ENSG00000257341	-	novel protein	2.82419	1.49784	0.000178373	up	8.5	12.68	22.89	23	18.85	25.74	64.9	36.06	44.34	22.43	17.184	38.694
ENSG00000257354	-	novel transcript	0.470345	-1.08821	1.15e-05	down	0.31	0.57	0.4	0.44	0.56	0.23	0.18	0.2	0.11	0.18	0.456	0.18
ENSG00000257446	ZNF878	zinc finger protein 878 [Source:HGNC Symbol;Acc:HGNC:37246]	0.433945	-1.20441	0.00155383	down	1.33	0.78	1.18	0.63	1.38	0.28	0.34	0.4	0.27	0.6	1.06	0.378
ENSG00000257488	LINC02354	long intergenic non-protein coding RNA 2354 [Source:HGNC Symbol;Acc:HGNC:53276]	2.64111	1.40114	0.0221922	up	1.05	0.8	0.64	0.74	1.6	1.83	0.88	2.13	1.94	1.07	0.966	1.57
ENSG00000257542	OR7E47P	olfactory receptor family 7 subfamily E member 47 pseudogene [Source:HGNC Symbol;Acc:HGNC:8421]	7.21413	2.85083	0.0043195	up	0.16	0	0	0.17	0	0.42	0.52	1.81	0.56	0.34	0.066	0.73
ENSG00000257594	GALNT4	polypeptide N-acetylgalactosaminyltransferase 4 [Source:HGNC Symbol;Acc:HGNC:4126]	0.419856	-1.25203	1.77e-06	down	0.86	0.5	0.68	0.75	0.65	0.29	0.16	0.26	0.25	0.24	0.688	0.24
ENSG00000257752	-	transmembrane protein 38A (TMEM38A)	0.222744	-2.16654	0.00746912	down	1.57	0.55	1.3	0.66	0.95	0.32	0.38	0.26	0	0	1.006	0.192
ENSG00000258210	-	novel transcript	0.279016	-1.84158	0.0214358	down	17.88	4.89	13.7	9.72	14.08	5.86	5.84	6.66	6.04	0	12.054	4.88
ENSG00000258441	LINC00641	long intergenic non-protein coding RNA 641 [Source:HGNC Symbol;Acc:HGNC:27511]	0.457623	-1.12777	8.57e-06	down	2.51	3.29	2.52	3.27	3.17	1.47	1.3	1.08	0.61	1.75	2.952	1.242
ENSG00000258484	SPESP1	sperm equatorial segment protein 1 [Source:HGNC Symbol;Acc:HGNC:15570]	0.0397355	-4.65343	0.036934	down	0.43	0	0.31	0	0.64	0	0	0	0	0.1	0.276	0.02
ENSG00000258707	-	ring finger protein 145 (RNF145) pseudogene	7.60546	2.92704	0.0304859	up	0.18	0	0.22	0	0	1.24	0	0.61	0.57	0.39	0.08	0.562
ENSG00000258725	PRC1-AS1	PRC1 antisense RNA 1 [Source:HGNC Symbol;Acc:HGNC:48587]	0.445938	-1.16509	4.95e-05	down	2.57	2.95	3.43	1.51	3.11	1.09	1.68	1.35	1.15	0.38	2.714	1.13
ENSG00000258811	-	novel transcript	0.408822	-1.29046	0.0239997	down	0.16	0.27	0.41	0.12	0.3	0.19	0.04	0.12	0.05	0.04	0.252	0.088
ENSG00000258813	-	novel transcript, antisense to Rbm25	3.29888	1.72198	0.0057933	up	0	0.51	0.66	0.24	0.3	0.49	0.98	1.26	1.24	0.54	0.342	0.902
ENSG00000258944	-	novel transcript, antisense to PAPLN	0.47695	-1.06809	0.0457002	down	1.04	1.14	1.11	1.24	1.17	0.41	0.33	0.9	0.42	0.22	1.14	0.456
ENSG00000258973	-	novel transcript	0.0734771	-3.76656	0.0071174	down	0.36	0.35	0.13	0.43	0.12	0	0	0	0	0	0.278	0
ENSG00000258985	-	novel transcript, antisense to DDHD1	0.191279	-2.38625	0.0239254	down	5.58	2.9	4.81	0	4.84	0	1.51	0	0	0.92	3.626	0.486
ENSG00000259001	-	ribonuclease P RNA component H1	15.9036	3.99128	0.0353215	up	0	0	0	0	0	0	0	1.68	0.18	0.17	0	0.406
ENSG00000259030	FPGT-TNNI3K	FPGT-TNNI3K readthrough [Source:HGNC Symbol;Acc:HGNC:42952]	0.322079	-1.63451	0.00283548	down	1.62	0.17	0.21	0.07	1.17	0.04	1.63	0.01	0.41	0.05	0.648	0.428
ENSG00000259083	-	novel transcript, antisense to PNN	9.19218	3.20041	0.0253431	up	0	0.27	0	0	0	0.26	0.25	1.23	0.22	0.38	0.054	0.468
ENSG00000259129	LINC00648	long intergenic non-protein coding RNA 648 [Source:HGNC Symbol;Acc:HGNC:44302]	0.480075	-1.05867	0.000762818	down	0.74	0.79	0.81	0.54	1.17	1.95	1.25	0.33	0.12	0.23	0.81	0.776
ENSG00000259216	-	oxidation resistance 1 (OXR1) pseudogene	0.203906	-2.29403	0.0482385	down	0.68	0.78	1.39	1.01	0.61	0	0.22	0.5	0	0	0.894	0.144
ENSG00000259218	LINC00928	long intergenic non-protein coding RNA 928 [Source:HGNC Symbol;Acc:HGNC:27535]	0.253179	-1.98177	1.92e-06	down	1.47	1.47	1.77	1.39	1.75	0.21	0.47	0.37	0.4	0.11	1.57	0.312
ENSG00000259244	-	novel transcript	0.207291	-2.27027	0.000774272	down	3.18	4.25	2.43	2.97	1.81	0.96	0.65	0	0	0.83	2.928	0.488
ENSG00000259271	ANKRD62P1	ankyrin repeat domain 62 pseudogene 1 [Source:HGNC Symbol;Acc:HGNC:42363]	0.0817963	-3.61182	0.0225719	down	0.15	0.14	0.05	0	0.26	0	0	0	0	0	0.12	0
ENSG00000259315	ACTG1P17	actin gamma 1 pseudogene 17 [Source:HGNC Symbol;Acc:HGNC:51497]	0.428493	-1.22266	9.74e-05	down	4.36	2.44	3.11	2.45	3.85	0.99	1.32	1.3	0.58	0.61	3.242	0.96
ENSG00000259319	-	novel transcript, antisense to JDP2	3.18876	1.67299	3.61e-06	up	0.22	0.08	0.13	0.18	0.52	0.82	0.62	0.42	0.61	0.53	0.226	0.6
ENSG00000259322	-	novel transcript, antisense to WDR61	0.117861	-3.08485	0.024204	down	1.39	1.56	0.69	0.3	0.37	0	0	0.3	0	0	0.862	0.06
ENSG00000259326	-	novel transcript, antisense to RASGRP1	0.49657	-1.00993	0.0199595	down	0.53	0.49	0.55	0.6	0.68	0.07	0.2	0.44	0.14	0.3	0.57	0.23
ENSG00000259405	ISCA1P4	iron-sulfur cluster assembly 1 pseudogene 4 [Source:HGNC Symbol;Acc:HGNC:38025]	3.50924	1.81116	3.51e-07	up	0.83	0.74	1.28	1.49	2.22	2.19	2.51	2.9	3.31	10.73	1.312	4.328
ENSG00000259635	-	novel transcript, antisense OAZ2	0.226505	-2.14238	0.0490088	down	0.08	0.14	0.19	0.17	0.36	0	0	0.13	0.04	0	0.188	0.034
ENSG00000259664	LINC02254	long intergenic non-protein coding RNA 2254 [Source:HGNC Symbol;Acc:HGNC:53152]	0.489902	-1.02943	0.0103917	down	0.49	0.42	0.35	0.45	0.51	0.25	0.18	0.25	0.1	0.17	0.444	0.19
ENSG00000259713	-	novel transcript	0.158543	-2.65705	0.015468	down	0.87	1.24	0.79	1.2	1.47	0	0	0.48	0.22	0	1.114	0.14
ENSG00000259820	-	novel transcript	0.360998	-1.46994	3.97e-16	down	3.88	3.72	4.11	3.13	3.58	1.61	1.16	1.45	0.58	0.8	3.684	1.12
ENSG00000259834	-	novel transcript	0.433647	-1.20541	1.5e-06	down	3.67	3.67	2.53	2.29	2.89	1.95	1.04	0.95	0.46	1.15	3.01	1.11
ENSG00000259845	HERC2P10	hect domain and RLD 2 pseudogene 10 [Source:HGNC Symbol;Acc:HGNC:39056]	0.349148	-1.51809	0.0114755	down	0.79	0.34	0.55	0.26	0.36	0.18	0	0.27	0.08	0.19	0.46	0.144
ENSG00000259863	SH3RF3-AS1	SH3RF3 antisense RNA 1 [Source:HGNC Symbol;Acc:HGNC:44168]	7.20844	2.84969	0.0371705	up	0	0	0	0.04	0.05	0.05	0.18	0.17	0	0.17	0.018	0.114
ENSG00000259905	PWRN1	Prader-Willi region non-protein coding RNA 1 [Source:HGNC Symbol;Acc:HGNC:33235]	0.31364	-1.67282	0.0217636	down	0.46	0.65	0.64	0.17	0.82	0.04	0.51	0.19	0.05	0	0.548	0.158
ENSG00000259976	-	novel transcript	0.475642	-1.07205	0.000240738	down	0.23	0.3	0.4	0.25	0.24	0.17	0.11	0.17	0.04	0.08	0.284	0.114
ENSG00000260001	TGFBR3L	transforming growth factor beta receptor 3 like [Source:HGNC Symbol;Acc:HGNC:44152]	5.33077	2.41434	5.39e-05	up	3.64	0.89	0.74	1.38	2.46	2.71	4.26	5.03	9.38	6.61	1.822	5.598
ENSG00000260051	-	novel transcript, antisense to CLCN7	0.432992	-1.20759	0.000494258	down	4.55	4.58	5.51	4.26	5.24	2.29	2.36	1.5	0.87	1.69	4.828	1.742
ENSG00000260107	-	novel transcript	14.3062	3.83857	0.00781921	up	0	0	0	0.06	0.38	1.42	0.23	0.49	1.76	0.02	0.088	0.784
ENSG00000260190	-	novel transcript, overlapping FBXW5	4.15822	2.05597	0.0192858	up	0.1	0.22	0.11	0.1	0.13	0.5	0.2	0.31	0.67	0.5	0.132	0.436
ENSG00000260197	-	novel transcript	0.270099	-1.88844	0.0157996	down	0.11	0.15	0.16	0.15	0.2	0.06	0.05	0.02	0	0.05	0.154	0.036
ENSG00000260244	-	novel transcript, overlapping GUCY1A3	0.358393	-1.48038	0.0347307	down	0.12	0.36	0.32	0.09	0.2	0.11	0.06	0.06	0	0.12	0.218	0.07
ENSG00000260249	-	novel transcript, antisense to SNX20	0.061403	-4.02555	0.000975167	down	0.14	0.02	0.07	0.03	0.05	0	0	0.01	0	0	0.062	0.002
ENSG00000260314	MRC1	mannose receptor C-type 1 [Source:HGNC Symbol;Acc:HGNC:7228]	8.38084	3.06709	0.0285124	up	0	0	0	0	0.01	0.01	0.03	0.05	0.01	0.02	0.002	0.024
ENSG00000260349	-	novel transcript, antisense to C16orf72	0.0858012	-3.54286	0.0486595	down	0	2.01	4.77	0.74	1.04	0	0	0.6	0	0	1.712	0.12
ENSG00000260398	-	novel transcript, overlapping to PKIA	0.324622	-1.62317	0.0307191	down	0.09	0.07	0.15	0.08	0.18	0.04	0.05	0	0.02	0.05	0.114	0.032
ENSG00000260423	LINC02367	long intergenic non-protein coding RNA 2367 [Source:HGNC Symbol;Acc:HGNC:53290]	0.380717	-1.39321	3.31e-05	down	2.15	2.1	2.47	1.57	2.96	1.04	0.62	1.35	0.31	0.28	2.25	0.72
ENSG00000260428	SCX	scleraxis bHLH transcription factor [Source:HGNC Symbol;Acc:HGNC:32322]	0.486155	-1.04051	0.00368491	down	1.73	1.52	3.02	1.72	1.41	0.91	0.7	1.11	0.44	0.66	1.88	0.764
ENSG00000260455	NBAT1	neuroblastoma associated transcript 1 [Source:HGNC Symbol;Acc:HGNC:49075]	0.498655	-1.00389	5.27e-11	down	2.11	2.34	2.5	1.36	2.03	1.22	1.17	1.15	0.56	0.92	2.068	1.004
ENSG00000260589	STAM-AS1	STAM antisense RNA 1 (head to head) [Source:HGNC Symbol;Acc:HGNC:49568]	0.492494	-1.02182	0.00316817	down	0.75	0.63	1.09	1.05	0.72	0.56	0.21	0.48	0.16	0.36	0.848	0.354
ENSG00000260644	HERC2P5	hect domain and RLD 2 pseudogene 5 [Source:HGNC Symbol;Acc:HGNC:4873]	0.382275	-1.38732	0.0138998	down	1	3.04	2.14	1.71	0.85	0.14	0.82	1.25	0.45	0.05	1.748	0.542
ENSG00000260645	-	novel transcript	0.403634	-1.30888	0.00145955	down	0.82	0.69	0.62	0.5	0.79	0.28	0.13	0.42	0.11	0.34	0.684	0.256
ENSG00000260725	-	novel transcript	0.268893	-1.8949	0.0402316	down	0.42	0.14	0.44	0.18	0.05	0.05	0	0.04	0.08	0.09	0.246	0.052
ENSG00000260772	-	novel transcript	0.463888	-1.10815	5.26e-08	down	4.09	4.49	6.87	5.04	5.8	2.64	1.73	2	1.41	2.41	5.258	2.038
ENSG00000260793	-	novel transcript, antisense to UBTF	0.355355	-1.49267	4.21e-08	down	3.22	3.42	3.21	3.27	3.31	0.88	1.17	1.83	0.41	0.61	3.286	0.98
ENSG00000260836	-	novel protein	2.84389	1.50787	0.00303422	up	0.46	0.29	0.2	0.4	0	1.08	0.81	0.44	0.36	0.62	0.27	0.662
ENSG00000260861	-	novel protein, SIRPB1-SIRPD readthrough	9.35939	3.22641	0.0288642	up	0.17	0.05	0	0.04	0	0.81	0.48	0.16	0	0.62	0.052	0.414
ENSG00000260899	-	novel transcript	0.221472	-2.1748	0.0124457	down	0.91	0.28	2.72	0.96	1.3	0	0	0.47	0	0.63	1.234	0.22
ENSG00000260949	-	novel transcript, overlapping to EIF4EBP1	10.9705	3.45555	0.00621397	up	0	0.19	0	0	0	0.74	0.1	0.36	0.16	0.43	0.038	0.358
ENSG00000260953	-	novel transcript	8.39129	3.06889	0.027543	up	0	0	0.21	0	0	0.24	0.35	0.58	0.18	0.55	0.042	0.38
ENSG00000260966	-	novel transcript, overlapping to DCUN1D5	0.134974	-2.88925	0.00497573	down	0.6	0.63	0.9	0.68	0.56	0.01	0.13	0	0	0.25	0.674	0.078
ENSG00000260978	-	MKRN3 antisense RNA 1	0.454148	-1.13876	0.0470286	down	4.93	1.81	1.65	1.97	2.78	1.84	0.86	1.08	0	1.2	2.628	0.996
ENSG00000260979	USP7-AS1	USP7 antisense RNA 1 [Source:HGNC Symbol;Acc:HGNC:55379]	2.9972	1.58362	1.97e-10	up	2.38	3.4	3.25	3.68	2.43	10.22	5.12	6.16	5.33	6.07	3.028	6.58
ENSG00000261136	-	novel transcript, antisense to FSIP1	0.449197	-1.15458	4.59e-05	down	1.32	1.31	1.56	1.05	1.18	0.67	0.57	0.72	0.16	0.34	1.284	0.492
ENSG00000261211	-	novel transcript	0.387795	-1.36663	8.12e-06	down	0.61	0.89	0.75	0.68	0.66	0.25	0.26	0.21	0.28	0.15	0.718	0.23
ENSG00000261286	ATP2C2-AS1	ATP2C2 antisense RNA 1 [Source:HGNC Symbol;Acc:HGNC:53167]	0.257572	-1.95695	0.000499103	down	0.61	0.27	0.39	0.3	0.36	0.13	0.18	0.1	0.03	0	0.386	0.088
ENSG00000261326	LINC01355	long intergenic non-protein coding RNA 1355 [Source:HGNC Symbol;Acc:HGNC:50584]	0.367527	-1.44408	3.08e-11	down	6.82	7.71	6.65	4.49	8.98	3.13	4.05	2.58	0.88	1.26	6.93	2.38
ENSG00000261342	-	novel transcript	2.61148	1.38487	5.81e-11	up	1.58	2.19	2.05	1.62	1.91	3.24	5.74	4.11	3.8	3.15	1.87	4.008
ENSG00000261373	VPS9D1-AS1	VPS9D1 antisense RNA 1 [Source:HGNC Symbol;Acc:HGNC:48915]	2.82623	1.49888	7.61e-06	up	5.24	3.49	4.75	4.6	2.38	7.19	19.8	6.63	6.76	4.09	4.092	8.894
ENSG00000261556	SMG1P7	SMG1 pseudogene 7 [Source:HGNC Symbol;Acc:HGNC:49864]	0.400928	-1.31859	8.38e-10	down	10.63	7.77	8.83	6.81	11.46	2.41	3.48	3.48	1.92	1.46	9.1	2.55
ENSG00000261649	GOLGA6L7	golgin A6 family like 7 [Source:HGNC Symbol;Acc:HGNC:37442]	0.403921	-1.30785	0.00797409	down	0.67	4.26	0.42	0.3	4.59	6.35	3.64	0.18	0.06	0.18	2.048	2.082
ENSG00000261668	-	novel transcript, antisense HSPA4L	0.36103	-1.46981	0.0451981	down	0.18	0.18	0.13	0.09	0.06	0.02	0.02	0.09	0	0.08	0.128	0.042
ENSG00000261996	-	novel transcript	0.42371	-1.23885	0.00400473	down	1.38	1.06	1.11	0.58	0.73	0.18	0.28	0.67	0.89	0.17	0.972	0.438
ENSG00000262172	-	novel transcript	6.79281	2.76401	2.66e-22	up	0.76	0.42	2.42	2.71	0.66	7.56	10.63	5.01	7.98	9.6	1.394	8.156
ENSG00000262223	-	novel transcript	0.135915	-2.87923	0.0342673	down	0.15	0.05	0.03	0.14	0.11	0	0.05	0	0	0	0.096	0.01
ENSG00000262456	-	novel transcript, antisense to MNT	2.44201	1.28807	0.00818774	up	0.48	1.5	0.25	1.29	0.86	2.48	3.3	1.04	1.35	0.92	0.876	1.818
ENSG00000262528	-	novel transcript, antisense to WDR90	0.413974	-1.27239	0.0187593	down	1.16	1.2	1.14	0.78	0.75	0.87	0.13	0.51	0.28	0	1.006	0.358
ENSG00000262728	-	novel transcript, antisense to GOLGA8N	0.378202	-1.40277	0.0284973	down	0.41	0.69	0.27	0.94	0.51	0.21	0.36	0.34	0	0.16	0.564	0.214
ENSG00000262904	TMPOP2	thymopoietin pseudogene 2 [Source:HGNC Symbol;Acc:HGNC:50860]	0.331504	-1.5929	0.00579353	down	0.52	0.72	0.54	0.62	0.82	0.22	0.26	0.19	0.06	0.18	0.644	0.182
ENSG00000263006	ROCK1P1	Rho associated coiled-coil containing protein kinase 1 pseudogene 1 [Source:HGNC Symbol;Acc:HGNC:37832]	3.52836	1.819	1.97e-05	up	0.45	0.65	1.72	1.01	0.42	1.14	1.26	1.48	0.31	3.04	0.85	1.446
ENSG00000263069	RNF213-AS1	RNF213 antisense RNA 1 [Source:HGNC Symbol;Acc:HGNC:54402]	0.498379	-1.00468	4.91e-06	down	2.93	2.69	2.13	2.19	2.85	1.32	1.09	1.22	1.11	0.89	2.558	1.126
ENSG00000263089	-	novel transcript, antisense to AKAP1	0.340563	-1.55401	0.000171729	down	0.33	0.43	0.27	0.35	0.24	0.1	0.08	0.16	0.05	0.07	0.324	0.092
ENSG00000263276	-	novel transcript	0.478589	-1.06314	0.0123047	down	0.52	0.37	0.35	0.41	0.44	0.34	0.22	0.12	0.08	0.09	0.418	0.17
ENSG00000263647	BPTFP1	bromodomain PHD finger transcription factor pseudogene 1 [Source:HGNC Symbol;Acc:HGNC:52869]	0.431481	-1.21263	0.042542	down	2.67	3.52	1.27	2.8	2.77	0.82	1.72	1.23	0	0.65	2.606	0.884
ENSG00000263677	-	novel transcript	0.445345	-1.167	0.0466844	down	0.38	0.52	0.23	0.36	0.31	0.07	0.13	0.3	0.18	0.03	0.36	0.142
ENSG00000263917	-	novel transcript	0.0839484	-3.57435	0.0143702	down	0	1.93	0.81	0.02	3.1	0	0.22	0	0	0.11	1.172	0.066
ENSG00000263946	-	chromosome 2 open reading frame 27B (C2orf27B) pseudogene	0.381885	-1.38879	0.0389801	down	1.24	1.69	1.18	0.65	1.4	0.72	0.27	0.23	0.48	0.29	1.232	0.398
ENSG00000264056	MIR5685	microRNA 5685 [Source:HGNC Symbol;Acc:HGNC:43543]	0.383504	-1.38269	5.63e-11	down	3.21	3.15	4.1	2.61	3.41	1.38	1.33	1.5	0.42	0.9	3.296	1.106
ENSG00000264176	MAGOH2P	mago homolog 2, pseudogene [Source:HGNC Symbol;Acc:HGNC:30148]	0.380476	-1.39412	0.0389054	down	3.21	3.71	2.18	0.67	3.98	1.26	0.27	1.01	0.62	1.23	2.75	0.878
ENSG00000264339	-	novel transcript, antisense to YES1	0.082973	-3.59121	0.009092	down	0.6	0.94	0.49	1.16	0.64	0	0	0	0	0	0.766	0
ENSG00000264924	-	novel transcript, antisense to TTC39C	0.226628	-2.1416	0.0478277	down	1.69	0.24	0.78	1.64	0.57	0.29	0.42	0.24	0	0	0.984	0.19
ENSG00000265443	-	novel transcript	0.134165	-2.89792	0.0468208	down	1.03	0	0.95	0.58	1.06	0	0	0.29	0	0	0.724	0.058
ENSG00000265478	-	novel transcript	0.256793	-1.96132	0.0139628	down	0.6	0.51	0.62	0.56	0.39	0.19	0.16	0.24	0	0	0.536	0.118
ENSG00000265692	LINC01970	long intergenic non-protein coding RNA 1970 [Source:HGNC Symbol;Acc:HGNC:52796]	0.360508	-1.4719	0.00375851	down	0.32	1.27	0.62	0.57	0.45	0.22	0.27	0.19	0.14	0.14	0.646	0.192
ENSG00000265778	ZNF516-AS1	ZNF516 antisense RNA 1 [Source:HGNC Symbol;Acc:HGNC:55324]	3.0502	1.6089	0.00062195	up	1.04	0.21	1.98	0.97	0.26	3.94	1.7	1.83	0.85	3.09	0.892	2.282
ENSG00000266101	-	novel transcript, antisense to CACNB1	3.94357	1.9795	6.7e-05	up	0.99	2.03	0.96	0.66	0.4	2.67	3.14	4.04	2.2	3.52	1.008	3.114
ENSG00000266145	RHOT1P1	ras homolog family member T1 pseudogene 1 [Source:HGNC Symbol;Acc:HGNC:23777]	0.355058	-1.49387	0.0158006	down	1.68	2.26	0.68	1.02	1.65	0	0.79	0.97	0.15	0.57	1.458	0.496
ENSG00000266171	-	novel transcript, antisense to YES1	0.463257	-1.11011	0.0374345	down	0.26	0.3	0.43	0.57	0.58	0.19	0.17	0.16	0.11	0.19	0.428	0.164
ENSG00000266469	-	novel transcript, antisense to MED1 & FBXL20	3.05425	1.61082	0.0485087	up	2.26	2.27	0	2.56	0.39	6.14	2.35	4.19	4.37	1.7	1.496	3.75
ENSG00000266718	-	novel transcript, antisense MYO1D	0.338629	-1.56222	0.0235121	down	0.15	0.22	0.17	0.07	0.18	0.13	0.03	0.05	0.03	0	0.158	0.048
ENSG00000266980	-	novel transcript, antisense to UNK	0.440296	-1.18345	0.0477566	down	0.78	0.97	0.41	0.94	1.35	0.44	0.1	0.56	0.27	0.27	0.89	0.328
ENSG00000266993	-	novel transcript, antisense to NRD1	0.326098	-1.61662	0.000423523	down	1.46	1.47	1.21	1.72	1.43	0.77	0.26	0.47	0.34	0.06	1.458	0.38
ENSG00000267013	LINC01929	long intergenic non-protein coding RNA 1929 [Source:HGNC Symbol;Acc:HGNC:52751]	0.452734	-1.14326	0.00449928	down	1.3	1.07	1.36	0.7	0.95	0.12	0.33	0.41	0.55	0.3	1.076	0.342
ENSG00000267026	-	novel transcript, antisense to GALNT12	0.115316	-3.11634	0.0381753	down	1.43	0.16	0.82	0.56	0	0	0	1.11	0	0	0.594	0.222
ENSG00000267098	-	novel transcript	0.350214	-1.51369	0.0231029	down	0.42	0.2	0.55	0.28	0.43	0.29	0	0.13	0.07	0.08	0.376	0.114
ENSG00000267140	-	novel protein	7.88245	2.97864	0.0114759	up	0	0	0.44	0.39	0.53	0.87	0.45	1.61	2.9	0.37	0.272	1.24
ENSG00000267150	-	novel transcript, antisense ZNF519	0.389063	-1.36192	0.029002	down	0.46	0.82	1.01	0.35	0.94	0.25	0.29	0.43	0	0.2	0.716	0.234
ENSG00000267160	-	novel transcript, antisense to C17orf104	0.402619	-1.31251	0.00691524	down	0.28	0.35	0.72	0.43	0.56	0.24	0.08	0.28	0.05	0.15	0.468	0.16
ENSG00000267198	-	novel transcript	0.319063	-1.64809	0.00608189	down	1.54	1.44	2.45	2.18	1.49	0.41	0.7	0.16	0.61	0.52	1.82	0.48
ENSG00000267218	-	polymerase (RNA) mitochondrial (DNA directed) (POLRMT) pseudogene	0.303325	-1.72106	0.0029837	down	1.36	1.9	0.57	0.95	1.1	0.41	0.6	0.09	0.16	0.25	1.176	0.302
ENSG00000267259	ERVE-1	endogenous retrovirus group E member 1 [Source:HGNC Symbol;Acc:HGNC:14602]	0.180066	-2.4734	0.0189258	down	0.09	0.1	0.31	0.12	0.03	0.03	0	0.05	0	0.02	0.13	0.02
ENSG00000267274	-	novel transcript, sense overlapping with ZNF700	0.475273	-1.07317	1.51e-06	down	1.89	2.17	1.24	1.73	2.15	2.3	1.69	1.4	0.39	1.47	1.836	1.45
ENSG00000267303	-	novel transcript	2.0623	1.04425	2.38e-07	up	6.33	8.59	10.53	6.83	8.86	15.02	21.58	9.31	13.27	10.8	8.228	13.996
ENSG00000267387	-	novel transcript, antisense to C19orf66	0.495237	-1.01381	0.0276979	down	1.19	1.09	1.28	0.31	1.68	0.86	0.29	0.51	0.36	0.38	1.11	0.48
ENSG00000267470	ZNF571-AS1	ZNF571 antisense RNA 1 [Source:HGNC Symbol;Acc:HGNC:44324]	0.452071	-1.14538	0.0273958	down	0.51	1.23	0.35	0.17	1.95	0.5	0.1	0.36	0.29	0.35	0.842	0.32
ENSG00000267512	-	novel transcript, antisense to NACC1	13.9681	3.80406	0.00329236	up	0	0	0.39	0.93	0	0.32	9.26	1.01	2.09	0	0.264	2.536
ENSG00000267740	-	novel protein	2.03929	1.02807	1.03e-05	up	4.77	2.82	3.71	3.29	3.53	5.53	5.57	5.79	7.89	4.07	3.624	5.77
ENSG00000267834	-	novel transcript	0.333344	-1.58492	0.0326992	down	2.28	2.75	0.92	1.53	1.49	0.3	0.71	0.91	0	0.53	1.794	0.49
ENSG00000268069	-	novel transcript, antisense to HDAC7	0.335125	-1.57723	0.000387728	down	1.44	2.05	2.28	1.28	1.04	0.42	0.65	0.77	0.22	0.23	1.618	0.458
ENSG00000268521	VN1R83P	vomeronasal 1 receptor 83 pseudogene [Source:HGNC Symbol;Acc:HGNC:37403]	0.32147	-1.63724	0.0109546	down	3.32	3.18	2.73	3.41	2.28	0.39	1.57	1.24	0	0.59	2.984	0.758
ENSG00000268738	HSFX2	heat shock transcription factor family, X-linked 2 [Source:HGNC Symbol;Acc:HGNC:32701]	0.291075	-1.78054	0.0287784	down	0.35	0.54	0.3	0.51	0.53	0	0.14	0	0.34	0	0.446	0.096
ENSG00000268744	-	novel transcript	0.24108	-2.05242	5.29e-05	down	4.09	1.04	1.77	1.97	2.45	0	0.84	0.2	0.16	0.14	2.264	0.268
ENSG00000268955	-	novel transcript	0.133092	-2.9095	0.0310619	down	0.27	0.48	0.16	0.44	0.44	0	0	0	0.13	0	0.358	0.026
ENSG00000269148	-	novel transcript, antisense to SYMPK	0.433768	-1.20501	0.0368975	down	1.81	1.69	0.82	0.82	1.45	0.14	0.9	0.58	0.46	0.26	1.318	0.468
ENSG00000269243	-	novel transcript, antisense RAB8A	0.391977	-1.35116	0.0048382	down	4.41	0.43	1.5	0.42	0.39	0.2	0.28	0.41	0.08	0.2	1.43	0.234
ENSG00000269533	-	novel transcript	25.599	4.67801	0.00405224	up	0	0	0	0	0	1.24	0	2.29	0.66	0	0	0.838
ENSG00000269583	-	novel transcript, antisense to XRCC1	9.39565	3.23199	0.0159069	up	0.19	0	0	0.2	0	0	0.79	1.45	0.19	0.89	0.078	0.664
ENSG00000269994	LINC02893	long intergenic non-protein coding RNA 2893 [Source:HGNC Symbol;Acc:HGNC:55359]	0.179942	-2.4744	0.028005	down	0.07	0.16	0.18	0.15	0.08	0.06	0	0	0.03	0	0.128	0.018
ENSG00000270103	-	RNA, U11 small nuclear	9.07384	3.18171	0.000106299	up	0	0	19.12	46.17	37.83	188.6	286.16	139.88	251.28	94.12	20.624	192.008
ENSG00000270277	-	novel transcript, antisense to titin	0.448912	-1.15549	0.0334613	down	0.7	0.47	0.6	0.49	1.34	0.54	0.35	0.29	0.17	0	0.72	0.27
ENSG00000270300	PHACTR2P1	phosphatase and actin regulator 2 pseudogene 1 [Source:HGNC Symbol;Acc:HGNC:49488]	0.365223	-1.45315	0.026	down	0.36	0.5	0.42	0.46	0.61	0.31	0.37	0.05	0	0.19	0.47	0.184
ENSG00000271151	-	novel transcript	0.467938	-1.09561	0.0449769	down	0.74	1.22	0.79	0.79	0.96	0.26	0.73	0.58	0.07	0.15	0.9	0.358
ENSG00000271580	-	glycogenin 2 (GYG2) pseudogene	0.36917	-1.43764	0.0429492	down	1.13	1.05	0.37	0.78	0.67	0	0.33	0.45	0.21	0.21	0.8	0.24
ENSG00000271672	DUXAP8	double homeobox A pseudogene 8 [Source:HGNC Symbol;Acc:HGNC:32187]	20.9178	4.38666	0.0208044	up	0.26	0	0	0	0.33	0	5.85	2.77	0	3.13	0.118	2.35
ENSG00000271711	-	Sin3A-associated protein, 30kDa, pseudogene.	0.108203	-3.20819	0.0405643	down	0.15	0.85	0.18	0.33	0.2	0	0	0	0	0	0.342	0
ENSG00000271754	-	novel transcript, antisense to POLR1C	0.390606	-1.35621	0.0077039	down	3.93	4.56	2.65	2.29	4.89	1.99	1.81	1.53	0	0.75	3.664	1.216
ENSG00000271755	-	novel transcript	0.389398	-1.36068	0.00564407	down	0.91	0.34	0.28	0.28	0.5	0.23	0.16	0.24	0.06	0.08	0.462	0.154
ENSG00000271862	-	novel transcript	0.403237	-1.3103	0.0173518	down	0.33	0.88	0.91	0.35	0.47	0.16	0.14	0.35	0.08	0.25	0.588	0.196
ENSG00000271870	-	novel transcript, antisense to CRBN	0.365051	-1.45383	0.00105185	down	4.9	5.11	7.9	4.21	3.32	1.22	1.74	1.73	0.46	2.36	5.088	1.502
ENSG00000272033	-	novel transcript, sense intronic to POU2F1	0.326526	-1.61473	0.00465809	down	0.73	0.53	0.43	0.39	0.3	0.13	0.11	0.18	0	0.24	0.476	0.132
ENSG00000272103	-	novel transcript	0.361294	-1.46875	0.040133	down	0.19	0.19	0.32	0.21	0.11	0.14	0.03	0.03	0.05	0.06	0.204	0.062
ENSG00000272240	-	novel transcript, antisense to ZNF596	0.321285	-1.63807	0.000368934	down	3.56	4.5	2.67	3.92	3.99	0.76	1.69	1.24	0.58	0.59	3.728	0.972
ENSG00000272281	TPTE2P2	transmembrane phosphoinositide 3-phosphatase and tensin homolog 2 pseudogene 2 [Source:HGNC Symbol;Acc:HGNC:38076]	0.0915339	-3.44955	0.0230849	down	0.09	0.02	0.02	0.02	0.06	0	0	0	0	0	0.042	0
ENSG00000272341	-	novel transcript	0.330159	-1.59877	1.81e-05	down	0.96	0.81	0.73	0.72	0.95	0.33	0.19	0.1	0.35	0.15	0.834	0.224
ENSG00000272398	CD24	CD24 molecule [Source:HGNC Symbol;Acc:HGNC:1645]	0.488793	-1.0327	0.0321252	down	0.52	0.43	0.71	0.38	0.18	0.23	0.23	0.25	0.08	0.15	0.444	0.188
ENSG00000272410	-	novel protein	2.18283	1.1262	0.00555891	up	6.08	6.12	3.76	5.62	6.04	9.96	23.3	5.88	7.95	4.18	5.524	10.254
ENSG00000272438	-	novel transcript	0.46991	-1.08954	3.62e-10	down	3.72	4.72	4.76	3.66	3.89	2.34	1.74	1.8	1.01	1.22	4.15	1.622
ENSG00000272447	-	novel transcript	2.75054	1.45971	0.000130241	up	1.41	0.91	0.38	0.98	1.37	0.8	3.52	2.19	2.65	2.07	1.01	2.246
ENSG00000272622	-	novel transcript	2.5627	1.35767	0.0318307	up	0.07	0.09	0.08	0.08	0.16	0.15	0.28	0.1	0.19	0.09	0.096	0.162
ENSG00000272661	-	novel transcript, antisense to SMARCD3	0.287245	-1.79964	0.00502791	down	1.78	5.33	4.12	1.95	3.65	0	1.26	0	1.41	1	3.366	0.734
ENSG00000272692	-	novel transcript	0.285183	-1.81004	0.00976705	down	0.4	0.41	0.35	0.14	0.51	0	0.15	0.11	0	0.17	0.362	0.086
ENSG00000272717	-	novel transcript, antisense to SETD7	2.21957	1.15028	0.00130675	up	3.35	1.74	1.64	2.6	3.41	1.56	4.04	5.05	4.03	7.29	2.548	4.394
ENSG00000272720	-	novel transcript, antisense to BAIAP2L2	0.379393	-1.39823	3.52e-05	down	2.14	1.62	1.79	1.14	1.85	0.59	0.92	0.41	0.41	0.4	1.708	0.546
ENSG00000272870	SAP30-DT	SAP30 divergent transcript [Source:HGNC Symbol;Acc:HGNC:54424]	0.496697	-1.00956	7.51e-08	down	27.34	26.42	19.96	17.23	23.24	13.52	10.29	13.32	7.53	7.43	22.838	10.418
ENSG00000272871	-	novel transcript	0.303572	-1.71989	0.0368271	down	0.48	0.61	0.19	0.93	0.14	0.35	0	0.06	0.05	0.17	0.47	0.126
ENSG00000272910	-	novel transcript, antisense to ACTL6A	0.155124	-2.68851	0.0131169	down	1.52	1	1.06	1.45	0.59	0.3	0.21	0	0	0.23	1.124	0.148
ENSG00000272918	-	novel transcript, antisense to MLL5	0.374729	-1.41608	0.000512382	down	0.57	0.67	0.46	0.54	0.65	0.2	0.13	0.37	0.09	0.12	0.578	0.182
ENSG00000273018	FAM106A	family with sequence similarity 106 member A [Source:HGNC Symbol;Acc:HGNC:25682]	0.421716	-1.24566	5.21e-19	down	25.75	21.58	25.54	18.9	22.2	10.45	9.73	9.71	3.57	7.21	22.794	8.134
ENSG00000273055	-	novel transcript, antisense to LAMB1	0.284984	-1.81105	0.0477335	down	1.17	0.66	1.75	1.44	0.59	1.16	0	0.34	0	0	1.122	0.3
ENSG00000273155	-	novel LIPT1-MRPL30 readthrough	2.25251	1.17153	0.0299752	up	1.2	0.64	0.43	0	0.63	1.23	0.47	1.24	0.66	1.21	0.58	0.962
ENSG00000273284	-	novel transcript, sense intronic to ANKRD12	0.206988	-2.27238	0.0113458	down	0.65	0.33	0.34	0.55	0.47	0.19	0.08	0	0.14	0	0.468	0.082
ENSG00000273306	-	novel transcript	0.305185	-1.71225	0.00307673	down	0.87	3.81	2.62	2.07	2.7	0.58	0.75	0.96	0	0.76	2.414	0.61
ENSG00000273361	-	novel transcript, antisense to CTDSP1	0.223997	-2.15845	0.000155054	down	4.44	5.53	3.77	4.09	6.76	1.61	0.02	1.84	0	1.3	4.918	0.954
ENSG00000273373	-	novel transcript, antisense to SLC16A4	0.443665	-1.17246	5.12e-11	down	6.1	6.17	5.23	4.62	5.3	2.97	1.85	2.63	1.27	1.51	5.484	2.046
ENSG00000273391	-	novel transcript, antisense to LUC7L2	5.06554	2.34072	0.0304994	up	0.51	0	0	0.82	0	0.43	0.28	1.64	0.49	3.43	0.266	1.254
ENSG00000273763	-	marker of proliferation Ki-67 (MKI67) pseudogene	2.76747	1.46857	0.00206281	up	0.22	1.93	2.24	3.73	0.08	0.4	0.28	2.23	0.67	0.53	1.64	0.822
ENSG00000273812	-	novel transcript	6.37679	2.67283	7e-13	up	0.51	0.35	0.34	0.88	0.58	1.22	3.98	1.3	1.12	2.64	0.532	2.052
ENSG00000273893	-	novel transcript, sense intronic to SLC13A3	2.13581	1.09479	0.023074	up	0.61	0.83	1.89	1.33	0.8	1.44	2.28	3.45	1.47	0.88	1.092	1.904
ENSG00000274020	LINC01138	long intergenic non-protein coding RNA 1138 [Source:HGNC Symbol;Acc:HGNC:49454]	2.07824	1.05536	3.01e-06	up	2.1	4.09	3.8	3.57	3.19	3.39	3.54	3.69	3.04	4.44	3.35	3.62
ENSG00000274021	-	novel transcript, antisense to DUSP6	0.346512	-1.52902	0.0416584	down	0.14	0.15	0.15	0.39	0.21	0.08	0.04	0	0.09	0.11	0.208	0.064
ENSG00000274213	-	novel transcript	0.385775	-1.37417	0.00497239	down	9.54	7.62	10.28	8.1	8.6	3.76	0.44	1.73	4.41	3.83	8.828	2.834
ENSG00000274403	-	novel transcript, antisense to CDAN1	0.375897	-1.41159	0.0299395	down	1.15	1.64	1.56	1.11	2.3	0.57	0.3	1.27	0.29	0	1.552	0.486
ENSG00000274422	-	novel transcript	0.473177	-1.07955	1.14e-08	down	7.43	6.61	7.69	5.07	7.32	3.88	3.51	3.09	1.22	2.26	6.824	2.792
ENSG00000274460	-	novel transcript	3.82195	1.93431	0.0227172	up	0.19	0	0.48	0.02	0	0.11	0.73	0.74	0.35	0.23	0.138	0.432
ENSG00000274492	-	novel transcript	0.225694	-2.14756	0.0429991	down	0.05	0.14	0.25	0.08	0.06	0.03	0	0.03	0.05	0	0.116	0.022
ENSG00000274893	-	novel transcript	0.298867	-1.74242	2.04e-06	down	0.93	0.98	1.06	0.75	1.26	0.52	0.15	0.26	0.16	0.17	0.996	0.252
ENSG00000275180	-	novel transcript	0.495031	-1.01441	0.0284703	down	3.15	3.62	3.04	4.01	2.14	1.54	1.32	1.25	1.17	1.19	3.192	1.294
ENSG00000275719	-	novel transcript, antisense to SLC1A5	2.96134	1.56625	0.00247094	up	0.33	0.24	0.55	1.02	0.25	1.2	0.66	0.99	0.68	2.33	0.478	1.172
ENSG00000275874	PICSAR	P38 inhibited cutaneous squamous cell carcinoma associated lincRNA [Source:HGNC Symbol;Acc:HGNC:19725]	4.30865	2.10723	0.0478752	up	0.34	0.13	0.14	0	0	0.74	0.83	0.49	0.11	0.12	0.122	0.458
ENSG00000275896	PRSS2	serine protease 2 [Source:HGNC Symbol;Acc:HGNC:9483]	3.09057	1.62787	4.06e-14	up	3.62	3.45	4.3	5.22	3.97	9.97	10.07	7.88	11.32	11.86	4.112	10.22
ENSG00000276089	-	-	3.40121	1.76605	0.00434668	up	24.5	16.7	17.15	4.59	21.74	75.18	62.52	48.69	10.79	44.79	16.936	48.394
ENSG00000276128	-	glucoside xylosyltransferase 1 pseudogene 5	0.191864	-2.38184	1.68e-08	down	0.69	1.04	0.74	0.91	0.96	0.26	0.08	0.13	0.14	0.08	0.868	0.138
ENSG00000276148	-	novel transcript, antisense to DNM1L	0.158654	-2.65604	0.0483113	down	1.32	0.75	2.07	0	1.87	0	0.3	0	0.36	0	1.202	0.132
ENSG00000276334	-	novel transcript, sense intronic to BIRC6	0.398991	-1.32557	0.0444979	down	0.36	0.32	0.14	0.39	0.52	0.1	0.22	0.09	0.12	0.04	0.346	0.114
ENSG00000276445	-	novel transcript	3.66319	1.8731	0.0329923	up	0	0.56	0	0.54	0.22	0.87	1.16	0.54	0.67	0.68	0.264	0.784
ENSG00000276488	-	novel transcript, antisense to ZNF865	5.48457	2.45538	0.0396888	up	0.05	0	0.27	0.17	0.18	0.8	0.16	0.67	0.63	0.21	0.134	0.494
ENSG00000276529	-	novel transcript	2.08249	1.05831	0.000296531	up	11.67	13.28	8.17	6.95	6.26	16.39	9	20.9	18.78	13.79	9.266	15.772
ENSG00000276564	-	novel transcript	0.360646	-1.47135	0.000480455	down	0.43	0.6	0.54	0.57	0.56	0.19	0.09	0.27	0.12	0.13	0.54	0.16
ENSG00000276691	-	novel transcript, antisense to HDAC7	0.149766	-2.73922	0.0302978	down	0.55	0.42	0.67	1.02	0.74	0	0	0	0	0.39	0.68	0.078
ENSG00000276724	-	novel transcript	0.305565	-1.71045	0.0041786	down	1.33	2.07	1.45	1.06	0.96	0.32	0.25	0.53	0.24	0.38	1.374	0.344
ENSG00000276975	HYDIN2	HYDIN axonemal central pair apparatus protein 2 (pseudogene) [Source:HGNC Symbol;Acc:HGNC:33129]	2.28189	1.19023	9.63e-07	up	0.97	0.86	0.69	0.86	0.86	1.7	1.38	1.65	1.02	2.19	0.848	1.588
ENSG00000277007	-	novel transcript	0.250077	-1.99955	0.0116423	down	0.24	0.13	0.05	0.22	0.33	0.06	0.05	0.07	0	0.02	0.194	0.04
ENSG00000277128	-	novel transcript	0.484654	-1.04497	3.82e-06	down	7.37	6.35	7.86	5.77	5.97	3.83	2.71	4.28	2.05	2.5	6.664	3.074
ENSG00000277135	-	novel transcript	0.182691	-2.45253	0.032656	down	0.22	0.08	0.35	0.32	0.68	0.1	0	0	0.07	0.08	0.33	0.05
ENSG00000277449	CEBPB-AS1	CEBPB antisense RNA 1 [Source:HGNC Symbol;Acc:HGNC:51226]	2.28315	1.19102	0.00262646	up	0.76	0.52	0.97	0.51	1.38	2.56	2.09	2	0.63	2	0.828	1.856
ENSG00000277566	-	novel transcript, sense intronic to TPCN1	0.0722587	-3.79068	0.00295361	down	2	0.19	0.81	0.55	0.67	0	0	0	0	0.17	0.844	0.034
ENSG00000277741	GOLGA6L17P	golgin A6 family like 17, pseudogene [Source:HGNC Symbol;Acc:HGNC:49414]	0.427775	-1.22508	0.00428528	down	1.11	1.36	0.72	0.82	1.08	0.44	0.48	0.47	0.1	0.28	1.018	0.354
ENSG00000277761	-	-	2.22808	1.1558	0.0270926	up	1.08	3.5	4.38	4.6	8.23	10.08	10.11	3.36	7.33	5.07	4.358	7.19
ENSG00000277767	-	novel transcript	0.476301	-1.07005	0.000284233	down	1.18	2.27	1.96	1.57	1.23	0.62	0.5	0.82	0.55	0.71	1.642	0.64
ENSG00000277978	-	novel transcript, antisense to CKLF	0.439384	-1.18644	0.0126795	down	5.15	9.2	5.52	6.74	9.97	3.43	2.13	4.04	3.02	0.43	7.316	2.61
ENSG00000278129	ZNF8	zinc finger protein 8 [Source:HGNC Symbol;Acc:HGNC:13154]	76.9816	6.26644	0.0387486	up	0	0	0	0	0	0	0.23	0	0.16	0	0	0.078
ENSG00000278616	BEND3P3	BEN domain containing 3 pseudogene 3 [Source:HGNC Symbol;Acc:HGNC:45016]	0.451312	-1.1478	0.000797386	down	1.25	2.33	1.94	0.93	1.35	0.44	0.35	0.82	0.34	0.95	1.56	0.58
ENSG00000278635	-	WAS protein family homolog 1 (WASH1) pseudogene	0.0540095	-4.21064	2.92e-09	down	2.57	2.85	3.76	0.33	3.23	0	0.23	0.19	0	0.14	2.548	0.112
ENSG00000278637	H4C1	H4 clustered histone 1 [Source:HGNC Symbol;Acc:HGNC:4781]	0.393456	-1.34572	4.12e-06	down	56.38	62.81	70.17	53.27	78.59	21.39	7.35	31.88	29.8	11.97	64.244	20.478
ENSG00000278662	GOLGA6L10	golgin A6 family like 10 [Source:HGNC Symbol;Acc:HGNC:37228]	0.406198	-1.29975	6.27e-10	down	5.02	5.21	3.86	3.3	3.59	1.43	2.55	1.49	0.61	1.21	4.196	1.458
ENSG00000278673	-	-	0.0493004	-4.34226	0.000125783	down	0.13	0.33	0.28	0.25	0.44	0	0	0.05	0	0	0.286	0.01
ENSG00000278685	IQCA1L	IQ motif containing with AAA domain 1 like [Source:HGNC Symbol;Acc:HGNC:22831]	0.05118	-4.28828	0.000914915	down	0.13	0.03	0.4	0.07	0.28	0	0	0	0	0	0.182	0
ENSG00000278828	H3C10	H3 clustered histone 10 [Source:HGNC Symbol;Acc:HGNC:4775]	2.24654	1.1677	0.00919347	up	0.39	0.38	0.26	0.3	0.86	0.71	0.67	0.96	0.71	0.91	0.438	0.792
ENSG00000278829	-	novel transcript, sense intronic to STAT5B	0.364425	-1.45631	0.00507098	down	2.02	1.42	1.03	1.57	1.76	0.88	0.2	0.63	0.58	0.1	1.56	0.478
ENSG00000278875	-	TEC	0.125372	-2.99571	0.0154051	down	0.18	0.08	0.25	0.04	0.23	0.05	0	0	0.03	0	0.156	0.016
ENSG00000278897	-	TEC	0.245619	-2.02551	0.000334329	down	1.1	0.6	0.91	1.33	1.06	0.6	0	0.21	0.03	0.25	1	0.218
ENSG00000278959	-	tec	0.279312	-1.84005	0.00673278	down	0.32	0.17	0.17	0.26	0.22	0.06	0.08	0.05	0	0.08	0.228	0.054
ENSG00000278985	-	novel transcript	0.400955	-1.31849	0.00281637	down	0.92	0.9	0.84	0.51	0.6	0.41	0.4	0.27	0.07	0.15	0.754	0.26
ENSG00000279022	-	TEC	0.298854	-1.74249	0.0197523	down	1.67	2.25	2.42	1.25	2.69	0.39	0.79	0.31	0.29	0.6	2.056	0.476
ENSG00000279058	AGAP14P	ArfGAP with GTPase domain, ankyrin repeat and PH domain 14, pseudogene [Source:HGNC Symbol;Acc:HGNC:23660]	0.495343	-1.0135	2.08e-06	down	3.38	3.29	4.15	3.13	4.24	2.18	2.06	2.04	1.05	1.19	3.638	1.704
ENSG00000279161	-	TEC	0.443383	-1.17337	0.0191397	down	0.32	0.35	0.58	0.28	0.37	0.23	0.06	0.11	0.18	0.11	0.38	0.138
ENSG00000279168	-	novel transcript, sense overlapping POLR2J2, UPK3BL and RASA4	0.479411	-1.06066	0.0129177	down	0.89	1.06	1.18	2.21	1.98	0.47	0.61	0.8	0.43	0.62	1.464	0.586
ENSG00000279176	-	TEC	0.0767004	-3.70462	0.0063739	down	0.19	0.11	0.11	0.1	0.25	0	0	0	0	0	0.152	0
ENSG00000279192	PWAR5	Prader Willi/Angelman region RNA 5 [Source:HGNC Symbol;Acc:HGNC:30090]	0.390319	-1.35727	4.25e-11	down	2.01	2.84	2.42	2.01	2.11	0.79	0.87	1	0.37	0.72	2.278	0.75
ENSG00000279265	-	TEC	0.177952	-2.49044	2.09e-05	down	6.36	2.16	6.64	7.26	5.33	1.84	0.45	0.37	0.38	1.27	5.55	0.862
ENSG00000279267	-	TEC	0.381828	-1.389	0.00515168	down	1.09	0.71	0.72	0.72	0.79	0.09	0.12	0.23	0.12	0.68	0.806	0.248
ENSG00000279368	-	TEC	0.309329	-1.69279	0.000108285	down	1	1.37	1.05	0.7	0.93	0.48	0.46	0.07	0.2	0.11	1.01	0.264
ENSG00000279417	-	novel transcript	0.488041	-1.03493	4.09e-06	down	2.06	2.4	2.52	1.71	2.15	0.76	1.31	1.11	0.35	0.92	2.168	0.89
ENSG00000279483	-	ribosomal protein L41 (RPL41) pseudogene	0.386625	-1.37099	0.0425651	down	0	0	0	0	0	0	0	0	0	0	0	0
ENSG00000279504	-	TEC	2.94258	1.55708	0.0351671	up	0.5	1.11	0	0	0.3	0.93	0.55	1.11	0.97	1.2	0.382	0.952
ENSG00000279518	-	TEC	0.339133	-1.56008	0.0291548	down	0.26	0.19	0.36	0.39	0.22	0.18	0.19	0	0	0.06	0.284	0.086
ENSG00000279530	-	TEC	0.311055	-1.68476	1.47e-05	down	0.66	1.07	1.06	0.52	0.62	0.34	0.25	0.26	0.07	0.14	0.786	0.212
ENSG00000279598	-	novel transcript, antisense to titin	0.221383	-2.17538	0.000927675	down	0.18	0.18	0.14	0.12	0.17	0.07	0.06	0.02	0	0.02	0.158	0.034
ENSG00000279602	-	TEC	23.7267	4.56844	0.00491171	up	0	0	0	0	0	0	0	0.54	0.21	0.28	0	0.206
ENSG00000279659	-	TEC	0.225352	-2.14975	0.0395062	down	0.16	0.09	0.23	0.34	0.1	0.1	0.04	0.04	0	0	0.184	0.036
ENSG00000279662	-	TEC	0.41983	-1.25212	0.00127249	down	0.53	0.33	0.46	0.25	0.53	0.22	0.22	0.18	0.08	0.06	0.42	0.152
ENSG00000279667	-	TEC	0.374756	-1.41598	0.0476338	down	0.51	1.23	0.26	0.24	0.85	0.19	0.24	0.24	0.07	0.22	0.618	0.192
ENSG00000279700	-	novel transcript	0.159501	-2.64836	0.0132375	down	0.3	0.73	0.12	0.05	0.45	0.06	0.11	0.05	0	0	0.33	0.044
ENSG00000279717	-	TEC	0.342028	-1.54781	0.00331197	down	0.25	0.46	0.42	0.34	0.35	0.03	0.05	0.15	0.07	0.21	0.364	0.102
ENSG00000279721	-	TEC	0.0868194	-3.52584	0.0194378	down	0.04	0.04	0.05	0.19	0.28	0	0	0	0	0	0.12	0
ENSG00000279748	-	TEC	2.12065	1.0845	8.4e-05	up	0.68	0.93	0.57	0.42	0.47	1.27	1.34	0.99	0.64	1.22	0.614	1.092
ENSG00000279838	-	TEC	0.406248	-1.29957	0.00319594	down	0.47	0.53	0.67	0.51	0.49	0.24	0.25	0.14	0.12	0.16	0.534	0.182
ENSG00000279873	LINC01126	long intergenic non-protein coding RNA 1126 [Source:HGNC Symbol;Acc:HGNC:49275]	0.0408421	-4.6138	0.00105096	down	0.09	0.55	0.31	0	0.27	0	0	0	0	0	0.244	0
ENSG00000279879	-	TEC	2.01796	1.0129	0.018874	up	0.08	0.25	0.09	0.2	0.23	0.21	0.48	0.34	0.19	0.22	0.17	0.288
ENSG00000279880	-	TEC	0.460959	-1.11729	0.0495557	down	0.49	0.2	0.41	0.25	0.37	0.11	0.16	0.28	0.03	0.09	0.344	0.134
ENSG00000280011	-	novel transcript, antisense to PARVG	0.439899	-1.18476	0.000997899	down	0.07	0.1	0.14	0.07	0.07	0.02	0.03	0.04	0.03	0.04	0.09	0.032
ENSG00000280038	DNM1P41	dynamin 1 pseudogene 41 [Source:HGNC Symbol;Acc:HGNC:35191]	0.457526	-1.12808	1.99e-05	down	0.87	0.84	1.16	0.79	0.92	0.38	0.53	0.3	0.27	0.25	0.916	0.346
ENSG00000280039	RN7SKP23	RN7SK pseudogene 23 [Source:HGNC Symbol;Acc:HGNC:45747]	0.297972	-1.74675	0.000276826	down	0.28	0.23	0.17	0.22	0.36	0.07	0.11	0.06	0.04	0.04	0.252	0.064
ENSG00000280057	-	TEC	0.425258	-1.23359	0.00241198	down	0.89	0.69	0.84	0.77	1.38	0.59	0.36	0.38	0.1	0.22	0.914	0.33
ENSG00000280077	-	TEC	0.497848	-1.00622	0.000867767	down	2.17	1.98	1.77	1.71	2.39	1.52	0.88	0.74	0.23	0.9	2.004	0.854
ENSG00000280078	-	TEC	0.409992	-1.28633	0.0105087	down	0.3	0.2	0.23	0.22	0.25	0.19	0.12	0.05	0.01	0.06	0.24	0.086
ENSG00000280088	-	TEC	0.481355	-1.05483	0.000475418	down	1.25	1.57	1.46	1.21	1.51	0.61	0.69	0.55	0.21	0.75	1.4	0.562
ENSG00000280119	-	TEC	0.15102	-2.72719	2.54e-08	down	0.35	0.49	0.27	0.23	0.45	0.05	0.03	0.09	0.02	0.04	0.358	0.046
ENSG00000280136	-	novel transcript	0.212124	-2.23702	0.0159164	down	0.67	1.04	0.79	0	0.54	0	0.06	0.21	0.24	0	0.608	0.102
ENSG00000280198	-	novel transcript	0.40894	-1.29004	0.00393271	down	2.27	2.72	2.14	3.07	2.48	1.12	0.27	1.73	0.74	0.51	2.536	0.874
ENSG00000280231	-	tec	3.9487	1.98138	0.024972	up	0.24	0.55	0.29	0.54	0.33	0.66	1.63	0.54	0.5	2.8	0.39	1.226
ENSG00000280320	-	novel transcript	2.86011	1.51607	0.0468169	up	0	1.74	2.02	2.33	3.72	1.96	1.55	12.09	3.02	2.73	1.962	4.27
ENSG00000280326	-	TEC	0.232811	-2.10277	0.0433025	down	0.09	0.24	0.25	0.28	0.11	0.06	0.02	0.09	0	0.05	0.194	0.044
ENSG00000280334	-	TEC	0.114108	-3.13153	0.0206885	down	0.06	0.3	0	0.04	0.12	0	0.02	0	0.02	0	0.104	0.008
ENSG00000280345	-	TEC	0.243621	-2.03729	0.0231568	down	0.97	0.67	1.43	0.41	0.53	0.31	0.33	0.13	0	0	0.802	0.154
ENSG00000280414	-	novel transcript	2.34707	1.23086	0.0213388	up	0.2	0.31	0	0.15	0.44	0.63	0.22	0.53	0.32	0.42	0.22	0.424
ENSG00000280431	-	TEC	0.0983187	-3.34639	0.0393033	down	0.23	0.66	0	0.25	0.3	0	0	0	0	0	0.288	0
ENSG00000280435	-	TEC	0.498339	-1.0048	0.000852736	down	2.55	2.31	2.63	2.61	2.83	1.08	2.08	1.02	0.83	0.4	2.586	1.082
ENSG00000281100	-	TEC	0.354962	-1.49427	0.0348112	down	0.12	0.25	0.37	0.23	0.2	0.08	0.1	0.03	0.09	0.03	0.234	0.066
ENSG00000281128	PTENP1-AS	PTENP1 antisense RNA [Source:HGNC Symbol;Acc:HGNC:48773]	0.399755	-1.32281	7.31e-05	down	0.78	0.86	0.37	0.88	0.72	0.14	0.33	0.28	0.14	0.31	0.722	0.24
ENSG00000281195	-	novel transcript	0.402342	-1.31351	0.00133457	down	0.8	1.36	1.84	0.9	1.19	0.46	0.76	0.35	0.35	0.12	1.218	0.408
ENSG00000281404	LINC01176	long intergenic non-protein coding RNA 1176 [Source:HGNC Symbol;Acc:HGNC:49548]	0.36232	-1.46466	0.00779024	down	0.16	0.22	0.33	0.13	0.57	0.06	0.04	0.44	0.02	0.02	0.282	0.116
ENSG00000281903	LINC02246	long intergenic non-protein coding RNA 2246 [Source:HGNC Symbol;Acc:HGNC:53135]	0.107018	-3.22408	0.0343412	down	0.19	0.13	0.55	0.12	0.47	0	0	0	0	0	0.292	0
ENSG00000281938	-	novel transcript	5.64876	2.49793	0.0469483	up	0	0.07	0	0.1	0	0.25	0.4	0.18	0	0	0.034	0.166
ENSG00000283156	-	novel Myb/SANT-like DNA-binding domain containing pseudogene	0.283796	-1.81707	0.0363608	down	0.08	0.09	0.06	0.19	0.03	0.02	0.03	0.03	0.06	0	0.09	0.028
ENSG00000283496	ZNF511-PRAP1	ZNF511-PRAP1 readthrough [Source:HGNC Symbol;Acc:HGNC:38088]	2.19385	1.13346	8.85e-10	up	5.84	8.8	8.1	9.09	9.16	10.96	12.01	13.06	13.25	8.43	8.198	11.542
ENSG00000283709	FAM238C	family with sequence similarity 238 member C [Source:HGNC Symbol;Acc:HGNC:24672]	0.393968	-1.34385	1.57e-06	down	2	2.63	1.87	1.72	2.25	1.08	0.54	0.8	0.75	0.69	2.094	0.772
ENSG00000284116	-	novel transcript	0.414229	-1.2715	0.00579805	down	1.42	0.67	1.06	1.08	1.43	0.41	0.28	0.46	0.45	0.3	1.132	0.38
ENSG00000284540	-	TEC	0.352982	-1.50233	0.00855149	down	1.54	10.43	9.02	4.48	8.65	4.21	1.16	2.02	0.62	0	6.824	1.602
ENSG00000284554	-	novel protein	2.07622	1.05396	1.11e-08	up	3.15	3.49	2.66	1.84	2.75	4.57	6.57	4.34	3.78	4.47	2.778	4.746
ENSG00000284642	-	novel transcript	0.133791	-2.90195	0.00700704	down	0.28	0.5	0.75	0.16	0.56	0	0	0	0.06	0.27	0.45	0.066
ENSG00000284800	-	novel transcript	0.274887	-1.86309	0.0166288	down	0.16	0.44	0.13	0.07	0.38	0	0.04	0.04	0.08	0.12	0.236	0.056
ENSG00000285103	-	novel transcript	0.273654	-1.86958	0.000477989	down	0.11	0.13	0.11	0.06	0.11	0.02	0.01	0.01	0.03	0.03	0.104	0.02
ENSG00000285205	-	novel transcript	0.411005	-1.28277	2.94e-05	down	0.62	0.52	0.5	0.64	0.58	0.34	0.22	0.14	0.19	0.1	0.572	0.198
ENSG00000285210	LINC02795	long intergenic non-protein coding RNA 2795 [Source:HGNC Symbol;Acc:HGNC:54319]	0.192098	-2.38008	0.0313628	down	0.3	0.39	0.18	0.02	0.16	0.04	0	0.1	0	0	0.21	0.028
ENSG00000285269	-	novel transcript, SLC35D2-HSD17B3 readthrough	18.2391	4.18896	0.0143445	up	0	0	0	0	0	0	0.04	0.15	0	0.1	0	0.058
ENSG00000285565	-	novel transcript	41.3328	5.36922	4.31e-26	up	0.16	1.13	0.25	0.49	0.29	25.93	74.55	12.37	11.19	29.76	0.464	30.76
ENSG00000285723	-	novel protein	3.21569	1.68513	0.0118809	up	26.53	35.93	17.8	6.35	29.65	115.18	117.45	54.9	35.55	5.17	23.252	65.65
ENSG00000285730	-	novel transcript	0.466515	-1.1	0.0188006	down	1.4	1.27	1.33	0.71	0.85	0.48	0.64	0.57	0.23	0.31	1.112	0.446
ENSG00000285799	-	MHC class I polypeptide-related sequence F pseudogene	0.278682	-1.84331	0.00193466	down	0.3	0.31	0.16	0.21	0.25	0.09	0.14	0.04	0	0.04	0.246	0.062
ENSG00000285813	-	novel transcript, antisense to MSANTD4	0.359637	-1.47539	0.000234048	down	0.78	0.88	0.62	0.69	0.81	0.3	0.32	0.14	0.02	0.39	0.756	0.234
ENSG00000285839	-	novel transcript	0.0560271	-4.15773	0.0128475	down	0.22	0.15	0	0	0.31	0	0	0	0	0	0.136	0
ENSG00000285850	-	novel transcript	0.100993	-3.30767	0.015074	down	0.06	0.33	0.14	0.44	0.08	0	0	0.06	0	0	0.21	0.012
ENSG00000285853	-	novel transcript	0.276632	-1.85396	0.00385887	down	1.99	1.01	0.81	0.46	1.39	0	0.41	0.54	0	0.36	1.132	0.262
ENSG00000285881	-	Novel transcript, antisense to BMP1	4.34528	2.11945	0.0253939	up	0.06	0	0.2	0	0.14	0.43	0.12	0.18	0.44	0.17	0.08	0.268
ENSG00000285935	-	novel transcript, antisense to WASF3	0.0461941	-4.43615	0.00601803	down	0.16	0.19	0	0	0.26	0	0	0	0	0	0.122	0
ENSG00000285948	-	novel transcript, antisense to ARHGAP11A	0.192827	-2.37462	0.00905944	down	0.17	0.23	0.38	0.33	0.04	0.12	0.08	0.04	0	0	0.23	0.048
ENSG00000285978	-	novel transcript	13.5966	3.76518	0.0347351	up	0.48	0	0	0	0	0.72	2.19	1.02	0.04	1.61	0.096	1.116
ENSG00000286069	-	novel transcript	0.168259	-2.57125	0.0261166	down	0.04	0.06	0.14	0.06	0.17	0	0.02	0.04	0	0	0.094	0.012
ENSG00000286077	-	novel transcript, antisense to EDA	2.53815	1.34377	0.0168943	up	0	0.78	0.47	0.76	0.22	1.37	1	0.96	0.86	0.46	0.446	0.93
ENSG00000286122	-	novel transcript	0.313227	-1.67472	8.03e-18	down	5.17	6.7	7.1	4.53	6.49	1.81	1.96	1.9	0.84	1.25	5.998	1.552
ENSG00000286143	-	novel protein	0.106259	-3.23435	0.0476089	down	0.15	0	0.18	0.18	0.23	0	0	0	0	0	0.148	0
ENSG00000286161	-	novel transcript	3.90939	1.96694	0.0247387	up	0.93	0.39	0.44	0	0.62	0	3.31	0.89	2.36	0.71	0.476	1.454
ENSG00000286162	-	novel transcript	2.23305	1.15902	0.0128764	up	0.85	2.1	0.64	1.18	0.94	4.22	1.91	2.08	2.08	3.02	1.142	2.662
ENSG00000286186	-	novel transcript, antisense to NFATC1	2.38758	1.25555	0.00187404	up	0.22	0.2	0.16	0.11	0.21	0.33	0.38	0.54	0.2	0.35	0.18	0.36
ENSG00000286195	-	novel transcript, antisense to CECR2 and SLC25A18	0.219847	-2.18543	0.0139849	down	0.41	0.25	0.2	0.24	0.24	0.06	0.02	0.11	0.05	0.05	0.268	0.058
ENSG00000286205	-	novel transcript	0.0694758	-3.84735	0.00673013	down	0.26	0.08	0.22	0.04	0.05	0	0	0	0	0	0.13	0
ENSG00000286214	-	COPG2 imprinted transcript 1	0.282605	-1.82314	0.000252025	down	0.27	0.26	0.31	0.13	0.17	0.02	0.12	0.1	0.01	0.02	0.228	0.054
ENSG00000286219	NOTCH2NLC	notch 2 N-terminal like C [Source:HGNC Symbol;Acc:HGNC:53924]	0.49127	-1.02541	1.11e-08	down	2.77	2.88	3.38	3.2	3.16	0.97	1.07	2.33	1.7	0.76	3.078	1.366
ENSG00000286232	-	novel transcript	0.453563	-1.14063	0.00269105	down	0.61	0.3	0.46	0.35	0.72	0.27	0.21	0.23	0.08	0.15	0.488	0.188
ENSG00000286302	-	novel transcript, antisense to NEK1	0.0894764	-3.48235	0.00551609	down	0.29	0.11	0.11	0.16	0.31	0	0	0.05	0	0	0.196	0.01
ENSG00000286314	-	novel transcript, sense intronic to ERBIN	0.0944151	-3.40484	0.00622751	down	0.06	0.04	0.09	0.11	0.08	0.03	0	0	0	0	0.076	0.006
ENSG00000286488	-	novel transcript, antisense to STARD5	0.46978	-1.08994	0.0353833	down	0.17	0.44	0.32	0.36	0.36	0.14	0.13	0.15	0.11	0.11	0.33	0.128
ENSG00000286504	-	novel transcript	0.160883	-2.63592	0.000631139	down	0.14	0.2	0.19	0.12	0.42	0.07	0.04	0.02	0.02	0	0.214	0.03
ENSG00000286563	-	novel transcript	0.279956	-1.83673	0.0165823	down	0.18	0.37	0.26	0.24	0.33	0.09	0.16	0.04	0	0.04	0.276	0.066
ENSG00000286585	-	novel transcript	2.20033	1.13772	0.010745	up	0.64	0.62	0.86	1.01	0.36	0.95	1.84	1.28	0.91	1.32	0.698	1.26
ENSG00000286599	-	novel transcript, antisense to EXOC1	0.404271	-1.3066	0.0139872	down	0.52	0.33	0.29	0.25	0.16	0.18	0.1	0.1	0.02	0.13	0.31	0.106
ENSG00000286616	-	novel transcript	0.499202	-1.00231	0.0164103	down	0.97	0.59	0.64	0.52	1.41	0.62	0.29	0.32	0.15	0.38	0.826	0.352
ENSG00000286757	-	novel transcript, antisense to CLYBL	0.292113	-1.7754	0.000239417	down	0.8	0.69	0.46	0.75	0.69	0.15	0.24	0.35	0	0.09	0.678	0.166
ENSG00000286828	-	novel transcript	0.432282	-1.20996	0.00906543	down	0.3	0.43	0.46	0.38	0.81	0.1	0.29	0.22	0.15	0.1	0.476	0.172
ENSG00000286881	-	novel transcript, sense intronic to MLLT10	12.4279	3.63551	0.00813525	up	0.81	0	0	0	0	1.29	4.64	4.69	0.92	0.89	0.162	2.486
ENSG00000286899	-	novel transcript, antisense to AGO1	0.0711359	-3.81328	0.0133148	down	0.14	0	0.04	0.19	0.23	0	0	0	0	0	0.12	0
ENSG00000286957	-	novel transcript	15.4859	3.95289	0.0143704	up	0	0	0	0	0	0	0.1	0.02	0.14	0.02	0	0.056
ENSG00000286984	-	novel transcript	0.368926	-1.4386	1.69e-07	down	1.29	0.93	0.81	0.72	0.94	0.38	0.4	0.3	0.13	0.24	0.938	0.29
ENSG00000287109	-	novel transcript, antisense to JAM2	0.138956	-2.8473	0.00287949	down	0.15	0.11	0.14	0.07	0.17	0.06	0.02	0	0	0	0.128	0.016
ENSG00000287133	-	novel transcript, antisense to MPP4and TMEM237	0.499878	-1.00035	0.0366146	down	0.63	0.65	0.46	0.31	0.21	0.2	0.24	0.25	0.05	0.22	0.452	0.192
ENSG00000287377	-	novel transcript, antisense to RFTN1	0.123806	-3.01384	0.0380336	down	0.34	0	0.16	0.15	0.35	0	0	0	0.07	0	0.2	0.014
ENSG00000287385	-	novel transcript, antisense to RAD51B	0.209977	-2.2517	0.00965802	down	0.13	0.2	0.15	0.07	0.19	0	0.08	0	0.02	0.02	0.148	0.024
ENSG00000287458	-	novel transcript, antisense to FKBP5	0.388839	-1.36275	0.00591564	down	0.9	0.62	1.7	0.71	1.01	0.48	0.09	0.49	0.16	0.36	0.988	0.316
ENSG00000287490	-	novel transcript	0.41301	-1.27575	6.75e-11	down	2.11	2.6	2.29	1.84	1.99	0.73	1.19	0.86	0.46	0.53	2.166	0.754
ENSG00000287630	-	novel transcript, antisense to JAKMIP2	0.0678563	-3.88137	0.00317289	down	0.08	0.12	0.06	0.14	0.07	0	0	0	0	0	0.094	0
ENSG00000287671	-	novel transcript	0.415085	-1.26852	0.0367025	down	0.38	0.17	0.27	0.21	0.11	0.07	0.09	0.09	0.04	0.14	0.228	0.086
ENSG00000287725	-	novel protein, TPCN2 - SMIM38 readthrough	0.059392	-4.07359	0.00125435	down	0.41	0.11	0.23	0	0.07	0	0	0	0	0.04	0.164	0.008
ENSG00000287837	-	novel transcript	0.485107	-1.04362	0.025628	down	1.1	2.06	0.89	1.81	3.41	1.36	0.6	0.48	0.47	0.95	1.854	0.772
ENSG00000287910	-	novel transcript	0.33426	-1.58096	0.0231339	down	0.31	0.64	0.56	0.23	0.34	0	0.05	0.09	0.17	0.22	0.416	0.106
ENSG00000287932	-	novel transcript, sense intronic to CDK6	0.457301	-1.12878	0.0113964	down	2.05	1.55	3.06	1.73	2.85	0.7	1.67	1.41	0.08	0.55	2.248	0.882
ENSG00000287957	-	novel transcript, antisense to RIC8B	0.476437	-1.06964	0.00816239	down	0.32	0.28	0.41	0.36	0.31	0.15	0.22	0.18	0.07	0.05	0.336	0.134
ENSG00000288048	-	novel transcript	0.366775	-1.44703	0.00941652	down	0.27	0.4	0.38	0.25	0.53	0.08	0.1	0.06	0.17	0.12	0.366	0.106
ENSG00000288349	-	POM121 transmembrane nucleoporin C (POM121C) pseudogene	0.400377	-1.32057	0.00199984	down	0.57	0.34	0.7	0.28	0.36	0.13	0.13	0.21	0.15	0.13	0.45	0.15
ENSG00000288597	-	novel transcript	0.478707	-1.06279	8.19e-05	down	1.42	0.75	0.62	0.9	1.36	0.43	0.36	0.35	0.22	0.21	1.01	0.314
ENSG00000288604	-	SLAIN motif family member 2 (SLAIN2) pseudogene	0.212615	-2.23368	0.00249449	down	6.96	9	4.21	4.63	4.81	0.75	0	0	2.49	1.52	5.922	0.952

## Sheet: Table S7
Table S7. List of significantly differential expressed genes (DEGs) for comparison of Ctr_ vs_DI10
Gene_ID	Gene name	Gene description	FC(DI10/Ctr)	Log2FC(DI10/Ctr)	Pvalue	Regulate	Ctr_1	Ctr_2	Ctr_3	Ctr_4	Ctr_5	DI10_1	DI10_2	DI10_3	DI10_4	DI10_5	Ctr	DI10
ENSG00000163431	LMOD1	leiomodin 1 [Source:HGNC Symbol;Acc:HGNC:6647]	0.266994	-1.90512	0.0498874	down	0.02	0.09	0.07	0.06	0.23	0.05	0.04	0.02	0	0.02	0.094	0.026
ENSG00000233487	RPSAP69	ribosomal protein SA pseudogene 69 [Source:HGNC Symbol;Acc:HGNC:51922]	0.217155	-2.2032	0.0497357	down	0.26	0.29	0.72	0.88	0	0	0	0.21	0.1	0.11	0.43	0.084
ENSG00000273155	-	novel LIPT1-MRPL30 readthrough	2.13742	1.09587	0.0497281	up	1.2	0.64	0.43	0	0.63	1.99	0.99	1.24	0.43	1.37	0.58	1.204
ENSG00000232712	KIZ-AS1	KIZ antisense RNA 1 [Source:HGNC Symbol;Acc:HGNC:51231]	0.375981	-1.41127	0.0496895	down	0.08	0.07	0.11	0.05	0.26	0.04	0.01	0.03	0.01	0.04	0.114	0.026
ENSG00000286606	-	novel transcript	0.413764	-1.27312	0.0496584	down	0.49	0.48	0.26	0.65	0.6	0	0.18	0.51	0.22	0.12	0.496	0.206
ENSG00000256811	-	novel transcript	0.111462	-3.16538	0.0496205	down	0.43	0	1.12	0	0.6	0.12	0	0	0	0	0.43	0.024
ENSG00000186081	KRT5	keratin 5 [Source:HGNC Symbol;Acc:HGNC:6442]	4.07814	2.02791	0.0493934	up	0.06	0.03	0.11	0.29	0.13	1.16	0.19	0.12	0.22	0.04	0.124	0.346
ENSG00000279217	-	novel transcript	0.457972	-1.12667	0.0493324	down	0.04	0.07	0.04	0.02	0.02	0.01	0.02	0.03	0.02	0	0.038	0.016
ENSG00000284800	-	novel transcript	0.372887	-1.42319	0.0492059	down	0.16	0.44	0.13	0.07	0.38	0.2	0.04	0	0.15	0.08	0.236	0.094
ENSG00000281903	LINC02246	long intergenic non-protein coding RNA 2246 [Source:HGNC Symbol;Acc:HGNC:53135]	0.146027	-2.7757	0.0491873	down	0.19	0.13	0.55	0.12	0.47	0	0.08	0.03	0.07	0	0.292	0.036
ENSG00000185559	DLK1	delta like non-canonical Notch ligand 1 [Source:HGNC Symbol;Acc:HGNC:2907]	5.69166	2.50885	0.0487506	up	0	0.01	0.01	0	0.05	0	0.36	0.34	0.11	0	0.014	0.162
ENSG00000229156	-	novel pseudogene	0.18655	-2.42237	0.0487145	down	0.55	3.12	0.74	2.09	1.64	0	0	0.53	1.2	0	1.628	0.346
ENSG00000253645	-	novel transcript	32.975	5.0433	0.0486912	up	0	0	0	0	0	1.76	0	1.25	0	1.9	0	0.982
ENSG00000086967	MYBPC2	myosin binding protein C2 [Source:HGNC Symbol;Acc:HGNC:7550]	0.200038	-2.32165	0.0486563	down	0.08	0.04	0.04	0.09	0.04	0	0.35	0	0	0.02	0.058	0.074
ENSG00000271803	-	novel transcript, antisense to NECAB3	2.44544	1.29009	0.0486385	up	1.2	0.65	0	1.15	1.51	2.99	2.68	1.52	1.94	2.3	0.902	2.286
ENSG00000270112	ST8SIA5-DT	ST8SIA5 divergent transcript [Source:HGNC Symbol;Acc:HGNC:55267]	2.83361	1.50264	0.048577	up	0.2	0.03	0.03	0	0.14	0.11	0.3	0.28	0.3	0.1	0.08	0.218
ENSG00000245080	MIR3150BHG	MIR3150B host gene [Source:HGNC Symbol;Acc:HGNC:52000]	7.22674	2.85334	0.0481922	up	0	0.03	0	0	0	0.12	0.02	0.22	0.05	0.03	0.006	0.088
ENSG00000267560	-	novel transcript, antisense to KIAA1468	0.177496	-2.49414	0.0478001	down	0.56	1.29	0.51	0.46	0	0	0.3	0	0.17	0	0.564	0.094
ENSG00000226721	EEF1DP2	eukaryotic translation elongation factor 1 delta pseudogene 2 [Source:HGNC Symbol;Acc:HGNC:33523]	0.412734	-1.27672	0.0477379	down	0.62	1.57	1.32	0.74	0.79	0.09	0.9	0.65	0.32	0	1.008	0.392
ENSG00000256196	-	novel transcript	2.02944	1.02108	0.047576	up	0.17	0.11	0.19	0.11	0.12	0.22	0.13	0.27	0.46	0.32	0.14	0.28
ENSG00000145626	UGT3A1	UDP glycosyltransferase family 3 member A1 [Source:HGNC Symbol;Acc:HGNC:26625]	7.65822	2.93701	0.0475664	up	0	0	0	0	0.24	0.02	0.05	0.04	0.04	0	0.048	0.03
ENSG00000213280	-	ribosomal protein S10 (RPS10) pseudogene	0.128497	-2.9602	0.0469378	down	1.69	0.32	0.7	0.94	0	0	0	0	0.34	0	0.73	0.068
ENSG00000210112	MT-TM	mitochondrially encoded tRNA-Met (AUA/G) [Source:HGNC Symbol;Acc:HGNC:7492]	0.168311	-2.5708	0.0469215	down	0	0	0	0	0	0	0	0	0	0	0	0
ENSG00000278959	-	tec	0.460747	-1.11795	0.0468248	down	0.32	0.17	0.17	0.26	0.22	0.07	0.13	0.15	0.06	0.12	0.228	0.106
ENSG00000253304	TMEM200B	transmembrane protein 200B [Source:HGNC Symbol;Acc:HGNC:33785]	0.452273	-1.14473	0.0466439	down	0.2	0.36	0.29	0.21	0.2	0.04	0.06	0.13	0.12	0.26	0.252	0.122
ENSG00000262686	GLIS2-AS1	GLIS2 antisense RNA 1 [Source:HGNC Symbol;Acc:HGNC:51381]	0.231285	-2.11226	0.0465486	down	2.14	3.13	1.37	1.85	3.83	2.49	0	0.71	0	0	2.464	0.64
ENSG00000270504	-	novel transcript, antisense to PXDC1	0.135551	-2.88309	0.0464009	down	0.02	0	0.11	0.19	0.08	0	0.05	0	0	0	0.08	0.01
ENSG00000200370	RNA5S17	RNA, 5S ribosomal 17 [Source:HGNC Symbol;Acc:HGNC:34378]	0.0825396	-3.59877	0.0462428	down	0	184.33	70.49	32.3	0	0	0	0	0	0	57.424	0
ENSG00000276724	-	novel transcript	0.492251	-1.02254	0.0459136	down	1.33	2.07	1.45	1.06	0.96	0.33	0.78	1.05	0.57	0.61	1.374	0.668
ENSG00000182795	C1orf116	chromosome 1 open reading frame 116 [Source:HGNC Symbol;Acc:HGNC:28667]	0.38724	-1.3687	0.0458394	down	0.14	0.11	0.11	0.07	0.05	0.03	0.03	0.04	0.01	0.07	0.096	0.036
ENSG00000278685	IQCA1L	IQ motif containing with AAA domain 1 like [Source:HGNC Symbol;Acc:HGNC:22831]	0.252892	-1.9834	0.0458247	down	0.13	0.03	0.4	0.07	0.28	0	0.02	0.16	0	0.06	0.182	0.048
ENSG00000253119	HNRNPA3P7	heterogeneous nuclear ribonucleoprotein A3 pseudogene 7 [Source:HGNC Symbol;Acc:HGNC:48496]	0.281247	-1.83009	0.0457769	down	0.38	1.02	0.63	0	0.29	0.2	0.08	0.09	0.09	0.19	0.464	0.13
ENSG00000110799	VWF	von Willebrand factor [Source:HGNC Symbol;Acc:HGNC:12726]	0.362764	-1.4629	0.0457713	down	0.03	0.04	0.48	0.03	0.52	0.01	0.01	0	0.02	0.04	0.22	0.016
ENSG00000101335	MYL9	myosin light chain 9 [Source:HGNC Symbol;Acc:HGNC:15754]	3.08798	1.62666	0.0451824	up	0.06	0.05	0.08	0	0.08	0.17	0.16	0.21	0.1	0.03	0.054	0.134
ENSG00000259224	SLC35G6	solute carrier family 35 member G6 [Source:HGNC Symbol;Acc:HGNC:31351]	2.49565	1.31942	0.0451761	up	0.15	0.04	0.13	0.12	0.1	0.25	0.2	0.46	0.18	0.28	0.108	0.274
ENSG00000226646	RPL7P37	ribosomal protein L7 pseudogene 37 [Source:HGNC Symbol;Acc:HGNC:36656]	0.14648	-2.77123	0.0442972	down	0.22	0.13	0.4	0.24	0.29	0	0	0	0	0.14	0.256	0.028
ENSG00000090539	CHRD	chordin [Source:HGNC Symbol;Acc:HGNC:1949]	0.320132	-1.64326	0.0434764	down	0.41	0.53	0.12	0.12	0.26	0.02	0	0.16	0	0.1	0.288	0.056
ENSG00000287922	-	novel transcript	2.82569	1.49861	0.0434677	up	0.07	0.04	0.08	0.05	0.03	0.36	0.08	0.11	0.16	0.09	0.054	0.16
ENSG00000170577	SIX2	SIX homeobox 2 [Source:HGNC Symbol;Acc:HGNC:10888]	0.278613	-1.84367	0.0431701	down	0.06	0.13	0.33	0.27	0.07	0.07	0.06	0.1	0	0	0.172	0.046
ENSG00000272573	MUSTN1	musculoskeletal, embryonic nuclear protein 1 [Source:HGNC Symbol;Acc:HGNC:22144]	7.37793	2.88322	0.04299	up	0	0	0	0	0.58	0.67	0.4	1.82	0.11	0.75	0.116	0.75
ENSG00000284722	-	novel transcript	6.31479	2.65874	0.0429455	up	0.01	0	0	0	0.01	0.02	0.01	0.05	0.03	0.01	0.004	0.024
ENSG00000239332	LINC01119	long intergenic non-protein coding RNA 1119 [Source:HGNC Symbol;Acc:HGNC:49262]	10.5557	3.39995	0.0429381	up	0	0	0	0	0	0.04	0.11	0.12	0	0.28	0	0.11
ENSG00000123843	C4BPB	complement component 4 binding protein beta [Source:HGNC Symbol;Acc:HGNC:1328]	0.316673	-1.65894	0.0425769	down	0.64	0.42	0.3	0.42	0.2	0.21	0.07	0.04	0.26	0	0.396	0.116
ENSG00000273449	-	novel transcript	2.12357	1.08649	0.0423444	up	0.67	0.4	0.42	0.7	0.42	2.2	1.07	1.12	0.5	0.57	0.522	1.092
ENSG00000236935	-	novel transcript	0.375227	-1.41417	0.0422826	down	0.79	1.77	1.31	2.38	1.17	0.25	0.39	0.23	0.43	1.51	1.484	0.562
ENSG00000248668	OXCT1-AS1	OXCT1 antisense RNA 1 [Source:HGNC Symbol;Acc:HGNC:40423]	2.85603	1.51401	0.0421333	up	0.72	0.6	0.04	0.53	0.36	0.34	0.55	0.8	2.91	1.84	0.45	1.288
ENSG00000259797	-	novel transcript, intronic to PRMT7	7.82306	2.96773	0.0418162	up	0	0	0	0	0.42	1.31	1	0.77	0.73	0	0.084	0.762
ENSG00000249502	-	novel transcript, antisense to LAP3	0.486603	-1.03918	0.0414685	down	0.3	0.38	0.28	0.47	0.46	0.14	0.14	0.18	0.08	0.39	0.378	0.186
ENSG00000151689	INPP1	inositol polyphosphate-1-phosphatase [Source:HGNC Symbol;Acc:HGNC:6071]	0.250192	-1.99889	0.0413695	down	0.19	0.11	0.2	0.25	0.21	0	0.07	0.12	0	0.08	0.192	0.054
ENSG00000281593	-	novel protein, ZNRF2-LINC01176 readthrough	2.00897	1.00645	0.0411869	up	2.08	1.19	2.1	2	1.4	5.42	2.77	4.08	3.29	0.66	1.754	3.244
ENSG00000223443	USP17L2	ubiquitin specific peptidase 17 like family member 2 [Source:HGNC Symbol;Acc:HGNC:34434]	0.45225	-1.14481	0.0410942	down	0.23	0.2	0.44	0.3	0.16	0.03	0.16	0.09	0.12	0.19	0.266	0.118
ENSG00000263321	-	novel transcript	3.42948	1.77799	0.0409935	up	0.36	1.77	0.16	0.14	0.93	2.01	0	1.77	0.28	1.14	0.672	1.04
ENSG00000279640	-	novel transcript	2.53268	1.34067	0.0409919	up	0.2	0.45	0.23	0.21	0.51	0.93	0.42	1.21	0.34	1.11	0.32	0.802
ENSG00000273174	-	novel transcript, antisense to RAB43	0.258395	-1.95235	0.0406463	down	1.39	0.4	0.84	1.34	0.93	0	0	0.43	0.82	0	0.98	0.25
ENSG00000240889	NDUFB2-AS1	NDUFB2 antisense RNA 1 [Source:HGNC Symbol;Acc:HGNC:40396]	5.40667	2.43474	0.0402762	up	0	0.31	0	0	0	0	0.42	0.62	0.25	0.39	0.062	0.336
ENSG00000265185	SNORD3B-1	small nucleolar RNA, C/D box 3B-1 [Source:HGNC Symbol;Acc:HGNC:10168]	2.14377	1.10015	0.0398824	up	0.71	0.55	0.43	0.3	1.26	2.28	1.03	1.09	2.15	0.73	0.65	1.456
ENSG00000206341	HLA-H	major histocompatibility complex, class I, H (pseudogene) [Source:HGNC Symbol;Acc:HGNC:4965]	0.113349	-3.14116	0.0393185	down	0.47	0	0.62	0.36	0	0	0	0	0.16	0	0.29	0.032
ENSG00000102595	UGGT2	UDP-glucose glycoprotein glucosyltransferase 2 [Source:HGNC Symbol;Acc:HGNC:15664]	7.15924	2.83981	0.0389588	up	0	0.03	0	0.03	0	0.12	0.17	0.01	0.09	0	0.012	0.078
ENSG00000169783	LINGO1	leucine rich repeat and Ig domain containing 1 [Source:HGNC Symbol;Acc:HGNC:21205]	0.100267	-3.31808	0.0389472	down	0.05	0.07	0.08	0.07	0	0	0	0	0	0	0.054	0
ENSG00000215199	YWHAZP6	tyrosine 3-monooxygenase/tryptophan 5-monooxygenase activation protein zeta pseudogene 6 [Source:HGNC Symbol;Acc:HGNC:30849]	0.35344	-1.50046	0.0389244	down	1.01	1.4	0.94	0.99	0.3	0.46	0.24	0	0.79	0.14	0.928	0.326
ENSG00000224511	LINC00365	long intergenic non-protein coding RNA 365 [Source:HGNC Symbol;Acc:HGNC:42687]	0.154084	-2.69822	0.0389015	down	0.08	0.53	0.2	0.02	0.58	0	0	0	0.09	0	0.282	0.018
ENSG00000126895	AVPR2	arginine vasopressin receptor 2 [Source:HGNC Symbol;Acc:HGNC:897]	2.10514	1.07392	0.0388935	up	0.34	0.06	0.18	0.16	0.05	0.06	0.27	0.19	0.36	0.61	0.158	0.298
ENSG00000279494	-	novel transcript	0.408711	-1.29085	0.0387934	down	0.27	0.4	0.12	0.53	0.29	0.04	0.24	0.12	0.08	0.16	0.322	0.128
ENSG00000285361	-	novel transcript	0.0964114	-3.37465	0.0387742	down	0	0.23	0.18	0.06	0.13	0	0	0	0	0	0.12	0
ENSG00000219755	-	40S ribososmal protein 3 (RPS3) pseudogene	0.146817	-2.76791	0.0385686	down	0.16	1.16	0.29	0.25	0.12	0	0	0.17	0	0.16	0.396	0.066
ENSG00000231840	TMEM139-AS1	TMEM139 antisense RNA 1 [Source:HGNC Symbol;Acc:HGNC:40988]	0.487707	-1.03591	0.0384929	down	1.23	1.79	1.29	0.47	1.33	0.66	0.45	0.87	0.76	0.6	1.222	0.668
ENSG00000226318	RPS3AP38	RPS3A pseudogene 38 [Source:HGNC Symbol;Acc:HGNC:36145]	2.46071	1.29907	0.0384299	up	0.43	0.73	0.13	0.35	0.28	1.75	0.91	0.66	0.62	0.8	0.384	0.948
ENSG00000231826	LINC01819	long intergenic non-protein coding RNA 1819 [Source:HGNC Symbol;Acc:HGNC:52624]	0.22567	-2.14772	0.0384138	down	0.21	0.4	0.1	0.15	0.11	0	0.05	0.08	0.07	0	0.194	0.04
ENSG00000244251	-	ribosomal protein L9 (RPL9) pseudogene	0.125488	-2.99437	0.038233	down	0.87	0.4	0	0.57	0.47	0	0	0	0.21	0	0.462	0.042
ENSG00000174171	-	novel transcript, antisense to SPTBN5	6.03675	2.59377	0.0381112	up	0.02	0	0	0.06	0	0.03	0.24	0.11	0	0.08	0.016	0.092
ENSG00000127955	GNAI1	G protein subunit alpha i1 [Source:HGNC Symbol;Acc:HGNC:4384]	8.47983	3.08404	0.0379479	up	0.01	0	0	0	0	0.07	0.17	0	0.15	0.01	0.002	0.08
ENSG00000231908	IDH1-AS1	IDH1 antisense RNA 1 [Source:HGNC Symbol;Acc:HGNC:40292]	0.445053	-1.16795	0.0378253	down	2.53	4.07	3.98	1.98	2.68	0.68	2.72	1.93	0.91	0.33	3.048	1.314
ENSG00000168671	UGT3A2	UDP glycosyltransferase family 3 member A2 [Source:HGNC Symbol;Acc:HGNC:27266]	4.30697	2.10667	0.0374133	up	0	0.04	0.06	0.21	0.06	0.97	0.19	0.13	0.04	0.06	0.074	0.278
ENSG00000230005	SNAP47-AS1	SNAP47 antisense RNA 1 [Source:HGNC Symbol;Acc:HGNC:41501]	13.749	3.78125	0.0373385	up	0	0	0	0	0	0.05	0.16	0	0	0.33	0	0.108
ENSG00000286314	-	novel transcript, sense intronic to ERBIN	0.193022	-2.37316	0.0372813	down	0.06	0.04	0.09	0.11	0.08	0.05	0	0.02	0	0	0.076	0.014
ENSG00000277942	MIR8075	microRNA 8075 [Source:HGNC Symbol;Acc:HGNC:50172]	6.30525	2.65655	0.0369322	up	0	0	0	0	0	0	0	0	0	0	0	0
ENSG00000066248	NGEF	neuronal guanine nucleotide exchange factor [Source:HGNC Symbol;Acc:HGNC:7807]	0.487649	-1.03609	0.0368315	down	1.32	0.79	1.57	0.48	0.26	0.05	0.77	0.58	0.14	0.5	0.884	0.408
ENSG00000278862	-	novel transcript	0.134971	-2.88928	0.0367985	down	0.07	0.02	0.06	0.02	0.04	0	0.02	0	0	0	0.042	0.004
ENSG00000272692	-	novel transcript	0.405089	-1.30369	0.0367533	down	0.4	0.41	0.35	0.14	0.51	0.22	0	0.08	0.27	0.16	0.362	0.146
ENSG00000188707	ZBED6CL	ZBED6 C-terminal like [Source:HGNC Symbol;Acc:HGNC:21720]	0.447988	-1.15847	0.036731	down	13.93	7.28	9.17	7.26	9.55	0.78	1.64	0.09	1.18	1.06	9.438	0.95
ENSG00000267213	DPY19L3-DT	DPY19L3 divergent transcript [Source:HGNC Symbol;Acc:HGNC:55307]	0.143925	-2.79661	0.0364319	down	0.28	0.25	0	0.18	0.64	0.01	0.11	0.1	0	0	0.27	0.044
ENSG00000165091	TMC1	transmembrane channel like 1 [Source:HGNC Symbol;Acc:HGNC:16513]	0.0991959	-3.33358	0.0363624	down	0.08	0	0.06	0.2	0.11	0	0	0	0	0	0.09	0
ENSG00000276991	-	-	0.0988825	-3.33814	0.0360962	down	0.7	1.3	0	1.42	0.88	0	0	0	0.22	0	0.86	0.044
ENSG00000101188	NTSR1	neurotensin receptor 1 [Source:HGNC Symbol;Acc:HGNC:8039]	0.497168	-1.00819	0.0359407	down	0.35	0.33	0.25	0.41	0.18	0.08	0.07	0.3	0.23	0.08	0.304	0.152
ENSG00000196866	H2AC7	H2A clustered histone 7 [Source:HGNC Symbol;Acc:HGNC:4729]	0.213549	-2.22736	0.0355712	down	0.03	0.81	1.81	0.85	4.34	0.54	0	0.53	0	0.66	1.568	0.346
ENSG00000237846	-	novel pseudogene	2.77494	1.47246	0.035553	up	0.85	0.41	0.29	0	0.49	0.33	1.03	1.2	2.11	0.91	0.408	1.116
ENSG00000259342	-	novel transcript, antisense to C15orf48	0.27924	-1.84042	0.0353617	down	0.76	0.57	0.61	0.31	0.96	0.34	0.25	0	0.13	0.11	0.642	0.166
ENSG00000262732	-	novel transcript, antisense to ERCC4	0.0969874	-3.36606	0.0344274	down	0.02	0.04	0.03	0	0.05	0	0	0	0	0	0.028	0
ENSG00000269994	LINC02893	long intergenic non-protein coding RNA 2893 [Source:HGNC Symbol;Acc:HGNC:55359]	0.213594	-2.22705	0.0340539	down	0.07	0.16	0.18	0.15	0.08	0	0.03	0.1	0	0	0.128	0.026
ENSG00000107099	DOCK8	dedicator of cytokinesis 8 [Source:HGNC Symbol;Acc:HGNC:19191]	0.225299	-2.15009	0.0335862	down	0.25	0.05	0.05	0.1	0.44	0	0	0.04	0.01	0.01	0.178	0.012
ENSG00000165449	SLC16A9	solute carrier family 16 member 9 [Source:HGNC Symbol;Acc:HGNC:23520]	0.421904	-1.24501	0.0334438	down	0.21	0.1	0.11	0.16	0.12	0.04	0.05	0.04	0.09	0.08	0.14	0.06
ENSG00000138675	FGF5	fibroblast growth factor 5 [Source:HGNC Symbol;Acc:HGNC:3683]	2.89273	1.53243	0.0332771	up	0.04	0.03	0.01	0.02	0.03	0.08	0.1	0.05	0.06	0.05	0.026	0.068
ENSG00000166278	C2	complement C2 [Source:HGNC Symbol;Acc:HGNC:1248]	0.460448	-1.11889	0.0332128	down	1.24	0.3	1.04	1.18	0.25	0.25	0.38	0.23	0.79	0.33	0.802	0.396
ENSG00000260246	-	novel transcript, antisense to GSTM1	4.97113	2.31357	0.0330517	up	0.24	0.28	0.21	0	0.44	0	1.06	1.64	1.77	0.62	0.234	1.018
ENSG00000264630	PRKCA-AS1	PRKCA antisense RNA 1 [Source:HGNC Symbol;Acc:HGNC:51347]	0.246731	-2.01899	0.0327968	down	0.15	0.95	0.07	0.2	0.19	0.25	0	0.04	0.03	0.04	0.312	0.072
ENSG00000277997	-	novel transcript	0.224942	-2.15238	0.0325795	down	0	1.95	1.58	0.89	1.77	0	0.55	0	0.5	0.23	1.238	0.256
ENSG00000132704	FCRL2	Fc receptor like 2 [Source:HGNC Symbol;Acc:HGNC:14875]	0.110944	-3.1721	0.0324816	down	0.07	0	0.47	0.08	0.23	0.08	0	0	0	0	0.17	0.016
ENSG00000258484	SPESP1	sperm equatorial segment protein 1 [Source:HGNC Symbol;Acc:HGNC:15570]	0.0162765	-5.94107	0.032008	down	0.43	0	0.31	0	0.64	0	0	0	0	0	0.276	0
ENSG00000224138	-	novel transcript	0.0752041	-3.73305	0.032	down	1.09	0.67	0	0	1.31	0	0	0	0	0	0.614	0
ENSG00000274432	U2	U2 spliceosomal RNA [Source:RFAM;Acc:RF00004]	0.0110159	-6.50427	0.0318258	down	7.31	0	0	4.88	0	0	0.33	0	0	0	2.438	0.066
ENSG00000203907	OOEP	oocyte expressed protein [Source:HGNC Symbol;Acc:HGNC:21382]	0.417244	-1.26104	0.0317692	down	0.46	1.74	1.37	1.11	0.81	0.28	0.22	0.51	0.6	0.64	1.098	0.45
ENSG00000153902	LGI4	leucine rich repeat LGI family member 4 [Source:HGNC Symbol;Acc:HGNC:18712]	0.292225	-1.77485	0.0317141	down	0.11	0.26	0.05	0.15	0.31	0.08	0.02	0.03	0.05	0.03	0.176	0.042
ENSG00000204610	TRIM15	tripartite motif containing 15 [Source:HGNC Symbol;Acc:HGNC:16284]	0.254641	-1.97346	0.0311805	down	0.28	0.33	0.12	0.3	0.22	0.04	0	0.08	0.37	0.29	0.25	0.156
ENSG00000224893	LINC02840	long intergenic non-protein coding RNA 2840 [Source:HGNC Symbol;Acc:HGNC:54374]	0.157526	-2.66634	0.0307777	down	0.1	0.04	0.07	0.18	0.14	0	0	0.07	0	0.03	0.106	0.02
ENSG00000124212	PTGIS	prostaglandin I2 synthase [Source:HGNC Symbol;Acc:HGNC:9603]	7.75535	2.95519	0.0306752	up	0.01	0	0	0	0	0.03	0.03	0.02	0.03	0.01	0.002	0.024
ENSG00000254480	LINC02749	long intergenic non-protein coding RNA 2749 [Source:HGNC Symbol;Acc:HGNC:54268]	6.77211	2.7596	0.0303529	up	0	0	0	0.29	0.35	0.36	0.56	1.17	0.38	0.99	0.128	0.692
ENSG00000228589	SPCS2P4	signal peptidase complex subunit 2 pseudogene 4 [Source:HGNC Symbol;Acc:HGNC:45237]	8.01071	3.00193	0.0298079	up	0	0	0	0	0.19	0.58	0.15	0	0.36	0.56	0.038	0.33
ENSG00000241728	-	novel transcript, sense overlapping C21orf2	3.14966	1.6552	0.029654	up	0.2	0.74	0.5	0.24	0.63	1.32	0.04	2.32	1.92	0.89	0.462	1.298
ENSG00000254447	OR7E11P	olfactory receptor family 7 subfamily E member 11 pseudogene [Source:HGNC Symbol;Acc:HGNC:8382]	8.64934	3.11259	0.0296336	up	0	0	0.04	0	0	0.11	3.68	0.11	7.89	0	0.008	2.358
ENSG00000279598	-	novel transcript, antisense to titin	0.469942	-1.08945	0.0293487	down	0.18	0.18	0.14	0.12	0.17	0.11	0.03	0.05	0.08	0.11	0.158	0.076
ENSG00000205086	C2orf91	chromosome 2 putative open reading frame 91 [Source:HGNC Symbol;Acc:HGNC:42966]	0.290837	-1.78172	0.0291991	down	0.07	0.05	0.1	0.11	0.14	0.06	0	0.04	0.02	0.02	0.094	0.028
ENSG00000257408	-	ATP-binding cassette, sub-family A (ABC1), member 3 (ABCA3) pseudogene	0.146778	-2.76829	0.0291733	down	0.28	0.32	1.02	0.62	0.19	0	0.15	0.18	0	0	0.486	0.066
ENSG00000272787	-	novel transcript	0.490767	-1.02689	0.0290633	down	3.44	1.66	2.22	2.6	1.36	0.36	1.14	1.97	1.4	0.67	2.256	1.108
ENSG00000287670	-	novel transcript	4.75118	2.24829	0.0290331	up	0.09	0	0.11	0.3	0	0.12	0.29	1.1	0.28	0.4	0.1	0.438
ENSG00000242520	MAGEA5	MAGE family member A5 [Source:HGNC Symbol;Acc:HGNC:6803]	0.118688	-3.07475	0.028632	down	0.11	0.09	0.47	0.09	0.41	0	0	0	0	0.1	0.234	0.02
ENSG00000232133	IMPDH1P10	inosine monophosphate dehydrogenase 1 pseudogene 10 [Source:HGNC Symbol;Acc:HGNC:33965]	2.14265	1.0994	0.0284433	up	0.56	0.88	0.28	0.34	0	0.64	1.11	0.75	1.06	0.77	0.412	0.866
ENSG00000281530	-	DiGeorge syndrome critical region gene 12 (non-protein coding)	0.42381	-1.23851	0.0279871	down	0.49	0.79	1.18	1.5	1.17	0.4	0.42	0.24	0.58	0.5	1.026	0.428
ENSG00000287665	-	novel transcript, sense intronic to FOXK1	8.52853	3.0923	0.027859	up	0	0.03	0	0	0	0.03	0.03	0.03	0.14	0.09	0.006	0.064
ENSG00000272991	-	novel transcript, antisense to BRWD1	9.33798	3.22311	0.0277151	up	0	0	0.32	0	0	1.69	1.69	0.54	0.62	0.06	0.064	0.92
ENSG00000282740	-	novel transcript	0.0143162	-6.12621	0.0273828	down	2.9	1.51	0	3.06	0	0	0.02	0	0	0	1.494	0.004
ENSG00000278129	ZNF8	zinc finger protein 8 [Source:HGNC Symbol;Acc:HGNC:13154]	64.9952	6.02226	0.0271218	up	0	0	0	0	0	0.11	0.15	0	0.15	0	0	0.082
ENSG00000267007	-	novel transcript, antisense to REXO1	0.473003	-1.08008	0.0269243	down	6.2	6.13	3.24	2.68	4.8	4.78	2.28	2.11	0.97	1.09	4.61	2.246
ENSG00000260475	-	novel transcript	0.392917	-1.3477	0.0263973	down	0.8	1.32	0.74	0.48	0.82	0.24	0.19	0.22	0.31	0.67	0.832	0.326
ENSG00000276965	-	-	0.147406	-2.76213	0.0263745	down	5.31	3.32	3.88	12.93	6.07	3.31	3.01	0	0	0	6.302	1.264
ENSG00000234810	-	novel transcript	0.486631	-1.0391	0.0263668	down	0.24	0.17	0.35	0.23	0.13	0.04	0.16	0.07	0.14	0.14	0.224	0.11
ENSG00000028137	TNFRSF1B	TNF receptor superfamily member 1B [Source:HGNC Symbol;Acc:HGNC:11917]	0.487081	-1.03777	0.0261221	down	0.3	0.14	0.26	0.32	0.25	0.09	0.1	0.1	0.22	0.12	0.254	0.126
ENSG00000110169	HPX	hemopexin [Source:HGNC Symbol;Acc:HGNC:5171]	0.366285	-1.44896	0.0260681	down	0.75	0.53	1.26	0.28	1.45	0.21	0.25	0.15	0.42	0.16	0.854	0.238
ENSG00000276368	H2AC14	H2A clustered histone 14 [Source:HGNC Symbol;Acc:HGNC:4727]	0.434794	-1.2016	0.026062	down	2.64	3.32	4.35	2.5	10.78	0.34	1.56	2.3	2.56	2.99	4.718	1.95
ENSG00000272767	JMJD1C-AS1	JMJD1C antisense RNA 1 [Source:HGNC Symbol;Acc:HGNC:28222]	0.42402	-1.23779	0.0254011	down	0.42	0.49	0.53	0.53	0.47	0.19	0.19	0.39	0.18	0.15	0.488	0.22
ENSG00000269958	-	novel transcript, sense intronic to KLC1	0.456803	-1.13036	0.0253276	down	2.81	5.25	4.05	2.53	4.06	0.44	0.35	3.45	3.18	1.16	3.74	1.716
ENSG00000287389	-	novel transcript	0.121619	-3.03956	0.0251649	down	0.05	0.02	0.08	0.02	0.06	0	0	0.02	0	0	0.046	0.004
ENSG00000242199	-	ribosomal protein S26 (RPS26) pseudogene	0.088088	-3.50491	0.0250195	down	1.1	0	2.82	1.27	2.36	0	0	0	0	0	1.51	0
ENSG00000261202	TNRC6B-DT	TNRC6B divergent transcript [Source:HGNC Symbol;Acc:HGNC:55373]	0.39	-1.35846	0.0246664	down	0.72	0.31	0.26	0.44	0.46	0.06	0.19	0.11	0.31	0.17	0.438	0.168
ENSG00000286161	-	novel transcript	3.49196	1.80404	0.0245592	up	0.93	0.39	0.44	0	0.62	0.04	2.37	1.07	2.24	2.74	0.476	1.692
ENSG00000269506	-	novel transcript, antisense to CHIC2	10.8374	3.43795	0.0245138	up	0	0	0	0	0	0.22	0.04	0.1	0.05	0.05	0	0.092
ENSG00000280269	-	TEC	0.211124	-2.24384	0.0244643	down	0.52	0.1	0.52	0.57	0.8	0	0	0.21	0.31	0	0.502	0.104
ENSG00000204128	C2orf72	chromosome 2 open reading frame 72 [Source:HGNC Symbol;Acc:HGNC:27418]	0.483602	-1.04811	0.0243442	down	0.28	0.2	0.84	0.2	0.59	0.1	0.16	0.16	0.07	0.36	0.422	0.17
ENSG00000232645	LINC01431	long intergenic non-protein coding RNA 1431 [Source:HGNC Symbol;Acc:HGNC:50744]	0.48863	-1.03319	0.0243385	down	3.46	3.86	5.47	4.93	4.02	3.16	1.39	0.26	4.04	1.91	4.348	2.152
ENSG00000241020	RPL32P24	ribosomal protein L32 pseudogene 24 [Source:HGNC Symbol;Acc:HGNC:36722]	2.74479	1.45669	0.0242084	up	0.57	2.15	2.1	1.71	0	4.28	4.51	1.57	5.09	2.81	1.306	3.652
ENSG00000198400	NTRK1	neurotrophic receptor tyrosine kinase 1 [Source:HGNC Symbol;Acc:HGNC:8031]	0.312806	-1.67666	0.0241255	down	0.25	0.1	0.29	0.1	0.14	0	0.03	0.06	0.08	0.22	0.176	0.078
ENSG00000225798	-	novel transcript	0.113058	-3.14486	0.0239958	down	0.39	0.45	2.47	2.23	0.55	0	0	0	0.48	0	1.218	0.096
ENSG00000078900	TP73	tumor protein p73 [Source:HGNC Symbol;Acc:HGNC:12003]	0.390136	-1.35795	0.0237695	down	0.14	0.19	0.05	0.15	0.18	0.09	0.03	0.03	0.09	0.06	0.142	0.06
ENSG00000234380	LINC01426	long intergenic non-protein coding RNA 1426 [Source:HGNC Symbol;Acc:HGNC:50734]	0.461726	-1.11489	0.0236259	down	0.25	0.42	0.55	0.39	0.18	0.09	0.12	0.09	0.24	0.25	0.358	0.158
ENSG00000063438	AHRR	aryl-hydrocarbon receptor repressor [Source:HGNC Symbol;Acc:HGNC:346]	0.279431	-1.83943	0.0232883	down	1.2	0.9	0.23	2.69	2.48	2.55	0.79	0.66	1.12	0.86	1.5	1.196
ENSG00000233707	RPL22P11	ribosomal protein L22 pseudogene 11 [Source:HGNC Symbol;Acc:HGNC:35603]	2.54295	1.3465	0.0231689	up	1.81	2.58	2.45	0.66	0	3.99	2.78	5.82	3.25	4.83	1.5	4.134
ENSG00000284703	-	novel transcript	0.389602	-1.35993	0.0229448	down	0.04	0.13	0.11	0.13	0.14	0.05	0.03	0.06	0.03	0.06	0.11	0.046
ENSG00000233966	UBE2SP1	ubiquitin conjugating enzyme E2 S pseudogene 1 [Source:HGNC Symbol;Acc:HGNC:30864]	3.79516	1.92416	0.0229322	up	0.14	0.32	0.17	0.09	0.37	0.7	0.74	1.6	0.82	0.18	0.218	0.808
ENSG00000282416	-	novel pseudogene	0.0640781	-3.96403	0.0227538	down	0	1.12	0	0.27	0.52	0	0	0	0	0	0.382	0
ENSG00000126752	SSX1	SSX family member 1 [Source:HGNC Symbol;Acc:HGNC:11335]	8.55747	3.09718	0.021818	up	0	0	0	0.06	0	0.15	0.12	0.07	0.26	0.14	0.012	0.148
ENSG00000254044	-	novel transcript, sense overlapping to STPG2	3.63125	1.86047	0.0216604	up	0.23	1.52	0.82	0	0	1.08	1.38	2.11	2.37	0.51	0.514	1.49
ENSG00000240184	PCDHGC3	protocadherin gamma subfamily C, 3 [Source:HGNC Symbol;Acc:HGNC:8716]	0.433582	-1.20562	0.0214699	down	0.45	0.24	0.25	0.96	0.79	0.18	0.2	0.37	0.22	0.06	0.538	0.206
ENSG00000160188	RSPH1	radial spoke head component 1 [Source:HGNC Symbol;Acc:HGNC:12371]	2.00282	1.00203	0.0207411	up	0.48	0.55	0.27	0.35	0.15	0.77	1.12	1.12	0.52	0.58	0.36	0.822
ENSG00000286892	-	novel transcript	3.85997	1.94859	0.0205989	up	0.05	0.03	0.03	0.05	0.06	0.03	0.08	0.12	0.2	0.41	0.044	0.168
ENSG00000154330	PGM5	phosphoglucomutase 5 [Source:HGNC Symbol;Acc:HGNC:8908]	2.3953	1.26021	0.0204545	up	0.02	1.07	0.48	0.62	1.23	2.2	2.41	3.3	1.14	3.99	0.684	2.608
ENSG00000266980	-	novel transcript, antisense to UNK	0.373463	-1.42096	0.0204336	down	0.78	0.97	0.41	0.94	1.35	0.12	0.55	0.53	0.1	0.33	0.89	0.326
ENSG00000250299	MRPS31P4	mitochondrial ribosomal protein S31 pseudogene 4 [Source:HGNC Symbol;Acc:HGNC:42649]	0.160288	-2.64126	0.0202433	down	0.27	0.36	0.9	1.28	0.14	0.27	0.32	0	0	0	0.59	0.118
ENSG00000240823	RN7SL23P	RNA, 7SL, cytoplasmic 23, pseudogene [Source:HGNC Symbol;Acc:HGNC:46039]	6.33832	2.6641	0.0199692	up	1.02	1.21	0	0	1.51	1.78	3.55	4.27	10.51	4.29	0.748	4.88
ENSG00000269967	-	novel transcript	6.61796	2.72639	0.0199582	up	0	0.18	0	0.36	0	1.57	0.35	0.41	0.96	0.42	0.108	0.742
ENSG00000158955	WNT9B	Wnt family member 9B [Source:HGNC Symbol;Acc:HGNC:12779]	0.11333	-3.1414	0.0199147	down	0.01	0.11	0.05	0.04	0.03	0	0.02	0	0	0	0.048	0.004
ENSG00000260249	-	novel transcript, antisense to SNX20	0.206398	-2.2765	0.0190552	down	0.14	0.02	0.07	0.03	0.05	0.03	0.02	0	0	0.02	0.062	0.014
ENSG00000203414	BTBD7P1	BTB domain containing 7 pseudogene 1 [Source:HGNC Symbol;Acc:HGNC:44875]	0.138969	-2.84717	0.0190235	down	0.23	0.21	0.14	0.1	0.12	0.06	0.05	0	0	0	0.16	0.022
ENSG00000099957	P2RX6	purinergic receptor P2X 6 [Source:HGNC Symbol;Acc:HGNC:8538]	0.333137	-1.58581	0.0188855	down	0.76	0.55	0.2	0.07	0.25	0	0.23	0.08	0.16	0.02	0.366	0.098
ENSG00000258545	RHOXF1-AS1	RHOXF1 antisense RNA 1 [Source:HGNC Symbol;Acc:HGNC:51582]	2.06425	1.04562	0.0187739	up	0.55	0.27	0.19	0.35	0.26	0.74	0.56	0.79	0.95	0.48	0.324	0.704
ENSG00000124772	CPNE5	copine 5 [Source:HGNC Symbol;Acc:HGNC:2318]	0.498266	-1.00501	0.0186779	down	0.53	1.3	0.57	0.94	0.64	0.16	0.26	0.25	0.51	0.26	0.796	0.288
ENSG00000160307	S100B	S100 calcium binding protein B [Source:HGNC Symbol;Acc:HGNC:10500]	0.372559	-1.42446	0.0184926	down	0.57	0.81	0.68	0.41	0.59	0.19	0.46	0.17	0.34	0.09	0.612	0.25
ENSG00000256043	CTSO	cathepsin O [Source:HGNC Symbol;Acc:HGNC:2542]	0.377087	-1.40703	0.0182652	down	0.09	0.13	0.16	0.27	0.23	0.12	0.05	0.06	0.05	0.1	0.176	0.076
ENSG00000262461	SPDYE9	speedy/RINGO cell cycle regulator family member E9 [Source:HGNC Symbol;Acc:HGNC:45034]	14.6665	3.87445	0.0182325	up	0	0	0	0	0	0	0.08	0.02	0.33	0.03	0	0.092
ENSG00000236104	ZBTB22	zinc finger and BTB domain containing 22 [Source:HGNC Symbol;Acc:HGNC:13085]	0.0711478	-3.81304	0.0180359	down	1.2	1.97	2.52	1.64	1.27	0	0	0	0.6	0	1.72	0.12
ENSG00000105261	OVOL3	ovo like zinc finger 3 [Source:HGNC Symbol;Acc:HGNC:14186]	0.264441	-1.91898	0.0177919	down	1.03	0.54	0.77	1.26	0.49	0.53	0.28	0.2	0	0.16	0.818	0.234
ENSG00000271964	-	novel transcript, antisense to RFTN1	0.129644	-2.94737	0.0177676	down	0.36	0.63	0.44	1.61	0.49	0.25	0	0	0.22	0	0.706	0.094
ENSG00000176723	ZNF843	zinc finger protein 843 [Source:HGNC Symbol;Acc:HGNC:28710]	0.48985	-1.02959	0.017618	down	0.31	0.3	0.22	0.38	0.46	0.08	0.07	0.24	0.25	0.15	0.334	0.158
ENSG00000278705	H4C2	H4 clustered histone 2 [Source:HGNC Symbol;Acc:HGNC:4789]	0.270646	-1.88552	0.0175013	down	0.2	0.23	0.24	0.27	1.11	0.07	0.11	0.19	0.12	0.06	0.41	0.11
ENSG00000284526	-	novel protein	3.93743	1.97725	0.0173334	up	0	0.03	0.09	0.01	0	0.07	0.07	0.05	0.07	0.19	0.026	0.09
ENSG00000180772	AGTR2	angiotensin II receptor type 2 [Source:HGNC Symbol;Acc:HGNC:338]	4.28696	2.09995	0.0170594	up	0	0	0.05	0.12	0.07	0.22	0.1	0.08	0.12	0.14	0.048	0.132
ENSG00000143333	RGS16	regulator of G protein signaling 16 [Source:HGNC Symbol;Acc:HGNC:9997]	5.44057	2.44376	0.017023	up	0.05	0.03	0.03	0	0	0.07	0.05	0.12	0.18	0.19	0.022	0.122
ENSG00000147059	SPIN2A	spindlin family member 2A [Source:HGNC Symbol;Acc:HGNC:20694]	2.48919	1.31567	0.0169045	up	0.27	0.07	0.35	0.2	0.34	0.82	0.51	0.08	0.64	0.49	0.246	0.508
ENSG00000105711	SCN1B	sodium voltage-gated channel beta subunit 1 [Source:HGNC Symbol;Acc:HGNC:10586]	0.439941	-1.18462	0.0166138	down	0.14	0.31	0.41	0.59	0.39	0.15	0.42	0.04	0.37	0.47	0.368	0.29
ENSG00000245468	LINC02447	long intergenic non-protein coding RNA 2447 [Source:HGNC Symbol;Acc:HGNC:53379]	0.438342	-1.18987	0.0164636	down	0.48	0.84	0.66	0.5	2.83	0.29	1.25	0.04	0.13	0.37	1.062	0.416
ENSG00000257391	-	microRNA 3180-4	0.225937	-2.14601	0.0164565	down	0.23	0.14	0.12	0.13	0.16	0.04	0.04	0.04	0	0.07	0.156	0.038
ENSG00000226278	PSPHP1	phosphoserine phosphatase pseudogene 1 [Source:HGNC Symbol;Acc:HGNC:9578]	0.190894	-2.38915	0.0160706	down	3.79	9.19	9.13	4.48	6.6	0	2.85	1.72	0	1.81	6.638	1.276
ENSG00000287671	-	novel transcript	0.358591	-1.47959	0.0159323	down	0.38	0.17	0.27	0.21	0.11	0.06	0.02	0.12	0.12	0.06	0.228	0.076
ENSG00000120278	PLEKHG1	pleckstrin homology and RhoGEF domain containing G1 [Source:HGNC Symbol;Acc:HGNC:20884]	0.388075	-1.36559	0.0156779	down	0.07	0.13	0.17	0.14	0.38	0.03	0.09	0.32	0.04	0.05	0.178	0.106
ENSG00000004939	SLC4A1	solute carrier family 4 member 1 (Diego blood group) [Source:HGNC Symbol;Acc:HGNC:11027]	0.121296	-3.0434	0.015424	down	0.01	0.03	0.08	0.09	0.04	0	0	0.02	0	0.02	0.05	0.008
ENSG00000273305	-	novel transcript	9.16221	3.1957	0.0152071	up	0	0.25	0.26	0	0	2.14	0.7	1.37	0	0.56	0.102	0.954
ENSG00000267140	-	novel protein	6.42024	2.68263	0.0149914	up	0	0	0.44	0.39	0.53	1.85	0.96	0.87	1.61	0.83	0.272	1.224
ENSG00000274213	-	novel transcript	0.490733	-1.02699	0.0148665	down	9.54	7.62	10.28	8.1	8.6	2.32	3.92	3.32	7.47	4.74	8.828	4.354
ENSG00000213178	RPL22P1	ribosomal protein L22 pseudogene 1 [Source:HGNC Symbol;Acc:HGNC:17998]	0.132324	-2.91786	0.0148416	down	118.56	89.49	78.97	58.79	65.31	30.06	7.91	16.96	0	0	82.224	10.986
ENSG00000224729	PCOLCE-AS1	PCOLCE antisense RNA 1 [Source:HGNC Symbol;Acc:HGNC:40430]	0.217447	-2.20126	0.0147581	down	0.46	0.4	0.22	0.25	0.18	0.06	0	0.13	0.03	0.03	0.302	0.05
ENSG00000235508	RPS2P7	ribosomal protein S2 pseudogene 7 [Source:HGNC Symbol;Acc:HGNC:15838]	0.204412	-2.29045	0.014678	down	0.87	0.52	0.16	1	0.44	0	0	0.44	0.19	0	0.598	0.126
ENSG00000214263	RPSAP53	ribosomal protein SA pseudogene 53 [Source:HGNC Symbol;Acc:HGNC:36641]	0.452348	-1.1445	0.0145504	down	1.27	1.34	1.22	0.99	1.44	0.25	0.77	0.44	0.45	0.92	1.252	0.566
ENSG00000200624	RNA5S6	RNA, 5S ribosomal 6 [Source:HGNC Symbol;Acc:HGNC:34367]	0.0566836	-4.14092	0.0144003	down	53.57	0	257.62	0	108.61	0	0	0	0	0	83.96	0
ENSG00000265692	LINC01970	long intergenic non-protein coding RNA 1970 [Source:HGNC Symbol;Acc:HGNC:52796]	0.450899	-1.14913	0.014396	down	0.32	1.27	0.62	0.57	0.45	0.28	0.19	0.35	0.26	0.39	0.646	0.294
ENSG00000270571	-	novel transcript, antisense to TACR1	4.56376	2.19022	0.0141387	up	0.03	0.02	0.02	0	0.04	0.07	0.13	0.13	0.18	0.02	0.022	0.106
ENSG00000284685	-	novel transcript	0.0746129	-3.74443	0.0137757	down	0.2	0	0.11	0.1	0.28	0	0	0	0	0	0.138	0
ENSG00000164078	MST1R	macrophage stimulating 1 receptor [Source:HGNC Symbol;Acc:HGNC:7381]	0.388299	-1.36476	0.0133878	down	0.63	0.46	0.81	0.41	1.13	0.21	0.25	0	0.21	0.85	0.688	0.304
ENSG00000244167	-	pseudogene similar to part of UTP6, small subunit (SSU) processome component, homolog (yeast) (UTP6)	0.109101	-3.19627	0.0133706	down	2.93	0.97	2.65	0	3.54	0	0	0.55	0	0.56	2.018	0.222
ENSG00000288674	-	Novel protein	11.5038	3.52404	0.0131077	up	0	0	0.01	0	0	0.01	0.03	0.05	0.02	0	0.002	0.022
ENSG00000277027	RMRP	RNA component of mitochondrial RNA processing endoribonuclease [Source:HGNC Symbol;Acc:HGNC:10031]	0.283133	-1.82045	0.0131013	down	18.75	39.1	53.33	13.81	191.07	6.29	17.78	29.71	19.71	16.47	63.212	17.992
ENSG00000227165	WDR11-AS1	WDR11 antisense RNA 1 [Source:HGNC Symbol;Acc:HGNC:27437]	0.3621	-1.46554	0.0130823	down	0.19	0.56	4.62	0.45	0.53	0.11	0.03	0.3	0.28	0.29	1.27	0.202
ENSG00000175741	RWDD4P2	RWD domain containing 4 pseudogene 2 [Source:HGNC Symbol;Acc:HGNC:23754]	2.86082	1.51643	0.0128866	up	0.26	0.2	0.36	0	0.22	0.75	0.71	0.5	0.48	0.72	0.208	0.632
ENSG00000273047	-	novel transcript, LIME1-SLC2A4RG readthrough	7.74672	2.95359	0.0128842	up	4.32	0	0	0.87	0.18	0	7.36	0.23	6.82	1.22	1.074	3.126
ENSG00000213234	ST13P10	ST13, Hsp70 interacting protein pseudogene 10 [Source:HGNC Symbol;Acc:HGNC:38745]	0.0840999	-3.57175	0.0128362	down	0.26	0.07	0.16	0.28	0.09	0	0	0	0	0	0.172	0
ENSG00000220563	PKMP3	pyruvate kinase M1/2 pseudogene 3 [Source:HGNC Symbol;Acc:HGNC:44245]	0.0935669	-3.41786	0.012624	down	0.69	0.54	0.57	0	0.32	0.03	0	0.04	0	0.1	0.424	0.034
ENSG00000258728	-	novel protein (GALT-IL11RA readthrough)	17.6989	4.14559	0.0125439	up	0	0	0	0	0	0	0.73	0	0.36	0.41	0	0.3
ENSG00000205090	TMEM240	transmembrane protein 240 [Source:HGNC Symbol;Acc:HGNC:25186]	0.418498	-1.25671	0.0123773	down	0.6	1.75	1.81	1.32	1.67	0.29	0.55	0.52	1.21	0.38	1.43	0.59
ENSG00000183780	SLC35F3	solute carrier family 35 member F3 [Source:HGNC Symbol;Acc:HGNC:23616]	0.43769	-1.19202	0.012112	down	0.37	0.25	0.31	0.23	0.42	0.17	0.05	0.19	0.18	0.11	0.316	0.14
ENSG00000258603	-	novel transcript, antisense to ACOT6	0.282424	-1.82406	0.0115777	down	0.12	0.09	0.19	0.13	0.26	0.08	0.02	0.03	0.02	0.07	0.158	0.044
ENSG00000100453	GZMB	granzyme B [Source:HGNC Symbol;Acc:HGNC:4709]	2.11524	1.08082	0.0115489	up	1.83	1.16	0.73	1.32	3.34	1.86	2.52	5.53	1.52	4.09	1.676	3.104
ENSG00000177710	SLC35G5	solute carrier family 35 member G5 [Source:HGNC Symbol;Acc:HGNC:15546]	6.4756	2.69501	0.0115403	up	0.05	0	0.06	0	0.13	0	0.32	0.37	0.23	0.56	0.048	0.296
ENSG00000283554	LINC02341	long intergenic non-protein coding RNA 2341 [Source:HGNC Symbol;Acc:HGNC:53261]	0.434518	-1.20251	0.0115386	down	1.57	0.91	1.11	1.24	1.05	0.61	0.77	0.09	0.56	0.47	1.176	0.5
ENSG00000228507	DAP3P2	death associated protein 3 pseudogene 2 [Source:HGNC Symbol;Acc:HGNC:29762]	14.8632	3.89367	0.0113948	up	0	0	0	0	0	2.36	0.23	0.26	0.25	0.27	0	0.674
ENSG00000257921	-	novel protein	2.00957	1.00689	0.0111546	up	3.34	3.49	0.67	2.14	0.59	3.14	2.93	2.58	1.44	0.96	2.046	2.21
ENSG00000157322	CLEC18A	C-type lectin domain family 18 member A [Source:HGNC Symbol;Acc:HGNC:30388]	0.427829	-1.22489	0.011036	down	0.42	0.47	0.46	0.33	0.36	0.16	0.18	0.39	0	0.41	0.408	0.228
ENSG00000276952	-	novel transcript, antisense to PYGB	0.341969	-1.54806	0.0109698	down	0.64	2.5	2.01	2.11	0.68	0.89	0.28	0.32	0.45	0.81	1.588	0.55
ENSG00000214324	C3orf56	chromosome 3 open reading frame 56 [Source:HGNC Symbol;Acc:HGNC:32481]	0.0971789	-3.36321	0.0108562	down	0.15	0.04	0.22	0.04	0.19	0	0.04	0	0	0	0.128	0.008
ENSG00000284952	-	novel transcript	2.92766	1.54975	0.0108232	up	0.07	0.5	1.01	0.42	0.42	0.52	1.22	1.35	1.27	0.82	0.484	1.036
ENSG00000258546	CENPUP2	centromere protein U pseudogene 2 [Source:HGNC Symbol;Acc:HGNC:49890]	12.048	3.59072	0.0107698	up	0.06	0	0	0	0	0	0.31	0.07	0.48	0.22	0.012	0.216
ENSG00000270419	CAHM	colon adenocarcinoma hypermethylated [Source:HGNC Symbol;Acc:HGNC:42860]	0.462718	-1.11179	0.0106016	down	2.54	1.44	1.21	1.65	2.65	0.69	0.9	0.21	1.38	1.17	1.898	0.87
ENSG00000103855	CD276	CD276 molecule [Source:HGNC Symbol;Acc:HGNC:19137]	10.3665	3.37385	0.01022	up	0	0	0.05	0	0	0.12	0.15	0.13	0.05	0.31	0.01	0.152
ENSG00000131711	MAP1B	microtubule associated protein 1B [Source:HGNC Symbol;Acc:HGNC:6836]	3.9442	1.97973	0.0102072	up	0.17	0	0.17	0.01	0.01	0.03	0.29	0.06	0.23	0.04	0.072	0.13
ENSG00000176774	MAGEB18	MAGE family member B18 [Source:HGNC Symbol;Acc:HGNC:28515]	0.122789	-3.02575	0.0101226	down	0.18	0.16	0.12	0.11	0.14	0	0	0.04	0.04	0	0.142	0.016
ENSG00000285723	-	novel protein	2.42962	1.28073	0.0100637	up	26.53	35.93	17.8	6.35	29.65	87.36	88.5	50.42	91.01	38.82	23.252	71.222
ENSG00000223611	SUPT20HL2	SUPT20H like 2 [Source:HGNC Symbol;Acc:HGNC:31797]	0.0854467	-3.54883	0.0099955	down	0	0.1	0.04	0.14	0.07	0	0	0	0.02	0	0.07	0.004
ENSG00000225434	LINC01504	long intergenic non-protein coding RNA 1504 [Source:HGNC Symbol;Acc:HGNC:51185]	4.80119	2.26339	0.00998765	up	0	0.21	0.18	0	0	0.69	0.38	0.38	0.3	0.19	0.078	0.388
ENSG00000274105	-	novel transcript, sense intronic to YARS2	0.404869	-1.30447	0.00988186	down	1.27	1.01	1.24	0.78	1.06	0.49	0.49	0.41	0.54	0.24	1.072	0.434
ENSG00000287109	-	novel transcript, antisense to JAM2	0.253473	-1.9801	0.0097579	down	0.15	0.11	0.14	0.07	0.17	0.07	0.03	0.06	0	0	0.128	0.032
ENSG00000117152	RGS4	regulator of G protein signaling 4 [Source:HGNC Symbol;Acc:HGNC:10000]	11.2789	3.49556	0.00949175	up	0.02	0	0	0	0	0.13	0.69	0.22	0.17	0.03	0.004	0.248
ENSG00000268955	-	novel transcript	0.0815483	-3.6162	0.00930317	down	0.27	0.48	0.16	0.44	0.44	0	0	0	0	0	0.358	0
ENSG00000271880	-	novel transcript	20.7458	4.37475	0.00915103	up	0	0	0	0	0	0	0.07	0.29	0	0.08	0	0.088
ENSG00000228502	EEF1A1P11	eukaryotic translation elongation factor 1 alpha 1 pseudogene 11 [Source:HGNC Symbol;Acc:HGNC:3206]	0.140953	-2.82671	0.00909846	down	0.45	0.17	0.17	0.15	0.31	0	0	0.05	0.07	0.06	0.25	0.036
ENSG00000248514	-	novel transcript	0.338448	-1.56299	0.00904147	down	2.88	3.92	2.26	1.76	4.67	1.13	1.71	0.33	0.32	1.7	3.098	1.038
ENSG00000248866	USP46-DT	USP46 divergent transcript [Source:HGNC Symbol;Acc:HGNC:43991]	0.351972	-1.50647	0.00881327	down	0.76	1.09	0.49	1.33	0.53	0.37	0.44	0.17	0.4	0.09	0.84	0.294
ENSG00000224407	-	novel transcript	11.0212	3.46221	0.00871569	up	0	1.7	0.26	0	0	2.21	4.17	1.83	5.42	7.31	0.392	4.188
ENSG00000253731	PCDHGA6	protocadherin gamma subfamily A, 6 [Source:HGNC Symbol;Acc:HGNC:8704]	5.55002	2.47249	0.00835503	up	0.02	0.01	0	0.01	0.01	0.07	0.13	0.03	0.03	0.08	0.01	0.068
ENSG00000187999	HNRNPA1P61	heterogeneous nuclear ribonucleoprotein A1 pseudogene 61 [Source:HGNC Symbol;Acc:HGNC:48791]	15.1966	3.92568	0.00820514	up	0	0	0	0	0	0.33	0.26	0	0.19	0.51	0	0.258
ENSG00000007314	SCN4A	sodium voltage-gated channel alpha subunit 4 [Source:HGNC Symbol;Acc:HGNC:10591]	0.224552	-2.15488	0.00817958	down	0.07	0.03	0.08	0.02	0.07	0	0.01	0.02	0.02	0.02	0.054	0.014
ENSG00000275210	-	novel transcript	0.0986853	-3.34102	0.00811313	down	0.11	0.21	0.09	0.12	0.11	0	0	0	0.04	0	0.128	0.008
ENSG00000111249	CUX2	cut like homeobox 2 [Source:HGNC Symbol;Acc:HGNC:19347]	6.07337	2.6025	0.0079173	up	0.01	0	0.02	0	0.11	0.02	0.05	0.05	0.07	0.04	0.028	0.046
ENSG00000185055	EFCAB10	EF-hand calcium binding domain 10 [Source:HGNC Symbol;Acc:HGNC:34531]	4.50517	2.17158	0.00746796	up	0.27	0.11	0.12	0.22	0	1.32	0.2	0.75	0.6	0.38	0.144	0.65
ENSG00000278897	-	TEC	0.49301	-1.02031	0.00703492	down	1.1	0.6	0.91	1.33	1.06	0.45	0.65	0.42	0.11	0.81	1	0.488
ENSG00000251158	-	POM121 membrane glycoprotein-like (POM121L1) pseudogene	2.27047	1.18299	0.00700939	up	0.07	0.16	0.13	0.11	0.07	0.23	0.22	0.17	0.15	0.4	0.108	0.234
ENSG00000165383	LRRC18	leucine rich repeat containing 18 [Source:HGNC Symbol;Acc:HGNC:23199]	5.50373	2.46041	0.00690532	up	0	0	0.29	0	0.26	0.96	0.76	0.41	0.65	0.07	0.11	0.57
ENSG00000035720	STAP1	signal transducing adaptor family member 1 [Source:HGNC Symbol;Acc:HGNC:24133]	0.378798	-1.4005	0.00647276	down	0.39	0.51	0.57	0.53	0.99	0.13	0.32	0.15	0.21	0.42	0.598	0.246
ENSG00000058404	CAMK2B	calcium/calmodulin dependent protein kinase II beta [Source:HGNC Symbol;Acc:HGNC:1461]	0.349309	-1.51742	0.00607279	down	0.11	0.17	0.28	0.38	0.46	0.04	0.04	0.07	0.1	0.36	0.28	0.122
ENSG00000140287	HDC	histidine decarboxylase [Source:HGNC Symbol;Acc:HGNC:4855]	0.425291	-1.23348	0.00606779	down	0.44	0.63	0.7	0.53	0.91	0.25	0.58	0.25	0.39	0.28	0.642	0.35
ENSG00000276089	-	-	2.84789	1.50989	0.00596882	up	24.5	16.7	17.15	4.59	21.74	60.28	45.8	48.09	71.39	53.99	16.936	55.91
ENSG00000288349	-	POM121 transmembrane nucleoporin C (POM121C) pseudogene	0.423139	-1.2408	0.00594412	down	0.57	0.34	0.7	0.28	0.36	0.14	0.05	0.29	0.15	0.33	0.45	0.192
ENSG00000145536	ADAMTS16	ADAM metallopeptidase with thrombospondin type 1 motif 16 [Source:HGNC Symbol;Acc:HGNC:17108]	0.474304	-1.07612	0.00591783	down	0.23	0.25	0.34	0.27	0.18	0.06	0.11	0.1	0.16	0.15	0.254	0.116
ENSG00000229807	XIST	X inactive specific transcript [Source:HGNC Symbol;Acc:HGNC:12810]	3.57256	1.83696	0.00589232	up	0.09	0.03	0.07	0.02	0.22	0.02	0.9	0.24	0.12	0.09	0.086	0.274
ENSG00000255389	-	chromosome 6 open reading frame 3	2.61909	1.38907	0.00574316	up	0.43	0.17	0.2	0.28	0	0.92	0.31	0.45	0.62	0.57	0.216	0.574
ENSG00000253715	-	novel transcript	0.0903965	-3.46759	0.00561278	down	0.46	0.36	0.75	0.26	1	0	0	0	0	0.2	0.566	0.04
ENSG00000147256	ARHGAP36	Rho GTPase activating protein 36 [Source:HGNC Symbol;Acc:HGNC:26388]	18.3258	4.19581	0.0055616	up	0	0	0	0	0	0.03	0.11	0.2	0	0.09	0	0.086
ENSG00000162438	CTRC	chymotrypsin C [Source:HGNC Symbol;Acc:HGNC:2523]	6.62754	2.72847	0.00554051	up	0.02	0	0.05	0.02	0	0.05	0.15	0.06	0.11	0.56	0.018	0.186
ENSG00000244217	RPS4XP10	ribosomal protein S4X pseudogene 10 [Source:HGNC Symbol;Acc:HGNC:35741]	0.0816509	-3.61439	0.00529563	down	0.11	1.03	0.27	0.62	0.3	0	0	0.14	0	0	0.466	0.028
ENSG00000285269	-	novel transcript, SLC35D2-HSD17B3 readthrough	22.7607	4.50847	0.00469742	up	0	0	0	0	0	0	0.11	0.1	0	0.19	0	0.08
ENSG00000180720	CHRM4	cholinergic receptor muscarinic 4 [Source:HGNC Symbol;Acc:HGNC:1953]	0.412876	-1.27622	0.00435082	down	0.51	0.67	0.42	0.48	0.23	0.05	0.08	0.31	0.44	0.24	0.462	0.224
ENSG00000269925	-	novel transcript, sense intronic to VAMP3	5.40709	2.43485	0.0042652	up	0.37	0	1.38	0.42	0.51	4.35	1.21	2.38	4.48	1.95	0.536	2.874
ENSG00000228397	LINC01635	long intergenic non-protein coding RNA 1635 [Source:HGNC Symbol;Acc:HGNC:52422]	0.247505	-2.01447	0.00402546	down	0.64	0.62	0.52	0.59	0.48	0.17	0.05	0.08	0.37	0.08	0.57	0.15
ENSG00000182168	UNC5C	unc-5 netrin receptor C [Source:HGNC Symbol;Acc:HGNC:12569]	2.74472	1.45666	0.00375797	up	0.03	0.02	0.04	0.02	0.05	0.1	0.2	0.07	0.06	0.12	0.032	0.11
ENSG00000184451	CCR10	C-C motif chemokine receptor 10 [Source:HGNC Symbol;Acc:HGNC:4474]	0.479219	-1.06124	0.00374815	down	0.67	0.74	1.13	0.78	1.08	0.27	0.41	0.29	0.59	0.39	0.88	0.39
ENSG00000228808	HMGB3P4	high mobility group box 3 pseudogene 4 [Source:HGNC Symbol;Acc:HGNC:39104]	10.406	3.37934	0.00371878	up	0	0	0.25	0	0.28	0.87	0.89	0.52	1.47	1.32	0.106	1.014
ENSG00000152315	KCNK13	potassium two pore domain channel subfamily K member 13 [Source:HGNC Symbol;Acc:HGNC:6275]	0.455666	-1.13395	0.00355089	down	0.51	0.49	0.47	0.4	0.62	0.22	0.23	0.26	0.22	0.2	0.498	0.226
ENSG00000213371	NAP1L1P3	nucleosome assembly protein 1 like 1 pseudogene 3 [Source:HGNC Symbol;Acc:HGNC:38007]	0.290148	-1.78514	0.00354487	down	0.61	1.77	1.34	0.94	0.91	0.83	0.28	0.11	0.3	0.11	1.114	0.326
ENSG00000235065	RPL24P2	RPL24 pseudogene 2 [Source:HGNC Symbol;Acc:HGNC:16597]	0.273005	-1.873	0.00346656	down	3.14	3.05	2.37	3.23	1.32	0.69	0.52	1.22	0	1.24	2.622	0.734
ENSG00000241163	LINC00877	long intergenic non-protein coding RNA 877 [Source:HGNC Symbol;Acc:HGNC:27706]	0.46326	-1.1101	0.00344555	down	0.6	0.54	5.39	0.65	0.67	0.42	0.16	0.36	0.36	0.27	1.57	0.314
ENSG00000259001	-	ribonuclease P RNA component H1	16.2935	4.02622	0.00342873	up	0	0	0	0	0	0.66	0.55	0.86	0.21	0.21	0	0.498
ENSG00000235169	SMIM1	small integral membrane protein 1 (Vel blood group) [Source:HGNC Symbol;Acc:HGNC:44204]	0.353168	-1.50157	0.00321567	down	3.46	4.29	2.3	3.04	1.56	0.6	1.38	0.92	1.47	0.82	2.93	1.038
ENSG00000121807	CCR2	C-C motif chemokine receptor 2 [Source:HGNC Symbol;Acc:HGNC:1603]	0.415029	-1.26871	0.00314867	down	0.23	0.4	0.73	0.2	0.49	0.13	0.42	0.1	0.16	0.1	0.41	0.182
ENSG00000185198	PRSS57	serine protease 57 [Source:HGNC Symbol;Acc:HGNC:31397]	0.474291	-1.07615	0.00311677	down	2.38	1.21	1.89	1.97	1.31	0.37	0.88	0.91	0.87	1.18	1.752	0.842
ENSG00000228843	-	novel transcript	0.0555705	-4.16954	0.00307301	down	0.78	0	0.48	0.81	0.51	0	0	0	0	0	0.516	0
ENSG00000196562	SULF2	sulfatase 2 [Source:HGNC Symbol;Acc:HGNC:20392]	0.326069	-1.61675	0.00305073	down	0.58	0.65	0.14	0.86	0.14	0.06	0.2	0.25	0.2	0.15	0.474	0.172
ENSG00000278974	-	tec	0.492855	-1.02076	0.00298522	down	1.33	1.05	1.1	0.7	1.15	1.74	0.92	0.81	0.19	0.31	1.066	0.794
ENSG00000106366	SERPINE1	serpin family E member 1 [Source:HGNC Symbol;Acc:HGNC:8583]	0.427153	-1.22718	0.0029509	down	0.23	0.38	0.31	0.44	0.34	0.15	0.14	0.11	0.15	0.16	0.34	0.142
ENSG00000168298	H1-4	H1.4 linker histone, cluster member [Source:HGNC Symbol;Acc:HGNC:4718]	0.380829	-1.39278	0.00279348	down	0.92	2.08	1.7	2.1	2.94	0.56	1.31	0.5	0.6	0.64	1.948	0.722
ENSG00000175868	CALCB	calcitonin related polypeptide beta [Source:HGNC Symbol;Acc:HGNC:1438]	0.0819988	-3.60825	0.00269425	down	0.16	0.28	0.17	0.09	0.19	0	0	0	0	0.09	0.178	0.018
ENSG00000166455	C16orf46	chromosome 16 open reading frame 46 [Source:HGNC Symbol;Acc:HGNC:26525]	0.381547	-1.39007	0.00248914	down	1.45	2.42	3.43	1.67	2.57	1.27	1.07	1.47	0.35	1.69	2.308	1.17
ENSG00000248431	-	novel transcript	0.0557986	-4.16363	0.00240636	down	0.17	0.34	0.12	0.73	0.1	0	0	0	0	0	0.292	0
ENSG00000157335	CLEC18C	C-type lectin domain family 18 member C [Source:HGNC Symbol;Acc:HGNC:28538]	3.35549	1.74652	0.00234324	up	0	0.12	0.13	0.13	0.23	0.24	0.47	0.28	0.21	0.36	0.122	0.312
ENSG00000277224	H2BC7	H2B clustered histone 7 [Source:HGNC Symbol;Acc:HGNC:4752]	0.401439	-1.31675	0.00227846	down	1.16	0.85	0.96	0.75	1.72	0.55	0.55	0.35	0.34	0.36	1.088	0.43
ENSG00000271127	-	novel pseudogene	2.86405	1.51806	0.00208461	up	0.29	0.1	0.34	0.12	0.16	0.86	0.31	0.28	0.68	0.75	0.202	0.576
ENSG00000099250	NRP1	neuropilin 1 [Source:HGNC Symbol;Acc:HGNC:8004]	0.485403	-1.04274	0.00207756	down	0.52	0.5	0.75	0.9	0.34	0.33	0.21	0.19	0.19	0.27	0.602	0.238
ENSG00000130600	H19	H19 imprinted maternally expressed transcript [Source:HGNC Symbol;Acc:HGNC:4713]	3.56768	1.83499	0.00183081	up	0.09	0.14	1.38	0.24	0.47	0.93	1.67	2.11	0.22	0.92	0.464	1.17
ENSG00000230715	-	novel pseudogene	2.55783	1.35492	0.00179809	up	3.58	4.75	1.7	5.46	0.32	10	7.43	6.25	8.66	9.35	3.162	8.338
ENSG00000261147	-	novel protein	0.336346	-1.57198	0.00178191	down	0.34	0.34	0.79	0.32	0.37	0.06	0.07	0.08	0.34	0.13	0.432	0.136
ENSG00000267277	-	novel transcript, antisense to SWSAP1	0.490244	-1.02843	0.0016742	down	6.03	2.44	4.95	5.24	3.73	1.93	2.78	1.82	2.72	1.8	4.478	2.21
ENSG00000187908	DMBT1	deleted in malignant brain tumors 1 [Source:HGNC Symbol;Acc:HGNC:2926]	0.0971408	-3.36378	0.00152733	down	0.13	0.25	0.04	0.05	0.04	0	0	0.01	0.01	0.01	0.102	0.006
ENSG00000255513	-	ribosomal protein L26 (RPL26) pseudogene	9.47879	3.2447	0.00150316	up	0	2.31	0	0	1.59	6.86	4.22	14.65	8.56	0	0.78	6.858
ENSG00000241129	RPL22P19	ribosomal protein L22 pseudogene 19 [Source:HGNC Symbol;Acc:HGNC:36567]	0.241715	-2.04862	0.00149559	down	7.61	1.95	3.14	3.48	2.59	0.93	1.17	0.87	1.82	0.37	3.754	1.032
ENSG00000170703	TTLL6	tubulin tyrosine ligase like 6 [Source:HGNC Symbol;Acc:HGNC:26664]	0.427881	-1.22472	0.00143974	down	0.5	0.36	0.5	0.26	1.2	0.13	0.18	0.18	0.24	0.24	0.564	0.194
ENSG00000145416	MARCHF1	membrane associated ring-CH-type finger 1 [Source:HGNC Symbol;Acc:HGNC:26077]	2.19107	1.13163	0.0014349	up	0.11	0.09	0.18	0.04	0.13	0.17	0.16	0.31	0.25	0.19	0.11	0.216
ENSG00000273730	5_8S_rRNA	5.8S ribosomal RNA [Source:RFAM;Acc:RF00002]	0.141919	-2.81686	0.00143285	down	34.27	59.21	72.85	34.29	249.89	15.38	15.41	24.08	17.22	4.4	90.102	15.298
ENSG00000275215	RNA5-8SN3	RNA, 5.8S ribosomal N3 [Source:HGNC Symbol;Acc:HGNC:53525]	0.141919	-2.81686	0.00143285	down	34.27	59.21	72.85	34.29	249.89	15.38	15.41	24.08	17.22	4.4	90.102	15.298
ENSG00000275757	5_8S_rRNA	5.8S ribosomal RNA [Source:RFAM;Acc:RF00002]	0.141919	-2.81686	0.00143285	down	34.27	59.21	72.85	34.29	249.89	15.38	15.41	24.08	17.22	4.4	90.102	15.298
ENSG00000277739	5_8S_rRNA	5.8S ribosomal RNA [Source:RFAM;Acc:RF00002]	0.141919	-2.81686	0.00143285	down	34.27	59.21	72.85	34.29	249.89	15.38	15.41	24.08	17.22	4.4	90.102	15.298
ENSG00000278189	RNA5-8SN1	RNA, 5.8S ribosomal N1 [Source:HGNC Symbol;Acc:HGNC:53517]	0.141919	-2.81686	0.00143285	down	34.27	59.21	72.85	34.29	249.89	15.38	15.41	24.08	17.22	4.4	90.102	15.298
ENSG00000278233	RNA5-8SN2	RNA, 5.8S ribosomal N2 [Source:HGNC Symbol;Acc:HGNC:53521]	0.141919	-2.81686	0.00143285	down	34.27	59.21	72.85	34.29	249.89	15.38	15.41	24.08	17.22	4.4	90.102	15.298
ENSG00000173480	ZNF417	zinc finger protein 417 [Source:HGNC Symbol;Acc:HGNC:20646]	0.454839	-1.13657	0.00142624	down	3.71	3.53	2.69	3.08	2.76	0.83	1.91	0.61	3.46	2.17	3.154	1.796
ENSG00000252690	-	TEC	2.07088	1.05025	0.0014189	up	0.21	0.24	0.21	0.16	0.11	0.48	0.29	0.41	0.31	0.43	0.186	0.384
ENSG00000181227	DLSTP1	dihydrolipoamide S-succinyltransferase pseudogene 1 [Source:HGNC Symbol;Acc:HGNC:2912]	0.170882	-2.54893	0.00124487	down	0.26	0.71	0.9	0.15	1.19	0	0	0.33	0.08	0.11	0.642	0.104
ENSG00000238103	RPL9P7	ribosomal protein L9 pseudogene 7 [Source:HGNC Symbol;Acc:HGNC:30335]	0.0688747	-3.85988	0.0012287	down	0.37	2.15	1.22	1.91	0.53	0	0	0	0.38	0	1.236	0.076
ENSG00000275126	H4C13	H4 clustered histone 13 [Source:HGNC Symbol;Acc:HGNC:4791]	0.13857	-2.85132	0.00109017	down	3.05	1.33	3.36	2.61	7.49	0.57	0	0.5	0.93	0.51	3.568	0.502
ENSG00000266648	SETP3	SET pseudogene 3 [Source:HGNC Symbol;Acc:HGNC:31115]	0.377608	-1.40504	0.000913097	down	2.44	1.99	2.22	1.48	2.16	0.77	1.46	0.36	0.57	0.61	2.058	0.754
ENSG00000268606	MAGEA2	MAGE family member A2 [Source:HGNC Symbol;Acc:HGNC:6800]	0.261373	-1.93582	0.000900677	down	0.5	0.23	0.37	1.07	1.1	0.09	0.25	0.44	0.14	0.16	0.654	0.216
ENSG00000287530	-	novel transcript	0.468112	-1.09507	0.000874601	down	1.28	2.45	3.11	2.58	1.1	0.82	1.11	1.12	1.2	0.55	2.104	0.96
ENSG00000158571	PFKFB1	6-phosphofructo-2-kinase/fructose-2,6-biphosphatase 1 [Source:HGNC Symbol;Acc:HGNC:8872]	0.473155	-1.07962	0.000840901	down	1.41	1.35	0.97	1.17	1.29	0.62	0.29	0.52	0.92	0.46	1.238	0.562
ENSG00000277290	-	signal recognition particle 19kDa (SRP19) pseudogene	2.8025	1.48671	0.000797249	up	5.8	3.59	1.46	2.64	1.63	10.93	5.97	12.06	7.09	8.72	3.024	8.954
ENSG00000185630	PBX1	PBX homeobox 1 [Source:HGNC Symbol;Acc:HGNC:8632]	0.380181	-1.39524	0.000761454	down	0.68	0.29	0.29	0.51	1.9	0.61	0.23	0.39	0.35	0.33	0.734	0.382
ENSG00000167244	IGF2	insulin like growth factor 2 [Source:HGNC Symbol;Acc:HGNC:5466]	2.95226	1.56182	0.0007544	up	0.13	0.18	0.2	0.13	0.12	0.12	0.72	0.65	0.18	0.32	0.152	0.398
ENSG00000259970	-	novel transcript	19.8094	4.30811	0.000534406	up	0	0	0	0	0	1.87	1.37	0.83	1.61	1.22	0	1.38
ENSG00000274460	-	novel transcript	5.24361	2.39056	0.000460458	up	0.19	0	0.48	0.02	0	0.89	0.91	0.63	0.79	0.4	0.138	0.724
ENSG00000109906	ZBTB16	zinc finger and BTB domain containing 16 [Source:HGNC Symbol;Acc:HGNC:12930]	0.479146	-1.06146	0.000454034	down	0.74	0.66	0.52	0.62	0.82	0.1	0.42	0.43	0.16	0.54	0.672	0.33
ENSG00000227766	-	HLA complex group 4 pseudogene 5	2.25287	1.17176	0.00036349	up	0.71	0.65	1.03	1.16	0.86	1.89	2.17	1.71	2.34	1.94	0.882	2.01
ENSG00000101470	TNNC2	troponin C2, fast skeletal type [Source:HGNC Symbol;Acc:HGNC:11944]	0.157553	-2.66609	0.000341059	down	0.78	0.89	1.57	1.51	1	0	0	0	0.89	0.8	1.15	0.338
ENSG00000226807	MROH5	maestro heat like repeat family member 5 (gene/pseudogene) [Source:HGNC Symbol;Acc:HGNC:42976]	0.325327	-1.62004	0.000323714	down	9.94	10.35	5.63	7.31	5.21	2.65	3.28	3.38	1.37	1.97	7.688	2.53
ENSG00000213398	LCAT	lecithin-cholesterol acyltransferase [Source:HGNC Symbol;Acc:HGNC:6522]	0.446524	-1.16319	0.000295081	down	5.31	5.68	5.01	5.61	4.22	2.85	3.39	3.71	2.34	2.42	5.166	2.942
ENSG00000250575	-	novel pseudogene	2.8498	1.51086	0.000229814	up	0.32	0.61	0.87	0.75	0.19	1.51	1.07	2.33	2.03	1.04	0.548	1.596
ENSG00000234797	RPS3AP6	RPS3A pseudogene 6 [Source:HGNC Symbol;Acc:HGNC:18630]	0.370496	-1.43247	0.000215673	down	2.4	2.7	4.12	1.58	4.61	1.19	1.13	1.5	1.03	0.59	3.082	1.088
ENSG00000230368	FAM41C	family with sequence similarity 41 member C [Source:HGNC Symbol;Acc:HGNC:27635]	5.0017	2.32242	0.000134079	up	0.49	0.09	0.28	1.31	0.05	0.97	0.95	1.37	0.76	0.86	0.444	0.982
ENSG00000254835	RNF185-AS1	RNF185 antisense RNA 1 [Source:HGNC Symbol;Acc:HGNC:41161]	2.27168	1.18376	0.000100581	up	11.03	9.29	10.79	16.6	9.16	33.77	15.07	19.84	36.77	26.99	11.374	26.488
ENSG00000219102	HNRNPA3P12	heterogeneous nuclear ribonucleoprotein A3 pseudogene 12 [Source:HGNC Symbol;Acc:HGNC:48758]	0.205927	-2.27979	4.22e-05	down	1.29	1.07	0.88	1.17	0.7	0.18	0.36	0.17	0.16	0.17	1.022	0.208
ENSG00000174586	ZNF497	zinc finger protein 497 [Source:HGNC Symbol;Acc:HGNC:23714]	0.477033	-1.06784	3.9e-05	down	3.63	1.89	1.73	2.99	1.36	0.83	1.29	1.14	1.62	0.65	2.32	1.106
ENSG00000237248	LINC00987	long intergenic non-protein coding RNA 987 [Source:HGNC Symbol;Acc:HGNC:48911]	2.84591	1.50889	3.08e-05	up	0.24	0.25	0.26	0.26	0.1	0.66	0.63	0.66	0.49	6.64	0.222	1.816
ENSG00000242866	STRC	stereocilin [Source:HGNC Symbol;Acc:HGNC:16035]	0.367713	-1.44335	2.68e-05	down	0.92	0.87	0.62	0.61	1.22	0.25	0.48	0.39	0.7	1.05	0.848	0.574
ENSG00000271672	DUXAP8	double homeobox A pseudogene 8 [Source:HGNC Symbol;Acc:HGNC:32187]	20.351	4.34703	2.61e-05	up	0.26	0	0	0	0.33	3.41	4.77	3.69	1.76	0.06	0.118	2.738
ENSG00000281348	-	novel protein	0.0782183	-3.67635	6.56e-06	down	4.02	3.12	4.19	4.07	1.51	0	0	1.27	0.06	0	3.382	0.266
ENSG00000100097	LGALS1	galectin 1 [Source:HGNC Symbol;Acc:HGNC:6561]	0.484254	-1.04617	3.28e-07	down	32.55	31.33	33.07	39.03	21.66	13.19	12.83	9.83	19.09	18.82	31.528	14.752
ENSG00000100867	DHRS2	dehydrogenase/reductase 2 [Source:HGNC Symbol;Acc:HGNC:18349]	0.444005	-1.17135	7.97e-08	down	2.29	3.31	3.93	3.2	3.53	0.84	1.41	1.91	1.75	1.73	3.252	1.528
ENSG00000213467	HMGB1P37	high mobility group box 1 pseudogene 37 [Source:HGNC Symbol;Acc:HGNC:39184]	0.426112	-1.2307	7.71e-08	down	9.18	9.41	9.75	9.73	9.18	5.48	3.94	3.62	4.34	2.73	9.45	4.022
ENSG00000243312	-	ribosomal protein L6 (RPL6) pseudogene	0.410208	-1.28557	1.37e-10	down	13.27	13.53	10.22	10.78	9.14	6.45	3.44	5.63	4.19	3.7	11.388	4.682
ENSG00000210140	MT-TC	mitochondrially encoded tRNA-Cys (UGU/C) [Source:HGNC Symbol;Acc:HGNC:7477]	0.135	-2.88896	2.27e-12	down	0	0	0	0	0	0	0	0	0	0	0	0
ENSG00000280800	-	novel transcript, similar to YY1 associated myogenesis RNA 1 YAM1	0.237859	-2.07182	2.9e-34	down	136.95	126.57	143.56	111.58	142.19	19	29.61	36.99	36.77	32.05	132.17	30.884
ENSG00000127589	TUBBP1	tubulin beta pseudogene 1 [Source:HGNC Symbol;Acc:HGNC:12414]	0.344025	-1.53941	3.59e-39	down	13.57	15.22	14.14	13.8	11.4	5.52	4.03	4.51	4.99	4.3	13.626	4.67
ENSG00000258017	-	novel transcript, antisense to TUBA1B	0.494115	-1.01708	6.14e-42	down	135.25	127.4	143.95	148.5	130.74	59.25	72.38	72.54	73.1	61.25	137.168	67.704
ENSG00000170345	FOS	Fos proto-oncogene, AP-1 transcription factor subunit [Source:HGNC Symbol;Acc:HGNC:3796]	2.99872	1.58435	4.07e-55	up	8	8.4	8.3	7.58	9.13	25.68	24.98	33.61	26.14	24.89	8.282	27.06
ENSG00000280614	-	novel transcript, similar to YY1 associated myogenesis RNA 1 YAM1	0.233504	-2.09848	1.65e-64	down	136.95	125.86	142.88	111.41	141.27	19	29.15	36.99	36.04	31.43	131.674	30.522
ENSG00000281181	-	novel transcript, similar to YY1 associated myogenesis RNA 1 YAM1	0.233504	-2.09848	1.65e-64	down	136.95	125.86	142.88	111.41	141.27	19	29.15	36.99	36.04	31.43	131.674	30.522

## Sheet: Table S8
Table S8. List of significantly differential expressed genes (DEGs) for comparison of Ctr_ vs_DI25
Gene_ID	Gene name	Gene description	FC(DI25/Ctr)	Log2FC(DI25/Ctr)	Pvalue	Regulate	Ctr_1	Ctr_2	Ctr_3	Ctr_4	Ctr_5	DI25_1	DI25_2	DI25_3	DI25_4	DI25_5	Ctr	DI25
ENSG00000000938	FGR	FGR proto-oncogene, Src family tyrosine kinase [Source:HGNC Symbol;Acc:HGNC:3697]	0.324037	-1.62577	2.14e-05	down	1.2	1.24	0.46	0.89	1.04	0.61	0.36	0.13	0.48	0.29	0.966	0.374
ENSG00000001630	CYP51A1	cytochrome P450 family 51 subfamily A member 1 [Source:HGNC Symbol;Acc:HGNC:2649]	0.221429	-2.17509	4.41e-07	down	0.66	0.62	0.9	0.42	0.67	0.3	0.29	0.06	0.11	0.22	0.654	0.196
ENSG00000002726	AOC1	amine oxidase copper containing 1 [Source:HGNC Symbol;Acc:HGNC:80]	0.155971	-2.68065	0.00100223	down	0.27	0.08	0.32	0.29	0.37	0.03	0.18	0	0.11	0.03	0.266	0.07
ENSG00000003249	DBNDD1	dysbindin domain containing 1 [Source:HGNC Symbol;Acc:HGNC:28455]	0.347162	-1.52632	3.78e-05	down	0.78	0.82	1.16	0.73	1.09	0.15	0.28	0.32	0.39	0.62	0.916	0.352
ENSG00000005102	MEOX1	mesenchyme homeobox 1 [Source:HGNC Symbol;Acc:HGNC:7013]	0.0843427	-3.56759	0.00575051	down	0.32	0.13	0.05	0.12	0.07	0.07	0	0	0	0	0.138	0.014
ENSG00000005448	WDR54	WD repeat domain 54 [Source:HGNC Symbol;Acc:HGNC:25770]	0.461689	-1.11501	1.35e-70	down	142.25	150.05	143.45	142.74	141.75	80.25	74.4	71.51	68.02	65.24	144.048	71.884
ENSG00000005844	ITGAL	integrin subunit alpha L [Source:HGNC Symbol;Acc:HGNC:6148]	0.48631	-1.04005	1.01e-115	down	32.91	31.86	29.75	31	32.95	17.39	19.85	15.44	18.29	19.39	31.694	18.072
ENSG00000005961	ITGA2B	integrin subunit alpha 2b [Source:HGNC Symbol;Acc:HGNC:6138]	0.404012	-1.30753	3.13e-13	down	3.79	3.21	2.8	3.72	3.23	3.23	0.85	2.37	1.8	1.43	3.35	1.936
ENSG00000006283	CACNA1G	calcium voltage-gated channel subunit alpha1 G [Source:HGNC Symbol;Acc:HGNC:1394]	0.264024	-1.92126	0.0305184	down	0.05	0.02	0.06	0.08	0.07	0	0.02	0.02	0	0.02	0.056	0.012
ENSG00000006327	TNFRSF12A	TNF receptor superfamily member 12A [Source:HGNC Symbol;Acc:HGNC:18152]	0.463995	-1.10782	1.52e-09	down	7.92	7.05	6.55	6.44	5.43	3.56	3.27	3.34	2.54	3.13	6.678	3.168
ENSG00000007129	CEACAM21	CEA cell adhesion molecule 21 [Source:HGNC Symbol;Acc:HGNC:28834]	3.58578	1.84229	3.7e-10	up	1.21	1.48	0.79	0.96	0.63	3.53	4.5	3.65	5.01	2.62	1.014	3.862
ENSG00000007350	TKTL1	transketolase like 1 [Source:HGNC Symbol;Acc:HGNC:11835]	0.193116	-2.37246	1.09e-09	down	3.21	1.73	2.26	2.46	2.72	1.75	0.69	0.12	0.24	2.2	2.476	1
ENSG00000007516	BAIAP3	BAI1 associated protein 3 [Source:HGNC Symbol;Acc:HGNC:948]	0.415544	-1.26693	4.81e-10	down	2.41	3.22	2.96	3.05	1.91	0.73	0.63	0.65	1.27	1.22	2.71	0.9
ENSG00000007944	MYLIP	myosin regulatory light chain interacting protein [Source:HGNC Symbol;Acc:HGNC:21155]	0.458591	-1.12472	1.4e-09	down	1.89	2.5	1.91	1.74	1.93	1.26	0.86	1.01	1.07	0.77	1.994	0.994
ENSG00000008517	IL32	interleukin 32 [Source:HGNC Symbol;Acc:HGNC:16830]	0.422746	-1.24214	6.46e-230	down	878.57	899.78	860.95	915.15	863.48	406.63	391.69	406.51	409.66	406.92	883.586	404.282
ENSG00000010278	CD9	CD9 molecule [Source:HGNC Symbol;Acc:HGNC:1709]	0.240213	-2.05761	0.000334972	down	0.62	0.72	1.13	0.77	1.24	0.1	0.27	0.19	0.68	0.19	0.896	0.286
ENSG00000010610	CD4	CD4 molecule [Source:HGNC Symbol;Acc:HGNC:1678]	0.400623	-1.31968	1.59e-75	down	12.51	9.77	10.35	10.51	11.37	3.99	3.39	3.64	5.9	3.14	10.902	4.012
ENSG00000011105	TSPAN9	tetraspanin 9 [Source:HGNC Symbol;Acc:HGNC:21640]	0.211015	-2.24458	3.58e-108	down	11.6	14.73	12.55	13.66	11.85	3.34	3.93	2.67	3	3.07	12.878	3.202
ENSG00000012223	LTF	lactotransferrin [Source:HGNC Symbol;Acc:HGNC:6720]	0.194882	-2.35932	0.0082826	down	1.49	0.03	1.37	0.8	0.75	0.62	0.03	0	0.03	0.03	0.888	0.142
ENSG00000013016	EHD3	EH domain containing 3 [Source:HGNC Symbol;Acc:HGNC:3244]	0.493523	-1.01881	2.56e-07	down	0.94	1.26	1.6	1.19	1.4	0.69	0.57	0.79	0.52	0.84	1.278	0.682
ENSG00000015413	DPEP1	dipeptidase 1 [Source:HGNC Symbol;Acc:HGNC:3002]	0.0287407	-5.12076	9.53e-07	down	0.74	0.47	0.74	0.54	0.55	0	0	0.06	0	0	0.608	0.012
ENSG00000015592	STMN4	stathmin 4 [Source:HGNC Symbol;Acc:HGNC:16078]	0.376979	-1.40745	0.0355695	down	0.55	0.37	0.37	0.51	0.35	0.39	0.45	0	0.16	0.08	0.43	0.216
ENSG00000016391	CHDH	choline dehydrogenase [Source:HGNC Symbol;Acc:HGNC:24288]	0.368771	-1.4392	0.00588677	down	0.82	0.09	0.15	0.26	0.86	0.04	0.09	0.06	0.02	0.03	0.436	0.048
ENSG00000019144	PHLDB1	pleckstrin homology like domain family B member 1 [Source:HGNC Symbol;Acc:HGNC:23697]	0.372411	-1.42503	3.24e-36	down	6.82	7.07	5.21	5.86	6.07	3.33	4.8	2.29	2.65	3.59	6.206	3.332
ENSG00000019505	SYT13	synaptotagmin 13 [Source:HGNC Symbol;Acc:HGNC:14962]	0.15161	-2.72156	0.000316795	down	0.15	0.2	0.07	0.13	0.07	0	0.03	0.05	0	0.04	0.124	0.024
ENSG00000023330	ALAS1	5'-aminolevulinate synthase 1 [Source:HGNC Symbol;Acc:HGNC:396]	2.00662	1.00477	1.07e-81	up	52.33	46.22	45.67	43.26	41.53	93.28	98.57	100.93	95.69	102.71	45.802	98.236
ENSG00000027869	SH2D2A	SH2 domain containing 2A [Source:HGNC Symbol;Acc:HGNC:10821]	0.472253	-1.08237	1.16e-16	down	9.34	12.81	11.61	10.78	12.41	6.41	6.53	6.75	4.39	5.36	11.39	5.888
ENSG00000028137	TNFRSF1B	TNF receptor superfamily member 1B [Source:HGNC Symbol;Acc:HGNC:11917]	0.423034	-1.24115	0.0118444	down	0.3	0.14	0.26	0.32	0.25	0.06	0.15	0.19	0.12	0.11	0.254	0.126
ENSG00000033327	GAB2	GRB2 associated binding protein 2 [Source:HGNC Symbol;Acc:HGNC:14458]	2.23734	1.16178	8.47e-75	up	3.78	3.98	4.13	3.83	3.57	9.26	8.9	9.22	9.61	8.47	3.858	9.092
ENSG00000035720	STAP1	signal transducing adaptor family member 1 [Source:HGNC Symbol;Acc:HGNC:24133]	0.19877	-2.33083	0.000137777	down	0.39	0.51	0.57	0.53	0.99	0.23	0	0.09	0.18	0.33	0.598	0.166
ENSG00000049540	ELN	elastin [Source:HGNC Symbol;Acc:HGNC:3327]	0.160621	-2.63827	0.000176752	down	0.24	0.19	0.46	0.24	0.76	0.25	0.04	0.03	0.12	0	0.378	0.088
ENSG00000049768	FOXP3	forkhead box P3 [Source:HGNC Symbol;Acc:HGNC:6106]	0.289442	-1.78866	8.01e-08	down	1.42	0.98	2.02	1.02	1.28	0.2	0.38	0.5	0.48	0.36	1.344	0.384
ENSG00000050165	DKK3	dickkopf WNT signaling pathway inhibitor 3 [Source:HGNC Symbol;Acc:HGNC:2893]	0.133906	-2.90071	0.0119177	down	0.62	0.71	0.25	0.27	0.44	0.15	0	0	0	0	0.458	0.03
ENSG00000053108	FSTL4	follistatin like 4 [Source:HGNC Symbol;Acc:HGNC:21389]	0.121263	-3.04379	0.0216922	down	0.29	0.34	0.24	0	0.13	0	0.16	0	0.04	0	0.2	0.04
ENSG00000054793	ATP9A	ATPase phospholipid transporting 9A (putative) [Source:HGNC Symbol;Acc:HGNC:13540]	0.290909	-1.78136	5.99e-80	down	3.67	4.04	3.74	3.92	3.83	1.13	1.27	1.04	1.31	1.39	3.84	1.228
ENSG00000057704	TMCC3	transmembrane and coiled-coil domain family 3 [Source:HGNC Symbol;Acc:HGNC:29199]	0.395925	-1.3367	0.0221263	down	0.19	0.28	0.16	0.03	0.14	0.06	0.06	0.08	0.04	0.05	0.16	0.058
ENSG00000058404	CAMK2B	calcium/calmodulin dependent protein kinase II beta [Source:HGNC Symbol;Acc:HGNC:1461]	0.364881	-1.4545	0.00929487	down	0.11	0.17	0.28	0.38	0.46	0.08	0.3	0.04	0.06	0.05	0.28	0.106
ENSG00000059804	SLC2A3	solute carrier family 2 member 3 [Source:HGNC Symbol;Acc:HGNC:11007]	0.468392	-1.09421	8.53e-27	down	8.53	9.17	10.05	9.28	9.43	5.01	4.23	6.14	5.47	3.94	9.292	4.958
ENSG00000060140	STYK1	serine/threonine/tyrosine kinase 1 [Source:HGNC Symbol;Acc:HGNC:18889]	0.137831	-2.85903	1.31e-14	down	0.96	1.78	1.88	2.07	1.66	0.05	0.1	0.44	0.25	0.17	1.67	0.202
ENSG00000060558	GNA15	G protein subunit alpha 15 [Source:HGNC Symbol;Acc:HGNC:4383]	0.426383	-1.22978	5.01e-62	down	154.94	128.81	127.03	138.02	125.76	67.22	67.86	57.68	59.06	60.74	134.912	62.512
ENSG00000060566	CREB3L3	cAMP responsive element binding protein 3 like 3 [Source:HGNC Symbol;Acc:HGNC:18855]	0.303824	-1.71869	2.49e-22	down	4.25	3.47	4.25	3.98	3.36	1.42	1.27	1.42	1.53	1.31	3.862	1.39
ENSG00000060709	RIMBP2	RIMS binding protein 2 [Source:HGNC Symbol;Acc:HGNC:30339]	0.367519	-1.44411	2.97e-18	down	1.74	2.41	1.63	2	2	1.44	0.85	1.4	0.78	0.85	1.956	1.064
ENSG00000060982	BCAT1	branched chain amino acid transaminase 1 [Source:HGNC Symbol;Acc:HGNC:976]	2.03004	1.02151	2.64e-58	up	17.79	15.02	19.85	19.03	18.73	50.1	36.58	57.53	49.77	53.81	18.084	49.558
ENSG00000063127	SLC6A16	solute carrier family 6 member 16 [Source:HGNC Symbol;Acc:HGNC:13622]	0.36601	-1.45004	0.0262767	down	0.41	0.18	1.53	0.2	0.57	0.1	0.19	0.15	0.06	0	0.578	0.1
ENSG00000063438	AHRR	aryl-hydrocarbon receptor repressor [Source:HGNC Symbol;Acc:HGNC:346]	0.268264	-1.89827	0.0226101	down	1.2	0.9	0.23	2.69	2.48	0.51	1.03	0.97	1.54	0.84	1.5	0.978
ENSG00000064300	NGFR	nerve growth factor receptor [Source:HGNC Symbol;Acc:HGNC:7809]	0.358259	-1.48093	0.00308514	down	0.19	0.27	0.37	0.22	0.25	0.08	0.12	0.05	0.1	0.18	0.26	0.106
ENSG00000065809	FAM107B	family with sequence similarity 107 member B [Source:HGNC Symbol;Acc:HGNC:23726]	2.11738	1.08228	1.04e-55	up	18.67	18.42	19.99	18.96	20.04	41.22	36.9	45.46	50.72	44.45	19.216	43.75
ENSG00000065911	MTHFD2	methylenetetrahydrofolate dehydrogenase (NADP+ dependent) 2, methenyltetrahydrofolate cyclohydrolase [Source:HGNC Symbol;Acc:HGNC:7434]	2.27682	1.18702	2.17e-168	up	154.39	146.9	152.57	147.96	142.34	332.99	330.68	386.9	368.07	377.27	148.832	359.182
ENSG00000066248	NGEF	neuronal guanine nucleotide exchange factor [Source:HGNC Symbol;Acc:HGNC:7807]	0.190689	-2.39071	0.000427751	down	1.32	0.79	1.57	0.48	0.26	0.35	0	0.93	0.37	0	0.884	0.33
ENSG00000067225	PKM	pyruvate kinase M1/2 [Source:HGNC Symbol;Acc:HGNC:9021]	0.356228	-1.48913	3.09e-219	down	2133.24	2100.33	2072.26	2143.29	2005.2	850.32	834.15	799.36	789.48	812.46	2090.86	817.154
ENSG00000069188	SDK2	sidekick cell adhesion molecule 2 [Source:HGNC Symbol;Acc:HGNC:19308]	0.432717	-1.2085	2.22e-12	down	1.52	1.3	1.46	1.81	1.2	0.72	0.82	0.75	0.76	0.7	1.458	0.75
ENSG00000069702	TGFBR3	transforming growth factor beta receptor 3 [Source:HGNC Symbol;Acc:HGNC:11774]	0.280721	-1.83279	0.0498825	down	0.46	0.01	0.05	0.18	0.07	0.21	0.01	0.04	0	0.01	0.154	0.054
ENSG00000069812	HES2	hes family bHLH transcription factor 2 [Source:HGNC Symbol;Acc:HGNC:16005]	0.448753	-1.15601	0.00332891	down	0.56	0.23	0.63	0.32	0.41	0.19	0.36	0.18	0.16	0.33	0.43	0.244
ENSG00000070669	ASNS	asparagine synthetase (glutamine-hydrolyzing) [Source:HGNC Symbol;Acc:HGNC:753]	3.29906	1.72206	3.72e-174	up	32.62	32.72	36.14	33.74	29.4	113.88	109.93	123.66	137.59	130.51	32.924	123.114
ENSG00000070748	CHAT	choline O-acetyltransferase [Source:HGNC Symbol;Acc:HGNC:1912]	0.463941	-1.10799	1.21e-06	down	0.55	0.77	1.01	0.67	0.53	0.29	0.38	0.36	0.31	0.29	0.706	0.326
ENSG00000070985	TRPM5	transient receptor potential cation channel subfamily M member 5 [Source:HGNC Symbol;Acc:HGNC:14323]	0.0440536	-4.5046	1.3e-33	down	1.87	1.86	1.17	1.79	1.94	0.05	0.07	0.07	0.21	0.04	1.726	0.088
ENSG00000072952	IRAG1	inositol 1,4,5-triphosphate receptor associated 1 [Source:HGNC Symbol;Acc:HGNC:7237]	0.334475	-1.58003	0.0354402	down	0.03	0.09	0.07	0.04	0.13	0.05	0.04	0.03	0.03	0	0.072	0.03
ENSG00000073067	CYP2W1	cytochrome P450 family 2 subfamily W member 1 [Source:HGNC Symbol;Acc:HGNC:20243]	0.018082	-5.7893	6.83e-11	down	2.17	1.38	1.05	1.41	1.77	0.06	0.03	0	0	0	1.556	0.018
ENSG00000073150	PANX2	pannexin 2 [Source:HGNC Symbol;Acc:HGNC:8600]	0.47381	-1.07762	0.00256574	down	0.78	0.66	1.33	0.67	0.93	0.74	0.35	0.51	0.14	0.51	0.874	0.45
ENSG00000073861	TBX21	T-box transcription factor 21 [Source:HGNC Symbol;Acc:HGNC:11599]	0.151527	-2.72235	0.000167671	down	0.31	0.4	0.25	0.18	0.18	0.06	0	0.17	0.07	0.06	0.264	0.072
ENSG00000074181	NOTCH3	notch receptor 3 [Source:HGNC Symbol;Acc:HGNC:7883]	0.446138	-1.16444	6.68e-56	down	29.2	28.37	35.88	28.93	28.18	15.56	14.83	14.52	12.32	12.82	30.112	14.01
ENSG00000074211	PPP2R2C	protein phosphatase 2 regulatory subunit Bgamma [Source:HGNC Symbol;Acc:HGNC:9306]	0.398132	-1.32868	0.00936038	down	0.21	0.26	0.1	0.26	0.38	0.13	0.49	0.16	0.04	0.09	0.242	0.182
ENSG00000074317	SNCB	synuclein beta [Source:HGNC Symbol;Acc:HGNC:11140]	0.303573	-1.71989	0.00404707	down	0.62	0.43	0.56	0.36	0.68	0.24	0.22	0.14	0.14	0.06	0.53	0.16
ENSG00000074800	ENO1	enolase 1 [Source:HGNC Symbol;Acc:HGNC:3350]	0.330289	-1.5982	7.35e-296	down	3456.83	3344.75	3258.61	3413.73	3206.52	1275.31	1191.14	1198.74	1152.7	1224.59	3336.09	1208.5
ENSG00000074935	TUBE1	tubulin epsilon 1 [Source:HGNC Symbol;Acc:HGNC:20775]	2.29347	1.19753	7.46e-62	up	22.76	25.44	26.17	23.46	26.62	55.97	54.64	61.15	70	71.13	24.89	62.578
ENSG00000075673	ATP12A	ATPase H+/K+ transporting non-gastric alpha2 subunit [Source:HGNC Symbol;Acc:HGNC:13816]	0.112019	-3.15818	0.0119292	down	0.07	0.09	0.06	0.07	0	0.02	0	0	0.02	0	0.058	0.008
ENSG00000076344	RGS11	regulator of G protein signaling 11 [Source:HGNC Symbol;Acc:HGNC:9993]	0.253012	-1.98272	0.0289261	down	0.18	0.22	0.07	0.12	0.58	0.04	0.08	0.02	0	0	0.234	0.028
ENSG00000077264	PAK3	p21 (RAC1) activated kinase 3 [Source:HGNC Symbol;Acc:HGNC:8592]	0.31912	-1.64783	0.0279508	down	0.15	0.03	0.04	0.05	0.07	0.02	0.06	0.07	0	0	0.068	0.03
ENSG00000077522	ACTN2	actinin alpha 2 [Source:HGNC Symbol;Acc:HGNC:164]	0.239496	-2.06192	6.17e-07	down	0.6	0.52	0.46	0.93	0.96	0.27	0.11	0.07	0.67	0.19	0.694	0.262
ENSG00000078053	AMPH	amphiphysin [Source:HGNC Symbol;Acc:HGNC:471]	2.06587	1.04675	0.0169561	up	0.11	0.45	0.18	0.14	0.07	0.42	0.48	0.41	0.48	0.33	0.19	0.424
ENSG00000078795	PKD2L2	polycystin 2 like 2, transient receptor potential cation channel [Source:HGNC Symbol;Acc:HGNC:9012]	2.0411	1.02934	0.0472495	up	0.43	0.35	0.32	0.24	0.29	0.35	0.61	0.33	0.46	0.67	0.326	0.484
ENSG00000080644	CHRNA3	cholinergic receptor nicotinic alpha 3 subunit [Source:HGNC Symbol;Acc:HGNC:1957]	0.376192	-1.41046	2.61e-62	down	19.89	22.96	19.48	22.03	24.68	11.59	7.78	9.73	10.11	9.59	21.808	9.76
ENSG00000081181	ARG2	arginase 2 [Source:HGNC Symbol;Acc:HGNC:664]	0.461428	-1.11582	1.15e-36	down	30.23	23.62	21.5	23.76	24.75	10.72	11.94	12.48	13.19	13.13	24.772	12.292
ENSG00000082684	SEMA5B	semaphorin 5B [Source:HGNC Symbol;Acc:HGNC:10737]	0.0964814	-3.37361	0.0126199	down	0.18	0.29	0.4	0.02	0.11	0	0	0	0.03	0	0.2	0.006
ENSG00000085117	CD82	CD82 molecule [Source:HGNC Symbol;Acc:HGNC:6210]	0.468013	-1.09538	1.29e-52	down	62.27	66.75	59.81	64.21	56.74	37.91	32.82	32.33	28.81	33.23	61.956	33.02
ENSG00000087258	GNAO1	G protein subunit alpha o1 [Source:HGNC Symbol;Acc:HGNC:4389]	2.32237	1.2156	7.01e-64	up	5.67	5.45	5.52	6.47	5.68	13.89	11.86	12.57	10.52	12.66	5.758	12.3
ENSG00000088002	SULT2B1	sulfotransferase family 2B member 1 [Source:HGNC Symbol;Acc:HGNC:11459]	0.372086	-1.42629	0.00446482	down	1.9	2.34	1.67	1.3	3.67	0.38	1.09	0.89	1.88	0.13	2.176	0.874
ENSG00000089472	HEPH	hephaestin [Source:HGNC Symbol;Acc:HGNC:4866]	4.29799	2.10366	3.13e-06	up	0.05	0.1	0.05	0.18	0.05	1.11	1.01	0.16	0.57	1.08	0.086	0.786
ENSG00000089692	LAG3	lymphocyte activating 3 [Source:HGNC Symbol;Acc:HGNC:6476]	0.175951	-2.50675	5.37e-06	down	0.84	0.8	0.4	0.3	0.64	0.03	0.18	0.17	0.1	0.12	0.596	0.12
ENSG00000092051	JPH4	junctophilin 4 [Source:HGNC Symbol;Acc:HGNC:20156]	0.47765	-1.06597	0.0154836	down	0.34	0.43	0.32	0.42	0.28	0.1	0.2	0.23	0.3	0.03	0.358	0.172
ENSG00000092377	TBL1Y	transducin beta like 1 Y-linked [Source:HGNC Symbol;Acc:HGNC:18502]	0.434896	-1.20126	0.0366348	down	0.57	0.18	0.22	0.28	0.38	0.03	0.09	0.39	0.11	0.28	0.326	0.18
ENSG00000092621	PHGDH	phosphoglycerate dehydrogenase [Source:HGNC Symbol;Acc:HGNC:8923]	2.2768	1.18701	2.77e-164	up	228.03	233.71	222.55	215.91	208.27	528.35	494.23	531.56	482.82	524.44	221.694	512.28
ENSG00000095587	TLL2	tolloid like 2 [Source:HGNC Symbol;Acc:HGNC:11844]	0.483082	-1.04966	0.00380221	down	0.35	0.18	0.3	0.38	0.25	0.48	0.19	0.14	0.08	0.18	0.292	0.214
ENSG00000095932	SMIM24	small integral membrane protein 24 [Source:HGNC Symbol;Acc:HGNC:37244]	0.361777	-1.46683	1.21e-49	down	56.26	63.86	68.86	69.82	65.22	20.65	22.35	22.49	24.88	22.78	64.804	22.63
ENSG00000096264	NCR2	natural cytotoxicity triggering receptor 2 [Source:HGNC Symbol;Acc:HGNC:6732]	0.409654	-1.28752	0.0180627	down	0.69	0.78	0.36	0.67	0.97	0.46	0.35	0.36	0.18	0.16	0.694	0.302
ENSG00000096696	DSP	desmoplakin [Source:HGNC Symbol;Acc:HGNC:3052]	0.319818	-1.64468	0.00323191	down	0.04	0.15	0.13	0.12	0.12	0.03	0.09	0.06	0.01	0.02	0.112	0.042
ENSG00000099769	IGFALS	insulin like growth factor binding protein acid labile subunit [Source:HGNC Symbol;Acc:HGNC:5468]	0.322891	-1.63088	0.000454401	down	0.49	0.7	0.95	0.7	0.31	0.27	0.3	0.29	0.14	0.24	0.63	0.248
ENSG00000099812	MISP	mitotic spindle positioning [Source:HGNC Symbol;Acc:HGNC:27000]	0.0772132	-3.69501	0.000266942	down	0.23	0.4	0.12	0.48	0.24	0.05	0.02	0	0	0	0.294	0.014
ENSG00000099840	IZUMO4	IZUMO family member 4 [Source:HGNC Symbol;Acc:HGNC:26950]	0.303211	-1.72161	5.73e-32	down	26.6	24.62	21.7	20.88	22.38	10.49	8.53	5.58	7.91	4.82	23.236	7.466
ENSG00000099953	MMP11	matrix metallopeptidase 11 [Source:HGNC Symbol;Acc:HGNC:7157]	0.0920016	-3.4422	0.00719112	down	0.04	0.41	0.3	0.51	0.11	0	0	0	0	0.02	0.274	0.004
ENSG00000099994	SUSD2	sushi domain containing 2 [Source:HGNC Symbol;Acc:HGNC:30667]	0.424417	-1.23645	3.22e-07	down	1.16	1.55	1.49	1.09	1.56	1.01	0.6	0.5	0.61	0.47	1.37	0.638
ENSG00000100031	GGT1	gamma-glutamyltransferase 1 [Source:HGNC Symbol;Acc:HGNC:4250]	0.470348	-1.0882	7.43e-13	down	7.32	13.85	13.4	10.59	9.66	6.02	5.42	6.56	4.64	3.23	10.964	5.174
ENSG00000100055	CYTH4	cytohesin 4 [Source:HGNC Symbol;Acc:HGNC:9505]	0.290617	-1.78281	1.86e-08	down	1.56	0.78	0.93	0.97	1.91	0.31	0.41	0.19	0.35	0.48	1.23	0.348
ENSG00000100097	LGALS1	galectin 1 [Source:HGNC Symbol;Acc:HGNC:6561]	0.243535	-2.0378	9.54e-24	down	32.55	31.33	33.07	39.03	21.66	6.48	7.32	11	9.33	10.32	31.528	8.89
ENSG00000100228	RAB36	RAB36, member RAS oncogene family [Source:HGNC Symbol;Acc:HGNC:9775]	0.423196	-1.2406	0.0202261	down	0.1	0.16	0.16	0.1	0.1	0.05	0.07	0.1	0.05	0.03	0.124	0.06
ENSG00000100253	MIOX	myo-inositol oxygenase [Source:HGNC Symbol;Acc:HGNC:14522]	3.19517	1.67589	0.000863141	up	3	3.29	1.31	2.51	3.75	8.74	6.71	4.76	6.57	6.32	2.772	6.62
ENSG00000100285	NEFH	neurofilament heavy [Source:HGNC Symbol;Acc:HGNC:7737]	2.37595	1.24851	0.0306744	up	0.08	0.03	0.07	0.18	0.02	0.21	0.11	0.29	0.26	0.16	0.076	0.206
ENSG00000100302	RASD2	RASD family member 2 [Source:HGNC Symbol;Acc:HGNC:18229]	0.373458	-1.42098	3.15e-16	down	2.19	2.1	2.42	2.18	2.07	0.89	0.89	0.82	0.76	0.92	2.192	0.856
ENSG00000100312	ACR	acrosin [Source:HGNC Symbol;Acc:HGNC:126]	15.378	3.94279	0.0291861	up	0	0	0	0.08	0	0	0.05	0	0.53	0.43	0.016	0.202
ENSG00000100314	CABP7	calcium binding protein 7 [Source:HGNC Symbol;Acc:HGNC:20834]	0.353331	-1.50091	0.000968945	down	0.2	0.37	0.57	0.35	0.35	0.22	0.08	0.18	0.15	0.07	0.368	0.14
ENSG00000100342	APOL1	apolipoprotein L1 [Source:HGNC Symbol;Acc:HGNC:618]	0.415351	-1.2676	9.16e-05	down	0.91	0.75	0.78	1.63	0.99	0.41	0.16	0.38	0.48	0.31	1.012	0.348
ENSG00000100385	IL2RB	interleukin 2 receptor subunit beta [Source:HGNC Symbol;Acc:HGNC:6009]	0.0668443	-3.90305	1.13e-21	down	1.15	1.4	0.73	1.19	1.43	0.02	0.07	0.3	0.02	0.13	1.18	0.108
ENSG00000100448	CTSG	cathepsin G [Source:HGNC Symbol;Acc:HGNC:2532]	2.86944	1.52077	3.67e-203	up	62.48	61.12	61.03	62.84	63.4	195.37	196.89	204.03	192.69	184.04	62.174	194.604
ENSG00000100600	LGMN	legumain [Source:HGNC Symbol;Acc:HGNC:9472]	0.177042	-2.49784	0	down	209.48	210.92	203.37	227.97	203.16	41.42	48.46	36.97	39.2	41.01	210.98	41.412
ENSG00000100867	DHRS2	dehydrogenase/reductase 2 [Source:HGNC Symbol;Acc:HGNC:18349]	0.370818	-1.43122	8.62e-12	down	2.29	3.31	3.93	3.2	3.53	1.55	1.43	1.3	1.3	1.43	3.252	1.402
ENSG00000100889	PCK2	phosphoenolpyruvate carboxykinase 2, mitochondrial [Source:HGNC Symbol;Acc:HGNC:8725]	3.14367	1.65245	6.76e-154	up	19.24	17.53	21.46	18.02	17.52	66.31	62.92	65.13	56.57	56.43	18.754	61.472
ENSG00000100979	PLTP	phospholipid transfer protein [Source:HGNC Symbol;Acc:HGNC:9093]	0.446152	-1.16439	2.37e-09	down	3.9	3.34	3.54	3.93	4.43	1.48	2.34	1.68	1.71	2.1	3.828	1.862
ENSG00000101076	HNF4A	hepatocyte nuclear factor 4 alpha [Source:HGNC Symbol;Acc:HGNC:5024]	0.436869	-1.19473	0.0201989	down	0.36	0.19	0.22	0.25	0.41	0.07	0.19	0.16	0.2	0.08	0.286	0.14
ENSG00000101194	SLC17A9	solute carrier family 17 member 9 [Source:HGNC Symbol;Acc:HGNC:16192]	0.475347	-1.07295	0.00401576	down	0.49	0.72	0.54	0.81	0.63	0.2	0.72	0.21	0.29	0.24	0.638	0.332
ENSG00000101210	EEF1A2	eukaryotic translation elongation factor 1 alpha 2 [Source:HGNC Symbol;Acc:HGNC:3192]	0.450106	-1.15166	1.1e-06	down	2.36	3.5	3.09	4.07	2.64	1.79	2.31	1.37	1.51	1.09	3.132	1.614
ENSG00000101255	TRIB3	tribbles pseudokinase 3 [Source:HGNC Symbol;Acc:HGNC:16228]	2.27483	1.18576	7.52e-84	up	38.36	36.92	36.22	36.84	42.69	100.31	99.52	91.29	84.89	93.21	38.206	93.844
ENSG00000101342	TLDC2	TBC/LysM-associated domain containing 2 [Source:HGNC Symbol;Acc:HGNC:16112]	0.390799	-1.3555	0.0351176	down	0.47	0.17	0.14	0.42	0.27	0.11	0.06	0.17	0.09	0.24	0.294	0.134
ENSG00000101438	SLC32A1	solute carrier family 32 member 1 [Source:HGNC Symbol;Acc:HGNC:11018]	0.324664	-1.62298	0.00898864	down	0.41	0.46	0.11	0.2	0.31	0.23	0.06	0.03	0.13	0.06	0.298	0.102
ENSG00000102032	RENBP	renin binding protein [Source:HGNC Symbol;Acc:HGNC:9959]	2.79059	1.48057	0.0392763	up	0.93	0.39	1.73	0.19	0.55	0.55	1.02	1.92	1.72	5.16	0.758	2.074
ENSG00000102144	PGK1	phosphoglycerate kinase 1 [Source:HGNC Symbol;Acc:HGNC:8896]	0.37931	-1.39855	0	down	899.6	889.17	822.32	868.75	812.31	317.24	311.8	354.6	362.37	347.76	858.43	338.754
ENSG00000102245	CD40LG	CD40 ligand [Source:HGNC Symbol;Acc:HGNC:11935]	0.31329	-1.67443	1.91e-34	down	11.3	11.91	12.01	11.42	12.99	2.69	4.06	5.56	3.93	4.23	11.926	4.094
ENSG00000102554	KLF5	Kruppel like factor 5 [Source:HGNC Symbol;Acc:HGNC:6349]	0.470663	-1.08723	7.2e-09	down	2.15	2	2.07	1.87	1.72	1.34	0.84	0.64	1	1.68	1.962	1.1
ENSG00000102935	ZNF423	zinc finger protein 423 [Source:HGNC Symbol;Acc:HGNC:16762]	0.394013	-1.34368	0.000409997	down	0.37	0.39	0.32	0.3	0.32	0.14	0.18	0.13	0.04	0.19	0.34	0.136
ENSG00000103089	FA2H	fatty acid 2-hydroxylase [Source:HGNC Symbol;Acc:HGNC:21197]	0.180665	-2.46861	1.31e-49	down	5.64	4.91	4.54	4.85	5.39	1.04	1.01	1.52	0.9	1.03	5.066	1.1
ENSG00000103257	SLC7A5	solute carrier family 7 member 5 [Source:HGNC Symbol;Acc:HGNC:11063]	2.14208	1.09901	1.33e-60	up	118.18	118.68	124.72	128.2	117.65	314.22	301.02	277.24	259.56	276.9	121.486	285.788
ENSG00000103316	CRYM	crystallin mu [Source:HGNC Symbol;Acc:HGNC:2418]	0.277646	-1.84868	2.88e-18	down	4.58	6.39	4.9	5.66	4.63	1.28	2.09	1.3	1.66	1.61	5.232	1.588
ENSG00000104419	NDRG1	N-myc downstream regulated 1 [Source:HGNC Symbol;Acc:HGNC:7679]	0.328633	-1.60545	2.43e-76	down	25.64	104.58	33.55	64.96	37.71	45.16	10.08	8.47	9.91	12.46	53.288	17.216
ENSG00000104689	TNFRSF10A	TNF receptor superfamily member 10a [Source:HGNC Symbol;Acc:HGNC:11904]	0.447825	-1.15899	0.00136234	down	0.47	1.25	1.18	0.66	1.18	0.37	0.25	0.49	0.19	0.32	0.948	0.324
ENSG00000104765	BNIP3L	BCL2 interacting protein 3 like [Source:HGNC Symbol;Acc:HGNC:1085]	0.304025	-1.71774	5.77e-139	down	94.09	95.76	87.98	77.93	88.45	32.28	34.65	32.38	38.46	31.53	88.842	33.86
ENSG00000104783	KCNN4	potassium calcium-activated channel subfamily N member 4 [Source:HGNC Symbol;Acc:HGNC:6293]	0.49829	-1.00494	2.7e-05	down	2.74	1.81	1.99	1.49	2.34	0.96	1.75	0.99	1.3	1.13	2.074	1.226
ENSG00000104879	CKM	creatine kinase, M-type [Source:HGNC Symbol;Acc:HGNC:1994]	0.131434	-2.92759	0.0248709	down	0.04	0.05	0.1	0.23	0.38	0	0.05	0	0.06	0	0.16	0.022
ENSG00000104883	PEX11G	peroxisomal biogenesis factor 11 gamma [Source:HGNC Symbol;Acc:HGNC:20208]	0.447934	-1.15864	9.84e-07	down	4.3	5.16	4.63	4.61	2.97	1.75	1.8	2.13	3.03	2.05	4.334	2.152
ENSG00000104918	RETN	resistin [Source:HGNC Symbol;Acc:HGNC:20389]	0.418271	-1.25749	2.02e-05	down	7.77	8.44	8.73	7.8	8.84	3.8	4.71	2.2	2.76	5.92	8.316	3.878
ENSG00000105131	EPHX3	epoxide hydrolase 3 [Source:HGNC Symbol;Acc:HGNC:23760]	0.30813	-1.69839	0.0289279	down	0.18	0.24	0.21	0.35	0.14	0.09	0.04	0.1	0.15	0	0.224	0.076
ENSG00000105220	GPI	glucose-6-phosphate isomerase [Source:HGNC Symbol;Acc:HGNC:4458]	0.405502	-1.30222	4.81e-205	down	610.97	585.07	581.6	562.89	575.88	285.14	288.32	257.96	253.11	260.75	583.282	269.056
ENSG00000105281	SLC1A5	solute carrier family 1 member 5 [Source:HGNC Symbol;Acc:HGNC:10943]	2.34244	1.22801	3.46e-75	up	90.57	81.16	87.18	93.06	84.62	247.54	246.78	219.42	203.8	229.68	87.318	229.444
ENSG00000105289	TJP3	tight junction protein 3 [Source:HGNC Symbol;Acc:HGNC:11829]	0.349533	-1.5165	4.76e-22	down	4.81	6.49	5.39	5.6	5.49	1.14	2.59	2.05	1.22	1.94	5.556	1.788
ENSG00000105357	MYH14	myosin heavy chain 14 [Source:HGNC Symbol;Acc:HGNC:23212]	0.249885	-2.00066	0.000168183	down	0.27	0.16	0.27	0.15	0.26	0.02	0.1	0.07	0.04	0.02	0.222	0.05
ENSG00000105419	MEIS3	Meis homeobox 3 [Source:HGNC Symbol;Acc:HGNC:29537]	0.255874	-1.9665	0.00772485	down	0.25	1.51	0.87	0.42	0.38	0	0.32	0.35	0	0.49	0.686	0.232
ENSG00000105427	CNFN	cornifelin [Source:HGNC Symbol;Acc:HGNC:30183]	0.475304	-1.07308	1.79e-05	down	17.9	15.64	11.7	13.84	15.54	8.64	10.05	10.58	5.75	4.23	14.924	7.85
ENSG00000105492	SIGLEC6	sialic acid binding Ig like lectin 6 [Source:HGNC Symbol;Acc:HGNC:10875]	0.436347	-1.19645	0.00557514	down	0.95	0.88	0.46	0.35	0.58	0.52	0.33	0.55	0.44	0.42	0.644	0.452
ENSG00000105499	PLA2G4C	phospholipase A2 group IVC [Source:HGNC Symbol;Acc:HGNC:9037]	3.04376	1.60585	0.0373689	up	0	0.5	1.22	0.21	0	0.44	0.6	1.01	0.5	1.26	0.386	0.762
ENSG00000105549	THEG	theg spermatid protein [Source:HGNC Symbol;Acc:HGNC:13706]	0.338152	-1.56426	3.89e-07	down	1.99	2.29	2.24	2.33	1.96	1.05	0.93	1.05	0.52	0.56	2.162	0.822
ENSG00000105550	FGF21	fibroblast growth factor 21 [Source:HGNC Symbol;Acc:HGNC:3678]	26.953	4.75238	2.1e-05	up	0.05	0	0	0	0	0.93	0.48	0.55	0.25	0.84	0.01	0.61
ENSG00000105675	ATP4A	ATPase H+/K+ transporting subunit alpha [Source:HGNC Symbol;Acc:HGNC:819]	0.00808503	-6.95053	2.74e-13	down	0.83	0.88	0.68	0.47	1.16	0	0	0.02	0	0	0.804	0.004
ENSG00000105711	SCN1B	sodium voltage-gated channel beta subunit 1 [Source:HGNC Symbol;Acc:HGNC:10586]	0.202703	-2.30256	0.000116974	down	0.14	0.31	0.41	0.59	0.39	0.22	0.22	0.02	0.1	0.06	0.368	0.124
ENSG00000105963	ADAP1	ArfGAP with dual PH domains 1 [Source:HGNC Symbol;Acc:HGNC:16486]	0.337521	-1.56695	0.00463989	down	1.27	1.89	0.96	1.44	1.23	0.44	2.75	0.45	0.89	0.12	1.358	0.93
ENSG00000106003	LFNG	LFNG O-fucosylpeptide 3-beta-N-acetylglucosaminyltransferase [Source:HGNC Symbol;Acc:HGNC:6560]	0.468435	-1.09408	0.00128857	down	0.67	1.17	0.88	0.94	0.64	0.31	0.42	0.59	0.36	0.51	0.86	0.438
ENSG00000106105	GARS1	glycyl-tRNA synthetase 1 [Source:HGNC Symbol;Acc:HGNC:4162]	2.10458	1.07353	3.61e-123	up	92.09	87.34	88.34	90.64	88.59	191.05	183.54	213.46	216.13	207.47	89.4	202.33
ENSG00000106366	SERPINE1	serpin family E member 1 [Source:HGNC Symbol;Acc:HGNC:8583]	0.0798205	-3.6471	1.92e-07	down	0.23	0.38	0.31	0.44	0.34	0.02	0.02	0.03	0.05	0.02	0.34	0.028
ENSG00000106633	GCK	glucokinase [Source:HGNC Symbol;Acc:HGNC:4195]	0.168937	-2.56544	4.63e-09	down	1.71	1.31	1.09	1.93	1.28	0.26	0.24	0.15	0.25	0.26	1.464	0.232
ENSG00000106852	LHX6	LIM homeobox 6 [Source:HGNC Symbol;Acc:HGNC:21735]	0.427352	-1.2265	0.00591227	down	0.71	1.15	0.34	0.91	0.82	0.47	0.14	0.36	0.23	0.61	0.786	0.362
ENSG00000107159	CA9	carbonic anhydrase 9 [Source:HGNC Symbol;Acc:HGNC:1383]	0.00749047	-7.06073	2.46e-59	down	21.84	14.06	14.49	17.25	17.81	0.3	0.17	0.06	0.07	0.22	17.09	0.164
ENSG00000107736	CDH23	cadherin related 23 [Source:HGNC Symbol;Acc:HGNC:13733]	0.491958	-1.02339	0.000987319	down	0.34	0.8	0.29	0.79	0.51	0.39	0.39	0.18	0.16	0.51	0.546	0.326
ENSG00000107738	VSIR	V-set immunoregulatory receptor [Source:HGNC Symbol;Acc:HGNC:30085]	0.47621	-1.07033	2.81e-28	down	8.26	8.85	7.12	7.48	8.31	3.99	5.75	3.02	4.69	3.93	8.004	4.276
ENSG00000107831	FGF8	fibroblast growth factor 8 [Source:HGNC Symbol;Acc:HGNC:3686]	0.232952	-2.10189	0.00203007	down	2.46	1.52	5.03	5.07	2.23	0.19	0.2	0.21	0.47	2.61	3.262	0.736
ENSG00000108370	RGS9	regulator of G protein signaling 9 [Source:HGNC Symbol;Acc:HGNC:10004]	0.49969	-1.00089	3.48e-26	down	9.86	9.94	12.51	12.5	11.16	5.93	4.91	5.64	5.42	5.87	11.194	5.554
ENSG00000108797	CNTNAP1	contactin associated protein 1 [Source:HGNC Symbol;Acc:HGNC:8011]	0.434081	-1.20396	2.47e-11	down	2.14	1.83	1.66	1.28	1.51	1.22	1.33	0.51	0.92	0.74	1.684	0.944
ENSG00000108821	COL1A1	collagen type I alpha 1 chain [Source:HGNC Symbol;Acc:HGNC:2197]	0.285773	-1.80706	5.26e-51	down	7.86	9.03	7.95	10.53	7.13	3.98	2.86	3.99	3.88	2.57	8.5	3.456
ENSG00000109107	ALDOC	aldolase, fructose-bisphosphate C [Source:HGNC Symbol;Acc:HGNC:418]	0.111419	-3.16594	0	down	262.8	267.92	256.78	258.25	268.6	30.67	34.4	29.42	35.87	33.91	262.87	32.854
ENSG00000109113	RAB34	RAB34, member RAS oncogene family [Source:HGNC Symbol;Acc:HGNC:16519]	0.270204	-1.88788	0.0172964	down	0.91	0.63	0.34	0.79	1.29	0.36	0	0.28	0.21	0.55	0.792	0.28
ENSG00000109424	UCP1	uncoupling protein 1 [Source:HGNC Symbol;Acc:HGNC:12517]	19.9372	4.31739	4.63e-06	up	0	0	0.05	0.09	0	0.59	0.56	0.58	0.74	0.48	0.028	0.59
ENSG00000109971	HSPA8	heat shock protein family A (Hsp70) member 8 [Source:HGNC Symbol;Acc:HGNC:5241]	2.02051	1.01472	1.62e-107	up	793.5	746.32	755.32	811.63	770.53	1559.78	1577.73	1742.22	1779.19	1748.66	775.46	1681.52
ENSG00000110448	CD5	CD5 molecule [Source:HGNC Symbol;Acc:HGNC:1685]	0.462082	-1.11378	3.07e-23	down	5.62	5.46	5.72	5.71	5.82	3.34	2.79	2.38	2.59	3.23	5.666	2.866
ENSG00000110777	POU2AF1	POU class 2 homeobox associating factor 1 [Source:HGNC Symbol;Acc:HGNC:9211]	0.389556	-1.3601	9.32e-15	down	2.54	2.97	3.03	2.92	2.49	0.99	1.66	1.38	0.88	1.33	2.79	1.248
ENSG00000110799	VWF	von Willebrand factor [Source:HGNC Symbol;Acc:HGNC:12726]	0.332696	-1.58773	0.0238533	down	0.03	0.04	0.48	0.03	0.52	0.02	0.21	0.03	0.02	0.02	0.22	0.06
ENSG00000110848	CD69	CD69 molecule [Source:HGNC Symbol;Acc:HGNC:1694]	0.333201	-1.58554	2.69e-35	down	46.93	56.65	47.29	41.85	51.82	16.21	15.43	25.85	24.71	22.01	48.908	20.842
ENSG00000111249	CUX2	cut like homeobox 2 [Source:HGNC Symbol;Acc:HGNC:19347]	5.43729	2.44289	0.0377264	up	0.01	0	0.02	0	0.11	0.04	0	0.04	0.13	0.02	0.028	0.046
ENSG00000111344	RASAL1	RAS protein activator like 1 [Source:HGNC Symbol;Acc:HGNC:9873]	0.235647	-2.0853	5.19e-66	down	6.43	6.28	9.09	7.48	7.94	1.81	1.53	1.98	1.68	1.91	7.444	1.782
ENSG00000111669	TPI1	triosephosphate isomerase 1 [Source:HGNC Symbol;Acc:HGNC:12009]	0.394101	-1.34336	0	down	1195.06	1201.4	1188.49	1240.86	1169	520.7	494.74	508.18	521.81	523.55	1198.96	513.796
ENSG00000111863	ADTRP	androgen dependent TFPI regulating protein [Source:HGNC Symbol;Acc:HGNC:21214]	0.339595	-1.55811	4.66e-05	down	1.48	2.21	2.68	1.81	1.73	0.93	0.79	1.25	0.34	0.44	1.982	0.75
ENSG00000111913	RIPOR2	RHO family interacting cell polarization regulator 2 [Source:HGNC Symbol;Acc:HGNC:13872]	0.383472	-1.38281	2.72e-88	down	27	20.21	21.99	25.61	22.59	8.46	10.9	9.34	8.54	11.73	23.48	9.794
ENSG00000111981	ULBP1	UL16 binding protein 1 [Source:HGNC Symbol;Acc:HGNC:14893]	2.06073	1.04316	2.7e-30	up	4.59	4.57	5.18	5.22	5.76	10.16	11.51	12.6	11.63	12.42	5.064	11.664
ENSG00000112379	ARFGEF3	ARFGEF family member 3 [Source:HGNC Symbol;Acc:HGNC:21213]	0.484101	-1.04662	0.00245122	down	0.09	0.13	0.1	0.1	0.11	0.02	0.06	0.09	0.05	0.05	0.106	0.054
ENSG00000112530	PACRG	parkin coregulated [Source:HGNC Symbol;Acc:HGNC:19152]	2.53993	1.34479	0.0285628	up	0.1	0.19	0.38	0.42	1.01	2.74	0.71	0.83	1.12	0.7	0.42	1.22
ENSG00000113083	LOX	lysyl oxidase [Source:HGNC Symbol;Acc:HGNC:6664]	2.71324	1.44002	0.0312624	up	0.06	0	0.07	0.04	0.04	0.11	0.09	0.29	0.06	0.09	0.042	0.128
ENSG00000113212	PCDHB7	protocadherin beta 7 [Source:HGNC Symbol;Acc:HGNC:8692]	2.48073	1.31076	0.0422281	up	0.03	0	0.07	0.08	0.1	0.13	0.18	0.07	0.2	0.19	0.056	0.154
ENSG00000113600	C9	complement C9 [Source:HGNC Symbol;Acc:HGNC:1358]	0.443174	-1.17405	1.55e-12	down	7.17	7.19	7.3	8.74	7.33	2.91	3.34	3.29	4.32	2.87	7.546	3.346
ENSG00000113721	PDGFRB	platelet derived growth factor receptor beta [Source:HGNC Symbol;Acc:HGNC:8804]	0.499017	-1.00284	0.000504618	down	0.47	1.02	0.33	1.34	4.12	0.42	0.14	1.19	0.36	0.33	1.456	0.488
ENSG00000113739	STC2	stanniocalcin 2 [Source:HGNC Symbol;Acc:HGNC:11374]	3.08651	1.62597	4.2e-134	up	13.76	9.26	10.96	11.5	12.51	42.97	40.53	41.38	42.62	38.37	11.598	41.174
ENSG00000113905	HRG	histidine rich glycoprotein [Source:HGNC Symbol;Acc:HGNC:5181]	9.42233	3.23608	0.0290667	up	0	0	0	0.03	0	0.04	0.03	0.14	0	0.11	0.006	0.064
ENSG00000114013	CD86	CD86 molecule [Source:HGNC Symbol;Acc:HGNC:1705]	2.61434	1.38645	0.0431161	up	0.18	0.03	0.1	0.29	0	0.18	0.19	0.35	0.19	0.15	0.12	0.212
ENSG00000114019	AMOTL2	angiomotin like 2 [Source:HGNC Symbol;Acc:HGNC:17812]	0.496477	-1.0102	0.032904	down	0.66	0.23	0.12	0.38	0.49	0.94	0.64	0.09	0.08	0.07	0.376	0.364
ENSG00000114023	FAM162A	family with sequence similarity 162 member A [Source:HGNC Symbol;Acc:HGNC:17865]	0.47303	-1.08	7.95e-104	down	168.4	154.58	129.01	135.89	127.4	57.03	70.6	75.02	74.97	68.59	143.056	69.242
ENSG00000114268	PFKFB4	6-phosphofructo-2-kinase/fructose-2,6-biphosphatase 4 [Source:HGNC Symbol;Acc:HGNC:8875]	0.324437	-1.62399	3.78e-55	down	33.15	24.41	26.65	25.76	30.72	11.63	10.91	8.15	10.13	12.78	28.138	10.72
ENSG00000114315	HES1	hes family bHLH transcription factor 1 [Source:HGNC Symbol;Acc:HGNC:5192]	0.319132	-1.64778	5.4e-09	down	2.03	2.11	1.7	1.86	1.71	0.71	0.72	0.72	0.71	0.39	1.882	0.65
ENSG00000114480	GBE1	1,4-alpha-glucan branching enzyme 1 [Source:HGNC Symbol;Acc:HGNC:4180]	0.40181	-1.31542	4e-90	down	23.22	22.98	20.09	21	20.16	8.79	8.67	9.51	9.67	8.78	21.49	9.084
ENSG00000114757	PEX5L	peroxisomal biogenesis factor 5 like [Source:HGNC Symbol;Acc:HGNC:30024]	2.92711	1.54948	7.69e-74	up	5.8	4.81	5.16	4.39	3.21	13.69	10.99	14.74	15.38	14.36	4.674	13.832
ENSG00000114923	SLC4A3	solute carrier family 4 member 3 [Source:HGNC Symbol;Acc:HGNC:11029]	0.160562	-2.6388	3.84e-06	down	0.22	0.24	0.41	0.24	0.36	0.05	0.05	0.3	0	0.13	0.294	0.106
ENSG00000115457	IGFBP2	insulin like growth factor binding protein 2 [Source:HGNC Symbol;Acc:HGNC:5471]	0.287378	-1.79898	7.66e-154	down	341.56	324.94	312.84	338.47	313.48	102.04	103.88	102.9	101.85	95.49	326.258	101.232
ENSG00000115461	IGFBP5	insulin like growth factor binding protein 5 [Source:HGNC Symbol;Acc:HGNC:5474]	0.406275	-1.29947	0.00498012	down	0.46	0.11	0.29	0.2	0.39	0.54	0.2	0.22	0.1	0.1	0.29	0.232
ENSG00000115590	IL1R2	interleukin 1 receptor type 2 [Source:HGNC Symbol;Acc:HGNC:5994]	0.283717	-1.81748	0.0097054	down	0.4	0.81	0.51	0.46	0.5	0.18	0.17	0.21	0.19	0	0.536	0.15
ENSG00000115738	ID2	inhibitor of DNA binding 2 [Source:HGNC Symbol;Acc:HGNC:5361]	0.428371	-1.22307	3.52e-07	down	5.07	6.25	6.52	5.21	8.1	5.79	2.26	1.14	2.11	2.76	6.23	2.812
ENSG00000115884	SDC1	syndecan 1 [Source:HGNC Symbol;Acc:HGNC:10658]	0.278708	-1.84317	0.00526073	down	0.28	0.32	0.15	0.28	0.19	0	0.15	0.03	0.39	0.18	0.244	0.15
ENSG00000115956	PLEK	pleckstrin [Source:HGNC Symbol;Acc:HGNC:9070]	3.1261	1.64436	9.6e-14	up	0.64	0.54	0.46	0.73	0.59	1.82	1.53	2.27	2.13	1.85	0.592	1.92
ENSG00000116014	KISS1R	KISS1 receptor [Source:HGNC Symbol;Acc:HGNC:4510]	0.445101	-1.16779	0.00780901	down	0.86	1.27	0.58	0.74	1	0.82	0.44	0.34	0.45	0.24	0.89	0.458
ENSG00000116106	EPHA4	EPH receptor A4 [Source:HGNC Symbol;Acc:HGNC:3388]	0.190159	-2.39472	0.00509454	down	0.17	0.08	0.19	0.16	0.09	0.04	0.18	0.03	0	0	0.138	0.05
ENSG00000116661	FBXO2	F-box protein 2 [Source:HGNC Symbol;Acc:HGNC:13581]	0.337875	-1.56544	7.87e-07	down	2.8	2.08	1.62	3.41	1.91	1.58	1	0.46	0.6	0.7	2.364	0.868
ENSG00000116852	KIF21B	kinesin family member 21B [Source:HGNC Symbol;Acc:HGNC:29442]	2.05137	1.03659	2.17e-85	up	20.07	19.21	20.47	19.85	18.83	46.5	46.06	44.46	41.08	41.8	19.686	43.98
ENSG00000116983	HPCAL4	hippocalcin like 4 [Source:HGNC Symbol;Acc:HGNC:18212]	0.0143953	-6.11826	2.59e-23	down	1.31	1.39	1.09	1.09	1.38	0.03	0.03	0	0.04	0	1.252	0.02
ENSG00000117245	KIF17	kinesin family member 17 [Source:HGNC Symbol;Acc:HGNC:19167]	0.388825	-1.36281	0.0373778	down	0.15	0.22	0.33	0.59	1.22	0.09	0.04	0.25	0.06	0.18	0.502	0.124
ENSG00000117394	SLC2A1	solute carrier family 2 member 1 [Source:HGNC Symbol;Acc:HGNC:11005]	0.468829	-1.09287	8.87e-51	down	138.41	104.14	122.87	111.49	129.59	71.68	61.25	50.18	47.45	53.9	121.3	56.892
ENSG00000117472	TSPAN1	tetraspanin 1 [Source:HGNC Symbol;Acc:HGNC:20657]	0.110021	-3.18414	0.00208926	down	0.59	0.74	0.23	0.37	0.51	0.1	0	0	0	0.05	0.488	0.03
ENSG00000117983	MUC5B	mucin 5B, oligomeric mucus/gel-forming [Source:HGNC Symbol;Acc:HGNC:7516]	0.421093	-1.24779	0.0144064	down	0.03	0.04	0.04	0.03	0.05	0.03	0.01	0.01	0.02	0.08	0.038	0.03
ENSG00000118113	MMP8	matrix metallopeptidase 8 [Source:HGNC Symbol;Acc:HGNC:7175]	10.6397	3.41139	0.0260879	up	0	0	0	0	0	0.06	0.06	0.07	0.21	0.03	0	0.086
ENSG00000118160	SLC8A2	solute carrier family 8 member A2 [Source:HGNC Symbol;Acc:HGNC:11069]	0.408625	-1.29115	3.28e-06	down	0.88	0.85	1.17	2.23	1.14	1.33	0.41	0.17	0.79	0.29	1.254	0.598
ENSG00000118515	SGK1	serum/glucocorticoid regulated kinase 1 [Source:HGNC Symbol;Acc:HGNC:10810]	0.419691	-1.2526	6.33e-08	down	4.19	5.42	3.61	3.19	3.52	2.78	1.96	1.95	2.26	3.27	3.986	2.444
ENSG00000119508	NR4A3	nuclear receptor subfamily 4 group A member 3 [Source:HGNC Symbol;Acc:HGNC:7982]	0.439495	-1.18608	0.00303289	down	0.23	0.17	0.23	0.31	0.36	0.06	0.13	0.1	0.13	0.2	0.26	0.124
ENSG00000119535	CSF3R	colony stimulating factor 3 receptor [Source:HGNC Symbol;Acc:HGNC:2439]	0.215401	-2.2149	0.0376178	down	0.27	0.16	0.15	0.15	0.06	0	0.06	0	0	0.1	0.158	0.032
ENSG00000119630	PGF	placental growth factor [Source:HGNC Symbol;Acc:HGNC:8893]	0.300848	-1.73289	0.0350409	down	0.47	0.23	0.06	0.12	0.14	0.05	0.13	0.11	0.05	0.05	0.204	0.078
ENSG00000119714	GPR68	G protein-coupled receptor 68 [Source:HGNC Symbol;Acc:HGNC:4519]	0.306248	-1.70723	7.9e-27	down	3.08	3.15	3.64	3.74	3.97	1.3	1.43	1.48	1.26	0.81	3.516	1.256
ENSG00000119946	CNNM1	cyclin and CBS domain divalent metal cation transport mediator 1 [Source:HGNC Symbol;Acc:HGNC:102]	0.230316	-2.11831	0.0180257	down	0.04	0.05	0.06	0.04	0.08	0.01	0.01	0.03	0.01	0	0.054	0.012
ENSG00000120057	SFRP5	secreted frizzled related protein 5 [Source:HGNC Symbol;Acc:HGNC:10779]	0.400786	-1.31909	0.0202112	down	0.24	0.49	0.43	0.25	0.39	0.16	0.27	0.05	0.19	0.09	0.36	0.152
ENSG00000120068	HOXB8	homeobox B8 [Source:HGNC Symbol;Acc:HGNC:5119]	8.3967	3.06982	0.0367938	up	0	0	0.13	0	0	0.25	0.23	0.22	0	0.04	0.026	0.148
ENSG00000120645	IQSEC3	IQ motif and Sec7 domain ArfGEF 3 [Source:HGNC Symbol;Acc:HGNC:29193]	0.119518	-3.0647	0.0369062	down	0.01	0	0.48	0.03	0.03	0	0	0	0.01	0	0.11	0.002
ENSG00000120664	SPART-AS1	SPART antisense RNA 1 [Source:HGNC Symbol;Acc:HGNC:39933]	2.66762	1.41555	0.0107024	up	0.47	0.27	0.29	0.28	0.29	0.98	0.61	1.64	1.11	0.67	0.32	1.002
ENSG00000120738	EGR1	early growth response 1 [Source:HGNC Symbol;Acc:HGNC:3238]	0.228142	-2.132	1.64e-193	down	110.02	120.34	118.87	116.48	130.73	29.46	27.14	35.79	27.75	28.19	119.288	29.666
ENSG00000120875	DUSP4	dual specificity phosphatase 4 [Source:HGNC Symbol;Acc:HGNC:3070]	0.374569	-1.4167	0.000367976	down	0.23	0.22	0.3	0.23	0.24	0.19	0.11	0.09	0.07	0.05	0.244	0.102
ENSG00000121552	CSTA	cystatin A [Source:HGNC Symbol;Acc:HGNC:2481]	5.03735	2.33267	9.78e-33	up	2.33	4.03	2.77	3.72	2.47	14.55	16.3	19.57	18.35	16.43	3.064	17.04
ENSG00000121807	CCR2	C-C motif chemokine receptor 2 [Source:HGNC Symbol;Acc:HGNC:1603]	0.483245	-1.04917	0.0248035	down	0.23	0.4	0.73	0.2	0.49	0.08	0.33	0.07	0.14	0.3	0.41	0.184
ENSG00000122025	FLT3	fms related receptor tyrosine kinase 3 [Source:HGNC Symbol;Acc:HGNC:3765]	2.02508	1.01798	0.0104805	up	0.12	0.42	0.23	0.5	0.12	0.43	0.29	0.42	0.63	0.49	0.278	0.452
ENSG00000122121	XPNPEP2	X-prolyl aminopeptidase 2 [Source:HGNC Symbol;Acc:HGNC:12823]	0.442304	-1.17689	9.82e-27	down	6.15	5.88	6.65	6.46	6.12	2.7	2.67	3.08	2.83	3.5	6.252	2.956
ENSG00000122711	SPINK4	serine peptidase inhibitor Kazal type 4 [Source:HGNC Symbol;Acc:HGNC:16646]	0.12152	-3.04074	0.0335429	down	0.58	1.07	0.68	0	1.18	0	0	0	0.29	0	0.702	0.058
ENSG00000122877	EGR2	early growth response 2 [Source:HGNC Symbol;Acc:HGNC:3239]	0.195587	-2.35412	4.64e-39	down	2.81	3.81	3.69	4.06	4.05	0.69	1.49	0.68	0.79	0.94	3.684	0.918
ENSG00000122884	P4HA1	prolyl 4-hydroxylase subunit alpha 1 [Source:HGNC Symbol;Acc:HGNC:8546]	0.358921	-1.47826	1.19e-110	down	55.78	57.95	55.3	55.58	55.52	19.39	17.42	22.8	24.91	21.03	56.026	21.11
ENSG00000123095	BHLHE41	basic helix-loop-helix family member e41 [Source:HGNC Symbol;Acc:HGNC:16617]	0.317076	-1.6571	0.0117146	down	0.31	0.09	1.65	0.07	0.28	0.06	0.02	0.02	1.57	0.06	0.48	0.346
ENSG00000123358	NR4A1	nuclear receptor subfamily 4 group A member 1 [Source:HGNC Symbol;Acc:HGNC:7980]	0.427919	-1.22459	1.95e-18	down	12.19	9.72	13.29	13.02	13.67	6.12	7.28	7.94	5.05	6.47	12.378	6.572
ENSG00000123453	SARDH	sarcosine dehydrogenase [Source:HGNC Symbol;Acc:HGNC:10536]	0.491721	-1.02409	9.43e-50	down	14.69	17.03	15.83	15.78	15.61	9.53	9.25	7.78	8.08	8.09	15.788	8.546
ENSG00000123454	DBH	dopamine beta-hydroxylase [Source:HGNC Symbol;Acc:HGNC:2689]	0.488413	-1.03383	1.12e-11	down	2.54	2.33	3.25	2.35	2.16	1.73	1.22	1.19	1.31	1.22	2.526	1.334
ENSG00000123870	ZNF137P	zinc finger protein 137, pseudogene [Source:HGNC Symbol;Acc:HGNC:12921]	2.045	1.0321	0.0340796	up	0.23	0.11	0.15	0.18	0.25	0.44	1.18	0.38	0.72	0.52	0.184	0.648
ENSG00000124097	HMGB1P1	high mobility group box 1 pseudogene 1 [Source:HGNC Symbol;Acc:HGNC:4993]	0.34198	-1.54802	0.00194486	down	1.38	0.69	1.29	0.98	1.12	0.76	0.32	0.21	0.78	0.36	1.092	0.486
ENSG00000124194	GDAP1L1	ganglioside induced differentiation associated protein 1 like 1 [Source:HGNC Symbol;Acc:HGNC:4213]	19.2922	4.26994	2.68e-33	up	0.08	0.23	0.21	0.41	0.06	4.14	4.59	4.14	3.81	4.5	0.198	4.236
ENSG00000124216	SNAI1	snail family transcriptional repressor 1 [Source:HGNC Symbol;Acc:HGNC:11128]	0.375669	-1.41247	0.000443508	down	1.09	0.98	0.66	1.09	0.92	0.37	0.57	0.05	0.43	0.5	0.948	0.384
ENSG00000124232	RBPJL	recombination signal binding protein for immunoglobulin kappa J region like [Source:HGNC Symbol;Acc:HGNC:13761]	7.31381	2.87062	4.89e-07	up	0	0.75	0	0.16	1.67	3.24	2.98	4.24	2.67	2.15	0.516	3.056
ENSG00000124334	IL9R	interleukin 9 receptor [Source:HGNC Symbol;Acc:HGNC:6030]	0.374577	-1.41666	3.25e-88	down	13.47	14.2	12.35	14.53	10.71	6.64	4.34	6.46	4.36	3.59	13.052	5.078
ENSG00000124575	H1-3	H1.3 linker histone, cluster member [Source:HGNC Symbol;Acc:HGNC:4717]	2.80817	1.48963	0.000220386	up	1.04	0.35	1.49	0.9	0.96	2.37	4.1	3.24	1.96	2.8	0.948	2.894
ENSG00000124762	CDKN1A	cyclin dependent kinase inhibitor 1A [Source:HGNC Symbol;Acc:HGNC:1784]	0.438949	-1.18788	9.87e-27	down	9.19	10.91	11.48	11.56	11.17	5.45	3.99	5.63	4.42	5.75	10.862	5.048
ENSG00000124772	CPNE5	copine 5 [Source:HGNC Symbol;Acc:HGNC:2318]	0.120858	-3.04861	1.37e-06	down	0.53	1.3	0.57	0.94	0.64	0.1	0.03	0	0.16	0.36	0.796	0.13
ENSG00000124780	KCNK17	potassium two pore domain channel subfamily K member 17 [Source:HGNC Symbol;Acc:HGNC:14465]	0.0604465	-4.0482	0.00241025	down	0.19	0.05	0.15	0.28	0.28	0	0	0	0	0	0.19	0
ENSG00000124839	RAB17	RAB17, member RAS oncogene family [Source:HGNC Symbol;Acc:HGNC:16523]	0.176839	-2.49949	1.25e-05	down	0.8	1.02	1.18	0.58	0.78	0.26	1.08	0.05	0	0.02	0.872	0.282
ENSG00000125531	FNDC11	fibronectin type III domain containing 11 [Source:HGNC Symbol;Acc:HGNC:28764]	0.393199	-1.34667	0.00572204	down	0.55	0.45	0.38	0.29	1.07	0.36	0.49	0.3	0.2	0.19	0.548	0.308
ENSG00000125730	C3	complement C3 [Source:HGNC Symbol;Acc:HGNC:1318]	0.0801993	-3.64027	0.00148453	down	0.18	0.26	0.78	0.08	0.64	0	0.19	0.25	0	0	0.388	0.088
ENSG00000125810	CD93	CD93 molecule [Source:HGNC Symbol;Acc:HGNC:15855]	0.478606	-1.06309	0.000199681	down	0.22	0.37	0.41	0.38	0.41	0.2	0.21	0.15	0.24	0.14	0.358	0.188
ENSG00000125841	NRSN2	neurensin 2 [Source:HGNC Symbol;Acc:HGNC:16229]	0.395731	-1.33741	0.00361697	down	0.54	0.94	1.16	0.4	0.85	0.33	0.43	0.27	0.37	1.1	0.778	0.5
ENSG00000125895	TMEM74B	transmembrane protein 74B [Source:HGNC Symbol;Acc:HGNC:15893]	0.319721	-1.64511	8.13e-05	down	0.97	1.23	1.4	0.92	2.37	0.47	0.08	0.62	0.54	0.71	1.378	0.484
ENSG00000125910	S1PR4	sphingosine-1-phosphate receptor 4 [Source:HGNC Symbol;Acc:HGNC:3170]	0.265098	-1.9154	0.00556753	down	0.46	0.38	0.34	0.36	0.32	0.15	0.19	0	0.18	0	0.372	0.104
ENSG00000126353	CCR7	C-C motif chemokine receptor 7 [Source:HGNC Symbol;Acc:HGNC:1608]	0.139867	-2.83787	6.19e-26	down	2.45	3.22	3.42	3.36	2.2	0.52	1.16	0.47	0.2	0.61	2.93	0.592
ENSG00000126458	RRAS	RAS related [Source:HGNC Symbol;Acc:HGNC:10447]	0.328214	-1.60729	1.69e-26	down	13.17	13.16	12.9	11.58	12	4.93	5.26	3.6	3.74	4.93	12.562	4.492
ENSG00000126822	PLEKHG3	pleckstrin homology and RhoGEF domain containing G3 [Source:HGNC Symbol;Acc:HGNC:20364]	0.275146	-1.86173	2.03e-06	down	0.32	0.49	0.3	0.38	0.46	0.18	0.51	0.04	0.06	0.12	0.39	0.182
ENSG00000127561	SYNGR3	synaptogyrin 3 [Source:HGNC Symbol;Acc:HGNC:11501]	0.400498	-1.32013	2.48e-07	down	4.85	5.26	7.6	4.5	3.76	4.81	1.19	1.8	2.22	2.24	5.194	2.452
ENSG00000127589	TUBBP1	tubulin beta pseudogene 1 [Source:HGNC Symbol;Acc:HGNC:12414]	0.324751	-1.62259	4.98e-36	down	13.57	15.22	14.14	13.8	11.4	4.34	4	4.98	4.95	6.29	13.626	4.912
ENSG00000127663	KDM4B	lysine demethylase 4B [Source:HGNC Symbol;Acc:HGNC:29136]	0.432993	-1.20759	9.42e-152	down	47.17	48.72	44.82	48.8	46.1	22.95	21.7	21.2	20.91	23.4	47.122	22.032
ENSG00000127824	TUBA4A	tubulin alpha 4a [Source:HGNC Symbol;Acc:HGNC:12407]	0.229061	-2.1262	1.21e-55	down	11.32	10.28	11.24	10.3	10.53	2.91	3.03	1.77	2.39	2.24	10.734	2.468
ENSG00000127831	VIL1	villin 1 [Source:HGNC Symbol;Acc:HGNC:12690]	0.209788	-2.253	7.05e-18	down	0.91	0.86	1.07	0.73	1.31	0.07	0.28	0.3	0.19	0.22	0.976	0.212
ENSG00000128040	SPINK2	serine peptidase inhibitor Kazal type 2 [Source:HGNC Symbol;Acc:HGNC:11245]	0.369102	-1.43791	1.54e-21	down	29.33	35.75	30.07	30.5	31.91	9.92	12.35	15.82	18.05	10.69	31.512	13.366
ENSG00000128165	ADM2	adrenomedullin 2 [Source:HGNC Symbol;Acc:HGNC:28898]	3.11648	1.63992	0.000689785	up	1.26	1.6	3.85	2.99	0.47	6.02	7.09	8.36	6	7.03	2.034	6.9
ENSG00000128242	GAL3ST1	galactose-3-O-sulfotransferase 1 [Source:HGNC Symbol;Acc:HGNC:24240]	0.0778239	-3.68364	0.000323371	down	0.64	0.51	0.61	0.36	0.65	0	0.19	0	0.13	0	0.554	0.064
ENSG00000128271	ADORA2A	adenosine A2a receptor [Source:HGNC Symbol;Acc:HGNC:263]	0.47152	-1.08461	2.95e-12	down	3.22	4.37	4.02	3.26	4.2	2.04	1.61	3.47	2.02	1.59	3.814	2.146
ENSG00000128272	ATF4	activating transcription factor 4 [Source:HGNC Symbol;Acc:HGNC:786]	2.058	1.04124	6.69e-137	up	403.68	398.8	421.55	427.53	410.35	1124.17	945.11	934.69	905.26	981.26	412.382	978.098
ENSG00000128284	APOL3	apolipoprotein L3 [Source:HGNC Symbol;Acc:HGNC:14868]	0.419735	-1.25245	0.00328904	down	0.84	0.85	0.73	1.3	1.52	0.27	0.51	0.48	0.54	0.37	1.048	0.434
ENSG00000128285	MCHR1	melanin concentrating hormone receptor 1 [Source:HGNC Symbol;Acc:HGNC:4479]	0.363276	-1.46086	0.000772121	down	0.45	1.07	0.85	0.68	0.87	0.45	0.1	0.23	0.24	0.2	0.784	0.244
ENSG00000128322	IGLL1	immunoglobulin lambda like polypeptide 1 [Source:HGNC Symbol;Acc:HGNC:5870]	0.378444	-1.40185	1.49e-107	down	140.19	145.62	136.94	150.53	148.2	62.09	64.85	56.66	58.15	59.08	144.296	60.166
ENSG00000128438	TBC1D27P	TBC1 domain family member 27, pseudogene [Source:HGNC Symbol;Acc:HGNC:28104]	0.212785	-2.23253	0.044206	down	0.11	0.01	0.17	0.06	0.17	0.01	0.06	0	0	0	0.104	0.014
ENSG00000128604	IRF5	interferon regulatory factor 5 [Source:HGNC Symbol;Acc:HGNC:6120]	0.171879	-2.54053	0.00135897	down	0.15	0.41	0.72	0.71	0.62	0.29	0.07	0.04	0.06	0	0.522	0.092
ENSG00000128683	GAD1	glutamate decarboxylase 1 [Source:HGNC Symbol;Acc:HGNC:4092]	0.496536	-1.01003	0.0234718	down	0.89	1.11	0.66	0.63	0.46	0.8	0.08	0.12	0.5	0.38	0.75	0.376
ENSG00000128849	CGNL1	cingulin like 1 [Source:HGNC Symbol;Acc:HGNC:25931]	0.211553	-2.24091	0.000263062	down	0.06	0.09	0.13	0.11	0.1	0.03	0.03	0.03	0.02	0	0.098	0.022
ENSG00000128917	DLL4	delta like canonical Notch ligand 4 [Source:HGNC Symbol;Acc:HGNC:2910]	0.40201	-1.3147	0.00559762	down	0.22	0.21	0.44	0.35	0.31	0.06	0.08	0.25	0.12	0.14	0.306	0.13
ENSG00000128965	CHAC1	ChaC glutathione specific gamma-glutamylcyclotransferase 1 [Source:HGNC Symbol;Acc:HGNC:28680]	7.06876	2.82146	3.85e-205	up	6	6.57	6.57	7.85	8.77	59.61	56.85	58.7	46.39	54.86	7.152	55.282
ENSG00000129521	EGLN3	egl-9 family hypoxia inducible factor 3 [Source:HGNC Symbol;Acc:HGNC:14661]	0.278495	-1.84428	1.18e-31	down	5.65	4.54	6.42	4.94	3.82	1.97	1.85	1.27	2.52	1.93	5.074	1.908
ENSG00000129757	CDKN1C	cyclin dependent kinase inhibitor 1C [Source:HGNC Symbol;Acc:HGNC:1786]	0.356255	-1.48902	3.26e-12	down	4.77	4.35	3.65	4.54	3.56	2.35	1.58	1.48	1.08	1.91	4.174	1.68
ENSG00000130176	CNN1	calponin 1 [Source:HGNC Symbol;Acc:HGNC:2155]	0.22471	-2.15386	0.000156293	down	0.71	1.34	1.03	0.45	0.74	0.39	0.2	0.1	0.37	0.06	0.854	0.224
ENSG00000130182	ZSCAN10	zinc finger and SCAN domain containing 10 [Source:HGNC Symbol;Acc:HGNC:12997]	0.296192	-1.7554	0.0199385	down	0.27	0.17	0.3	0.21	0.31	0.34	0	0.12	0.04	0.04	0.252	0.108
ENSG00000130518	IQCN	IQ motif containing N [Source:HGNC Symbol;Acc:HGNC:29350]	2.38651	1.2549	0.000658754	up	0.24	0.16	0.08	0.4	0.16	0.85	0.81	0.59	0.26	0.36	0.208	0.574
ENSG00000130592	LSP1	lymphocyte specific protein 1 [Source:HGNC Symbol;Acc:HGNC:6707]	0.167711	-2.57595	6.16e-07	down	1.87	2.81	1.18	0.71	1.5	0.11	0.24	0.06	1.25	0.38	1.614	0.408
ENSG00000130707	ASS1	argininosuccinate synthase 1 [Source:HGNC Symbol;Acc:HGNC:758]	7.77239	2.95836	0	up	39.27	31.86	34.17	30.36	36.14	301.84	288.88	273.39	267.38	290.46	34.36	284.39
ENSG00000130766	SESN2	sestrin 2 [Source:HGNC Symbol;Acc:HGNC:20746]	3.77517	1.91654	7.23e-196	up	7.99	8.58	9.44	8.86	9.32	38.28	35.69	34.87	35.21	37.43	8.838	36.296
ENSG00000130775	THEMIS2	thymocyte selection associated family member 2 [Source:HGNC Symbol;Acc:HGNC:16839]	0.38558	-1.3749	1.32e-07	down	1.68	1.69	1.47	1.98	2.19	0.75	0.96	0.75	1.35	1.41	1.802	1.044
ENSG00000130821	SLC6A8	solute carrier family 6 member 8 [Source:HGNC Symbol;Acc:HGNC:11055]	0.353048	-1.50206	1.46e-29	down	5.19	5.08	5.79	4.91	6.06	2.91	1.57	2	3.13	2.84	5.406	2.49
ENSG00000130822	PNCK	pregnancy up-regulated nonubiquitous CaM kinase [Source:HGNC Symbol;Acc:HGNC:13415]	0.119796	-3.06135	2.91e-20	down	6.45	5.26	7.39	8.44	6.39	0.19	1.04	2.56	0.14	0.64	6.786	0.914
ENSG00000130829	DUSP9	dual specificity phosphatase 9 [Source:HGNC Symbol;Acc:HGNC:3076]	0.428882	-1.22135	5.01e-05	down	1.29	0.85	0.91	0.81	0.97	0.43	0.59	0.31	0.34	0.43	0.966	0.42
ENSG00000130958	SLC35D2	solute carrier family 35 member D2 [Source:HGNC Symbol;Acc:HGNC:20799]	0.312798	-1.6767	0.0189132	down	0.48	0.36	0.35	0.35	0.08	0.06	0.2	0.2	0.06	0	0.324	0.104
ENSG00000131095	GFAP	glial fibrillary acidic protein [Source:HGNC Symbol;Acc:HGNC:4235]	0.48242	-1.05164	0.00569134	down	0.79	1.17	0.94	0.8	1.85	0.45	0.42	0.48	0.69	0.67	1.11	0.542
ENSG00000131746	TNS4	tensin 4 [Source:HGNC Symbol;Acc:HGNC:24352]	0.337261	-1.56806	2.25e-12	down	1.78	2.58	2.12	1.27	1.77	0.5	0.82	0.66	0.57	0.57	1.904	0.624
ENSG00000131771	PPP1R1B	protein phosphatase 1 regulatory inhibitor subunit 1B [Source:HGNC Symbol;Acc:HGNC:9287]	0.36199	-1.46598	0.00397819	down	0.42	0.98	0.57	0.61	0.48	0.18	0.05	0.15	0.38	0.28	0.612	0.208
ENSG00000132170	PPARG	peroxisome proliferator activated receptor gamma [Source:HGNC Symbol;Acc:HGNC:9236]	2.56276	1.3577	2.49e-05	up	0.44	0.66	0.47	0.45	1.21	1.21	1.72	2	1.12	1.4	0.646	1.49
ENSG00000132437	DDC	dopa decarboxylase [Source:HGNC Symbol;Acc:HGNC:2719]	0.373294	-1.42162	0.00197585	down	1.3	1.52	1.75	1.37	1.83	0.52	0.85	0.13	1.36	0.92	1.554	0.756
ENSG00000132622	HSPA12B	heat shock protein family A (Hsp70) member 12B [Source:HGNC Symbol;Acc:HGNC:16193]	0.496285	-1.01076	0.00832934	down	0.38	0.38	0.26	0.47	0.43	0.24	0.18	0.26	0.17	0.18	0.384	0.206
ENSG00000132744	ACY3	aminoacylase 3 [Source:HGNC Symbol;Acc:HGNC:24104]	0.385144	-1.37653	7.36e-09	down	2.64	4.89	5.6	2.8	5.47	1.82	1.61	2.17	3.09	2.55	4.28	2.248
ENSG00000132793	LPIN3	lipin 3 [Source:HGNC Symbol;Acc:HGNC:14451]	0.299655	-1.73863	3.87e-07	down	0.66	0.64	0.82	0.67	0.35	0.29	0.37	0.56	0.5	0.12	0.628	0.368
ENSG00000133019	CHRM3	cholinergic receptor muscarinic 3 [Source:HGNC Symbol;Acc:HGNC:1952]	2.72728	1.44746	0.0228169	up	0.02	0.01	0.04	0.01	0.05	0.1	0.04	0.05	0.51	0.12	0.026	0.164
ENSG00000133067	LGR6	leucine rich repeat containing G protein-coupled receptor 6 [Source:HGNC Symbol;Acc:HGNC:19719]	0.35545	-1.49228	2.11e-07	down	1.29	1.37	0.81	1.22	1	0.34	0.38	0.2	0.27	0.41	1.138	0.32
ENSG00000133106	EPSTI1	epithelial stromal interaction 1 [Source:HGNC Symbol;Acc:HGNC:16465]	0.378408	-1.40199	1.34e-11	down	2.73	2.04	1.81	2.68	2.11	1.12	1.14	1.98	1.48	1.06	2.274	1.356
ENSG00000133937	GSC	goosecoid homeobox [Source:HGNC Symbol;Acc:HGNC:4612]	0.41339	-1.27443	5.24e-65	down	16.21	16.26	14.17	16.91	15.65	8.74	8.16	4.52	4.37	4.63	15.84	6.084
ENSG00000134107	BHLHE40	basic helix-loop-helix family member e40 [Source:HGNC Symbol;Acc:HGNC:1046]	0.18757	-2.4145	6.99e-57	down	17.81	9.78	12.61	11.14	11.25	2.72	2.12	2.39	3.09	2.14	12.518	2.492
ENSG00000134333	LDHA	lactate dehydrogenase A [Source:HGNC Symbol;Acc:HGNC:6535]	0.202121	-2.30671	0	down	1787.87	1748.2	1769.29	1807.04	1712.7	355.78	355.45	408.4	418.19	391.79	1765.02	385.922
ENSG00000134460	IL2RA	interleukin 2 receptor subunit alpha [Source:HGNC Symbol;Acc:HGNC:6008]	0.204097	-2.29267	1.35e-20	down	1.36	1.77	1.86	1.52	4.61	1.93	0.28	0.47	0.41	0.62	2.224	0.742
ENSG00000134470	IL15RA	interleukin 15 receptor subunit alpha [Source:HGNC Symbol;Acc:HGNC:5978]	0.389838	-1.35905	0.0404497	down	0.89	0.71	0.83	1.41	0.28	0.31	0.17	0.12	0.38	0.37	0.824	0.27
ENSG00000134668	SPOCD1	SPOC domain containing 1 [Source:HGNC Symbol;Acc:HGNC:26338]	0.409467	-1.28818	1.14e-05	down	1.42	1.46	1.37	1.68	1.36	1.09	0.79	0.3	0.28	1.14	1.458	0.72
ENSG00000135069	PSAT1	phosphoserine aminotransferase 1 [Source:HGNC Symbol;Acc:HGNC:19129]	3.59437	1.84574	0	up	92.66	89.1	89.04	91.16	91.4	341.27	325.14	365.61	382.29	364.01	90.672	355.664
ENSG00000135074	ADAM19	ADAM metallopeptidase domain 19 [Source:HGNC Symbol;Acc:HGNC:197]	0.466287	-1.10071	0.000471444	down	0.31	0.23	0.4	0.28	0.42	0.1	0.16	0.19	0.27	0.16	0.328	0.176
ENSG00000135116	HRK	harakiri, BCL2 interacting protein [Source:HGNC Symbol;Acc:HGNC:5185]	2.26594	1.18011	9.64e-06	up	0.42	0.41	0.18	0.16	0.27	0.78	0.59	0.66	0.64	0.69	0.288	0.672
ENSG00000135362	PRR5L	proline rich 5 like [Source:HGNC Symbol;Acc:HGNC:25878]	0.0534727	-4.22505	0.000108152	down	0.29	0.39	1.14	0.31	0.83	0	0.18	0	0	0	0.592	0.036
ENSG00000135363	LMO2	LIM domain only 2 [Source:HGNC Symbol;Acc:HGNC:6642]	6.83392	2.77271	3.23e-06	up	0.17	0.2	0.05	0	0.11	0.63	0.64	0.63	1.04	0.36	0.106	0.66
ENSG00000135406	PRPH	peripherin [Source:HGNC Symbol;Acc:HGNC:9461]	0.164699	-2.6021	0.000228533	down	0.55	1.38	1.06	1.1	0.7	0	0.21	0.13	0.26	0.36	0.958	0.192
ENSG00000135423	GLS2	glutaminase 2 [Source:HGNC Symbol;Acc:HGNC:29570]	0.0851153	-3.55444	0.00149784	down	0.21	0.17	0.95	0.2	0.14	0	0.09	0	0.08	0	0.334	0.034
ENSG00000135480	KRT7	keratin 7 [Source:HGNC Symbol;Acc:HGNC:6445]	0.0979485	-3.35183	0.0162232	down	0.25	0.57	0.46	0	0.25	0	0	0	1	0	0.306	0.2
ENSG00000135540	NHSL1	NHS like 1 [Source:HGNC Symbol;Acc:HGNC:21021]	3.6201	1.85603	1.68e-92	up	1.93	2.43	2.72	2.02	2.3	8.64	7.01	8.4	7.83	7.66	2.28	7.908
ENSG00000135625	EGR4	early growth response 4 [Source:HGNC Symbol;Acc:HGNC:3241]	0.160273	-2.64139	0.000127712	down	0.17	0.44	0.45	0.33	0.62	0.03	0.19	0.07	0	0.04	0.402	0.066
ENSG00000135973	GPR45	G protein-coupled receptor 45 [Source:HGNC Symbol;Acc:HGNC:4503]	0.451502	-1.14719	0.0495468	down	0.33	0.34	0.17	0.4	0.72	0.18	0.3	0.05	0.16	0.25	0.392	0.188
ENSG00000136002	ARHGEF4	Rho guanine nucleotide exchange factor 4 [Source:HGNC Symbol;Acc:HGNC:684]	0.230422	-2.11765	0.00531457	down	0.12	0.28	0.25	0.32	0.09	0.02	0.04	0.04	0.08	0	0.212	0.036
ENSG00000136161	RCBTB2	RCC1 and BTB domain containing protein 2 [Source:HGNC Symbol;Acc:HGNC:1914]	0.326947	-1.61287	2.83e-66	down	20.99	23.2	20.28	20.2	20.27	5.96	6.43	9.03	7.84	8.69	20.988	7.59
ENSG00000136197	C7orf25	chromosome 7 open reading frame 25 [Source:HGNC Symbol;Acc:HGNC:21703]	2.22834	1.15597	1.56e-05	up	3.15	2.34	2.54	2.51	3.88	6.6	6.78	3.87	3.82	7.46	2.884	5.706
ENSG00000136205	TNS3	tensin 3 [Source:HGNC Symbol;Acc:HGNC:21616]	0.0516629	-4.27473	1.31e-08	down	0.19	0.2	0.42	0.22	0.21	0	0	0.03	0.05	0	0.248	0.016
ENSG00000136404	TM6SF1	transmembrane 6 superfamily member 1 [Source:HGNC Symbol;Acc:HGNC:11860]	2.78957	1.48004	8e-55	up	4.15	4.82	4.68	4.63	4.99	12.55	14.02	15.96	14.31	13.08	4.654	13.984
ENSG00000136717	BIN1	bridging integrator 1 [Source:HGNC Symbol;Acc:HGNC:1052]	0.462047	-1.11389	8.93e-14	down	3.9	4.08	5.05	4.38	4.81	2.24	2.21	2.46	2.39	1.84	4.444	2.228
ENSG00000136842	TMOD1	tropomodulin 1 [Source:HGNC Symbol;Acc:HGNC:11871]	0.409545	-1.2879	7.3e-05	down	1.69	1.49	1.65	2.67	1.71	0.62	1.17	0.2	0.42	1	1.842	0.682
ENSG00000136848	DAB2IP	DAB2 interacting protein [Source:HGNC Symbol;Acc:HGNC:17294]	0.321205	-1.63843	7.12e-46	down	3.92	5.51	3.59	5.4	6.13	1.59	2.34	1.3	1.06	1.22	4.91	1.502
ENSG00000136931	NR5A1	nuclear receptor subfamily 5 group A member 1 [Source:HGNC Symbol;Acc:HGNC:7983]	0.267265	-1.90366	0.000837422	down	0.29	0.39	0.34	0.19	0.66	0.12	0.05	0.15	0.06	0.03	0.374	0.082
ENSG00000136943	CTSV	cathepsin V [Source:HGNC Symbol;Acc:HGNC:2538]	0.445694	-1.16588	1.12e-23	down	9.56	9.55	8.53	9.3	8.72	3.37	4.32	5.29	6.09	4.78	9.132	4.77
ENSG00000137078	SIT1	signaling threshold regulating transmembrane adaptor 1 [Source:HGNC Symbol;Acc:HGNC:17710]	0.374002	-1.41888	6.49e-128	down	145.12	153.65	138.8	154.2	154.06	63.69	61.24	58.47	57.78	65	149.166	61.236
ENSG00000137101	CD72	CD72 molecule [Source:HGNC Symbol;Acc:HGNC:1696]	0.486914	-1.03826	1.8e-26	down	18.09	18.06	19.36	17.56	23.11	10.9	9.79	8.52	9.86	8.86	19.236	9.586
ENSG00000137177	KIF13A	kinesin family member 13A [Source:HGNC Symbol;Acc:HGNC:14566]	0.0915075	-3.44997	0.00215665	down	0.05	0.06	0.48	0.08	0.24	0	0.01	0	0	0.02	0.182	0.006
ENSG00000137225	CAPN11	calpain 11 [Source:HGNC Symbol;Acc:HGNC:1478]	0.213657	-2.22663	0.000229866	down	0.25	0.66	1.05	0.28	0.54	0.11	0.09	0.21	0.13	0	0.556	0.108
ENSG00000137285	TUBB2B	tubulin beta 2B class IIb [Source:HGNC Symbol;Acc:HGNC:30829]	0.105958	-3.23843	5.28e-05	down	0.19	0.37	0.77	1.17	1.3	0	0	0.19	0	0.27	0.76	0.092
ENSG00000137331	IER3	immediate early response 3 [Source:HGNC Symbol;Acc:HGNC:5392]	0.271209	-1.88252	2.55e-56	down	29.6	37.88	31.3	42.21	39.45	10.85	8.84	11.7	11.1	10.51	36.088	10.6
ENSG00000137441	FGFBP2	fibroblast growth factor binding protein 2 [Source:HGNC Symbol;Acc:HGNC:29451]	0.0389387	-4.68265	0.000215766	down	0.45	0.07	0.15	0.48	0.66	0	0	0	0	0	0.362	0
ENSG00000137731	FXYD2	FXYD domain containing ion transport regulator 2 [Source:HGNC Symbol;Acc:HGNC:4026]	0.490143	-1.02872	5.09e-24	down	69.31	65.23	74.09	73.13	69.85	38.91	39.85	40.46	36.47	30.01	70.322	37.14
ENSG00000137747	TMPRSS13	transmembrane serine protease 13 [Source:HGNC Symbol;Acc:HGNC:29808]	0.362479	-1.46403	0.00681754	down	0.15	0.18	0.26	0.33	0.28	0.04	0.07	0.21	0.09	0.26	0.24	0.134
ENSG00000137809	ITGA11	integrin subunit alpha 11 [Source:HGNC Symbol;Acc:HGNC:6136]	0.157715	-2.66461	0.0316979	down	0.28	0.02	0	0.08	0.15	0	0.01	0	0	0.01	0.106	0.004
ENSG00000137868	STRA6	signaling receptor and transporter of retinol STRA6 [Source:HGNC Symbol;Acc:HGNC:30650]	0.321392	-1.63759	1.85e-29	down	7.03	6.65	5.49	7.29	6.08	2.49	2.78	2.36	2.38	2.48	6.508	2.498
ENSG00000137880	GCHFR	GTP cyclohydrolase I feedback regulator [Source:HGNC Symbol;Acc:HGNC:4194]	0.223213	-2.16351	2.71e-12	down	9.16	8.2	4.22	7.8	6.72	1.03	1.71	2.37	1.79	2.53	7.22	1.886
ENSG00000137962	ARHGAP29	Rho GTPase activating protein 29 [Source:HGNC Symbol;Acc:HGNC:30207]	0.292817	-1.77193	0.00290327	down	0.29	0.06	0.18	0.11	0.1	0.04	0.06	0.1	0.1	0.09	0.148	0.078
ENSG00000138028	CGREF1	cell growth regulator with EF-hand domain 1 [Source:HGNC Symbol;Acc:HGNC:16962]	0.427403	-1.22633	1.17e-09	down	3.2	3.88	3.08	4.47	2.96	1.45	1.64	2.1	1.17	1.44	3.518	1.56
ENSG00000138411	HECW2	HECT, C2 and WW domain containing E3 ubiquitin protein ligase 2 [Source:HGNC Symbol;Acc:HGNC:29853]	0.446609	-1.16292	0.00052721	down	0.44	0.39	1.26	0.42	0.27	0.75	1.31	0.52	0.13	0.12	0.556	0.566
ENSG00000138641	HERC3	HECT and RLD domain containing E3 ubiquitin protein ligase 3 [Source:HGNC Symbol;Acc:HGNC:4876]	0.443252	-1.1738	0.00401493	down	6.45	6.08	4.46	4.13	5.79	4.91	2.69	4.11	1.13	4.23	5.382	3.414
ENSG00000138772	ANXA3	annexin A3 [Source:HGNC Symbol;Acc:HGNC:541]	2.81216	1.49168	1.04e-20	up	5.01	4.85	3.66	4.2	3.2	10.91	9.89	16.85	14.44	13.69	4.184	13.156
ENSG00000138835	RGS3	regulator of G protein signaling 3 [Source:HGNC Symbol;Acc:HGNC:9999]	0.33855	-1.56256	4.22e-08	down	1.79	3.16	2.56	3.8	3.73	0.53	1.01	2.15	0.8	1.52	3.008	1.202
ENSG00000139174	PRICKLE1	prickle planar cell polarity protein 1 [Source:HGNC Symbol;Acc:HGNC:17019]	0.390541	-1.35645	0.0390898	down	0.11	0.29	0.1	0.03	0.13	0.13	0.11	0.05	0.02	0.24	0.132	0.11
ENSG00000139211	AMIGO2	adhesion molecule with Ig like domain 2 [Source:HGNC Symbol;Acc:HGNC:24073]	0.412477	-1.27762	2.12e-05	down	0.8	1.2	0.79	0.85	0.55	0.29	0.35	0.59	0.22	0.45	0.838	0.38
ENSG00000139269	INHBE	inhibin subunit beta E [Source:HGNC Symbol;Acc:HGNC:24029]	7.54015	2.91459	2.96e-136	up	0.62	0.65	0.74	0.52	0.79	4.51	5.35	4.31	6.09	4.61	0.664	4.974
ENSG00000139549	DHH	desert hedgehog signaling molecule [Source:HGNC Symbol;Acc:HGNC:2865]	0.2227	-2.16683	0.00240705	down	0.09	0.15	0.12	0.07	0.11	0.02	0.04	0.02	0.02	0.03	0.108	0.026
ENSG00000139626	ITGB7	integrin subunit beta 7 [Source:HGNC Symbol;Acc:HGNC:6162]	0.392214	-1.35029	8.27e-12	down	2.54	2.6	2.71	2.03	2.23	1.21	1.26	1.46	1.96	1.52	2.422	1.482
ENSG00000139832	RAB20	RAB20, member RAS oncogene family [Source:HGNC Symbol;Acc:HGNC:18260]	0.424145	-1.23737	2.03e-10	down	3.62	3.6	3.38	3.42	3.66	1.56	1.67	2.03	1.24	1.68	3.536	1.636
ENSG00000139890	REM2	RRAD and GEM like GTPase 2 [Source:HGNC Symbol;Acc:HGNC:20248]	0.258693	-1.95069	0.046876	down	0.17	0.31	0.06	0.11	0.35	0.06	0	0.3	0	0.05	0.2	0.082
ENSG00000140044	JDP2	Jun dimerization protein 2 [Source:HGNC Symbol;Acc:HGNC:17546]	4.49587	2.1686	1.44e-64	up	3.44	3.45	3.68	4.35	2.06	16.55	15.45	17.81	15.74	16.56	3.396	16.422
ENSG00000140092	FBLN5	fibulin 5 [Source:HGNC Symbol;Acc:HGNC:3602]	0.133961	-2.90011	2.52e-15	down	1.34	2.06	1.85	1.92	1.37	0.1	0.41	0.81	0.34	0.18	1.708	0.368
ENSG00000140465	CYP1A1	cytochrome P450 family 1 subfamily A member 1 [Source:HGNC Symbol;Acc:HGNC:2595]	0.28158	-1.82838	0.00191712	down	0.21	0.39	0.38	0.3	0.36	0.09	0.06	0.29	0.13	0.08	0.328	0.13
ENSG00000140481	CCDC33	coiled-coil domain containing 33 [Source:HGNC Symbol;Acc:HGNC:26552]	0.311749	-1.68155	1.11e-06	down	2.8	2.93	2.72	3.93	3.69	0.68	0.4	0.5	1.4	1.3	3.214	0.856
ENSG00000140859	KIFC3	kinesin family member C3 [Source:HGNC Symbol;Acc:HGNC:6326]	0.46109	-1.11688	8.85e-07	down	1.31	3.49	2.13	2.45	1.86	1.53	0.86	1.33	1.8	1.33	2.248	1.37
ENSG00000140873	ADAMTS18	ADAM metallopeptidase with thrombospondin type 1 motif 18 [Source:HGNC Symbol;Acc:HGNC:17110]	3.99306	1.99749	6.17e-33	up	0.79	0.72	0.49	0.77	0.79	1.96	2.37	2.9	3.19	2.96	0.712	2.676
ENSG00000141052	MYOCD	myocardin [Source:HGNC Symbol;Acc:HGNC:16067]	0.146429	-2.77173	0.048946	down	0.04	0.03	0.02	0.01	0.02	0	0	0	0.01	0	0.024	0.002
ENSG00000141337	ARSG	arylsulfatase G [Source:HGNC Symbol;Acc:HGNC:24102]	2.31823	1.21303	5.34e-43	up	3.21	3.76	4.12	2.68	3.6	9.97	10.14	9.96	10.34	11.32	3.474	10.346
ENSG00000141434	MEP1B	meprin A subunit beta [Source:HGNC Symbol;Acc:HGNC:7020]	4.22556	2.07914	0.0104201	up	0.08	0.03	0.06	0.03	0	0.41	0.16	1.31	0.59	0.75	0.04	0.644
ENSG00000141526	SLC16A3	solute carrier family 16 member 3 [Source:HGNC Symbol;Acc:HGNC:10924]	0.0667608	-3.90485	0	down	152.89	141.26	126.22	140.48	128.61	8.64	6.29	5.66	4.62	5.86	137.892	6.214
ENSG00000141574	SECTM1	secreted and transmembrane 1 [Source:HGNC Symbol;Acc:HGNC:10707]	0.215773	-2.21241	0.0305699	down	0.4	0.11	0.11	0.27	0.29	0.04	0.11	0.1	0	0.12	0.236	0.074
ENSG00000141655	TNFRSF11A	TNF receptor superfamily member 11a [Source:HGNC Symbol;Acc:HGNC:11908]	0.320383	-1.64213	0.00405687	down	0.21	0.06	0.12	0.07	0.4	0.29	0.02	0.03	0.05	0.01	0.172	0.08
ENSG00000141682	PMAIP1	phorbol-12-myristate-13-acetate-induced protein 1 [Source:HGNC Symbol;Acc:HGNC:9108]	2.53726	1.34327	6.96e-59	up	13.45	15.49	12.25	11.72	12.58	32.16	33.38	40.13	41.8	36.15	13.098	36.724
ENSG00000141750	STAC2	SH3 and cysteine rich domain 2 [Source:HGNC Symbol;Acc:HGNC:23990]	0.399871	-1.32239	2.41e-09	down	1.35	1.2	1.35	1.47	1.61	0.69	0.55	0.32	0.66	0.75	1.396	0.594
ENSG00000142552	RCN3	reticulocalbin 3 [Source:HGNC Symbol;Acc:HGNC:21145]	0.496124	-1.01123	0.000347579	down	3.8	2.68	5.17	4.54	3.56	3.01	2.59	3.3	1.74	2.35	3.95	2.598
ENSG00000142765	SYTL1	synaptotagmin like 1 [Source:HGNC Symbol;Acc:HGNC:15584]	2.09864	1.06946	5.63e-46	up	24.72	25.76	25.77	24.05	28.6	63.21	62.28	52.12	49.05	50.2	25.78	55.372
ENSG00000142949	PTPRF	protein tyrosine phosphatase receptor type F [Source:HGNC Symbol;Acc:HGNC:9670]	0.487656	-1.03607	1.21e-50	down	23.59	23.95	22.48	24.41	21.85	13.68	13.13	11.06	10.74	12.22	23.256	12.166
ENSG00000143226	FCGR2A	Fc fragment of IgG receptor IIa [Source:HGNC Symbol;Acc:HGNC:3616]	0.116366	-3.10325	0.0118811	down	0.13	0.12	0.14	0.29	0.35	0.1	0.1	0	0	0	0.206	0.04
ENSG00000143341	HMCN1	hemicentin 1 [Source:HGNC Symbol;Acc:HGNC:19194]	4.35425	2.12243	7.38e-12	up	0.02	0.04	0.16	0.02	0.06	0.27	0.29	0.29	0.16	1.19	0.06	0.44
ENSG00000143365	RORC	RAR related orphan receptor C [Source:HGNC Symbol;Acc:HGNC:10260]	0.361646	-1.46735	2.5e-15	down	2.92	2.25	2.26	2.03	3.01	1.11	1.19	0.83	0.93	2.11	2.494	1.234
ENSG00000143590	EFNA3	ephrin A3 [Source:HGNC Symbol;Acc:HGNC:3223]	0.383946	-1.38102	1.73e-21	down	25.43	16.46	16.89	16.78	15.89	8.12	8.16	8.85	6.29	7.85	18.29	7.854
ENSG00000143603	KCNN3	potassium calcium-activated channel subfamily N member 3 [Source:HGNC Symbol;Acc:HGNC:6292]	0.0935545	-3.41805	1.96e-11	down	0.48	0.38	0.29	0.39	0.68	0.03	0.07	0.01	0.14	0.01	0.444	0.052
ENSG00000143842	SOX13	SRY-box transcription factor 13 [Source:HGNC Symbol;Acc:HGNC:11192]	0.441574	-1.17927	0.00813255	down	0.5	0.18	0.47	0.4	0.34	0.2	0.28	0.15	0.07	0.14	0.378	0.168
ENSG00000143847	PPFIA4	PTPRF interacting protein alpha 4 [Source:HGNC Symbol;Acc:HGNC:9248]	0.140011	-2.83639	0	down	19.96	17.68	20.06	16.94	28.75	5.27	3.04	2.94	3.96	2.97	20.678	3.636
ENSG00000144152	FBLN7	fibulin 7 [Source:HGNC Symbol;Acc:HGNC:26740]	0.403296	-1.31009	0.000463201	down	0.96	1.5	1.18	0.72	0.99	0.57	0.36	0.58	0.57	0.33	1.07	0.482
ENSG00000144847	IGSF11	immunoglobulin superfamily member 11 [Source:HGNC Symbol;Acc:HGNC:16669]	0.15767	-2.66502	0.0325311	down	0.15	0.06	0.22	0.32	0.06	0	0	0.03	0	0.06	0.162	0.018
ENSG00000144908	ALDH1L1	aldehyde dehydrogenase 1 family member L1 [Source:HGNC Symbol;Acc:HGNC:3978]	0.317676	-1.65437	0.0432319	down	0.23	0.08	0.06	0.3	0.09	0.27	0.05	0.02	0	0.02	0.152	0.072
ENSG00000145040	UCN2	urocortin 2 [Source:HGNC Symbol;Acc:HGNC:18414]	0.0982342	-3.34763	0.0117923	down	0.18	0.05	0.05	0.28	0.17	0	0.05	0	0	0	0.146	0.01
ENSG00000145113	MUC4	mucin 4, cell surface associated [Source:HGNC Symbol;Acc:HGNC:7514]	0.408949	-1.29001	5.44e-11	down	0.49	0.61	0.78	0.45	0.49	0.25	0.26	0.59	0.18	0.27	0.564	0.31
ENSG00000145194	ECE2	endothelin converting enzyme 2 [Source:HGNC Symbol;Acc:HGNC:13275]	0.0710745	-3.81452	0.00499806	down	0.06	0.04	0.08	0.11	0.03	0	0	0	0	0	0.064	0
ENSG00000145242	EPHA5	EPH receptor A5 [Source:HGNC Symbol;Acc:HGNC:3389]	4.64131	2.21453	1.46e-05	up	0.1	0.03	0.05	0.02	0.04	0.16	0.23	0.18	0.28	0.12	0.048	0.194
ENSG00000145287	PLAC8	placenta associated 8 [Source:HGNC Symbol;Acc:HGNC:19254]	0.295365	-1.75943	1.47e-98	down	32.79	35.99	34.61	26.88	36.61	7.84	14.07	10.7	15.37	9.12	33.376	11.42
ENSG00000145416	MARCHF1	membrane associated ring-CH-type finger 1 [Source:HGNC Symbol;Acc:HGNC:26077]	3.88441	1.95769	5.71e-09	up	0.11	0.09	0.18	0.04	0.13	0.24	0.38	0.62	0.46	0.45	0.11	0.43
ENSG00000145491	ROPN1L	rhophilin associated tail protein 1 like [Source:HGNC Symbol;Acc:HGNC:24060]	0.0741443	-3.75352	8.12e-07	down	0.98	1.15	0.69	1.33	1.23	0.15	0.06	0	0.15	0.14	1.076	0.1
ENSG00000145536	ADAMTS16	ADAM metallopeptidase with thrombospondin type 1 motif 16 [Source:HGNC Symbol;Acc:HGNC:17108]	0.283661	-1.81776	0.000258705	down	0.23	0.25	0.34	0.27	0.18	0.06	0.08	0.02	0.05	0.17	0.254	0.076
ENSG00000145623	OSMR	oncostatin M receptor [Source:HGNC Symbol;Acc:HGNC:8507]	6.69349	2.74276	0.0307592	up	0	0.01	0	0.01	0	0.35	0.63	0.2	0.21	0.47	0.004	0.372
ENSG00000145649	GZMA	granzyme A [Source:HGNC Symbol;Acc:HGNC:4708]	0.402236	-1.31388	1.35e-42	down	36.87	39.13	34.98	35.78	39.58	16.72	13.38	17.85	19.05	15.58	37.268	16.516
ENSG00000145721	LIX1	limb and CNS expressed 1 [Source:HGNC Symbol;Acc:HGNC:18581]	0.148011	-2.75622	0.0439563	down	0.05	0.09	0.11	0.22	0	0	0	0	0.02	0.02	0.094	0.008
ENSG00000145936	KCNMB1	potassium calcium-activated channel subfamily M regulatory beta subunit 1 [Source:HGNC Symbol;Acc:HGNC:6285]	0.364705	-1.4552	1.08e-07	down	1.01	0.58	0.64	1.08	1.37	0.28	0.43	0.54	0.26	0.32	0.936	0.366
ENSG00000146054	TRIM7	tripartite motif containing 7 [Source:HGNC Symbol;Acc:HGNC:16278]	0.425382	-1.23317	4.09e-08	down	4.04	5.26	3.19	2.64	4.61	1.6	1.26	3.23	0.92	1.9	3.948	1.782
ENSG00000146122	DAAM2	dishevelled associated activator of morphogenesis 2 [Source:HGNC Symbol;Acc:HGNC:18143]	0.462707	-1.11183	8.97e-128	down	61.61	62.06	58.57	59.17	54.8	29.76	33.14	27.89	26.26	27.71	59.242	28.952
ENSG00000146205	ANO7	anoctamin 7 [Source:HGNC Symbol;Acc:HGNC:31677]	0.204072	-2.29285	0.0119847	down	0.2	0.15	0.28	0.27	0.07	0.16	0.08	0	0	0	0.194	0.048
ENSG00000146285	SCML4	Scm polycomb group protein like 4 [Source:HGNC Symbol;Acc:HGNC:21397]	0.486768	-1.03869	0.00334475	down	0.61	0.34	1.04	0.55	0.44	0.65	0.21	0.58	0.42	0.29	0.596	0.43
ENSG00000146411	SLC2A12	solute carrier family 2 member 12 [Source:HGNC Symbol;Acc:HGNC:18067]	0.140353	-2.83287	3.29e-06	down	0.17	0.21	0.2	0.18	0.12	0.04	0.05	0.05	0	0	0.176	0.028
ENSG00000146904	EPHA1	EPH receptor A1 [Source:HGNC Symbol;Acc:HGNC:3385]	0.196898	-2.34448	3.18e-05	down	0.68	1.47	0.72	0.51	0.67	0.22	0.36	0.38	0.66	0	0.81	0.324
ENSG00000146938	NLGN4X	neuroligin 4 X-linked [Source:HGNC Symbol;Acc:HGNC:14287]	0.368556	-1.44004	0.00378367	down	0.23	0.2	0.22	0.22	0.14	0.04	0.05	0.3	0.04	0.11	0.202	0.108
ENSG00000147166	ITGB1BP2	integrin subunit beta 1 binding protein 2 [Source:HGNC Symbol;Acc:HGNC:6154]	0.488656	-1.03311	0.00196777	down	2.52	3.81	5.51	4.65	1.9	2.12	1.94	3.36	2.23	1.67	3.678	2.264
ENSG00000147234	FRMPD3	FERM and PDZ domain containing 3 [Source:HGNC Symbol;Acc:HGNC:29382]	0.495046	-1.01437	0.00224979	down	0.25	0.29	0.2	0.19	0.25	0.17	0.08	0.12	0.14	0.15	0.236	0.132
ENSG00000147408	CSGALNACT1	chondroitin sulfate N-acetylgalactosaminyltransferase 1 [Source:HGNC Symbol;Acc:HGNC:24290]	0.44773	-1.1593	0.0235779	down	0.22	0.26	0.78	0.52	0.15	0.11	0.13	0.09	0.06	0.43	0.386	0.164
ENSG00000147852	VLDLR	very low density lipoprotein receptor [Source:HGNC Symbol;Acc:HGNC:12698]	2.87597	1.52405	2.56e-233	up	18.97	17.23	17.6	16.54	17.35	51.21	51.59	55.81	56.69	52.9	17.538	53.64
ENSG00000148204	CRB2	crumbs cell polarity complex component 2 [Source:HGNC Symbol;Acc:HGNC:18688]	0.348979	-1.51879	0.022316	down	0.16	0.02	0.07	0.16	0.14	0.02	0.02	0.07	0.04	0.05	0.11	0.04
ENSG00000148426	PROSER2	proline and serine rich 2 [Source:HGNC Symbol;Acc:HGNC:23728]	0.451358	-1.14765	1.5e-16	down	6.37	5.51	4.72	4.7	5.02	3.28	3.56	2.36	2.58	2.23	5.264	2.802
ENSG00000148488	ST8SIA6	ST8 alpha-N-acetyl-neuraminide alpha-2,8-sialyltransferase 6 [Source:HGNC Symbol;Acc:HGNC:23317]	2.50566	1.32519	0.00429922	up	0.07	0.03	0.07	0.1	0.13	0.23	0.28	0.11	0.35	0.2	0.08	0.234
ENSG00000148600	CDHR1	cadherin related family member 1 [Source:HGNC Symbol;Acc:HGNC:14550]	0.16243	-2.62211	1.08e-42	down	4.06	2.24	2.61	3.1	3.44	1.24	0.32	0.5	0.75	0.22	3.09	0.606
ENSG00000148702	HABP2	hyaluronan binding protein 2 [Source:HGNC Symbol;Acc:HGNC:4798]	0.194005	-2.36583	0.00847786	down	0.16	0.07	0.24	0.17	0.1	0.1	0	0	0.06	0	0.148	0.032
ENSG00000148832	PAOX	polyamine oxidase [Source:HGNC Symbol;Acc:HGNC:20837]	0.36243	-1.46423	0.03061	down	0.64	0.38	1.34	0.33	2	1.08	1.15	0	0.79	0.07	0.938	0.618
ENSG00000148926	ADM	adrenomedullin [Source:HGNC Symbol;Acc:HGNC:259]	0.0611099	-4.03245	1.69e-35	down	22.22	7.03	8.75	6.77	10.82	1.3	0.62	0.62	0.55	0.86	11.118	0.79
ENSG00000149596	JPH2	junctophilin 2 [Source:HGNC Symbol;Acc:HGNC:14202]	0.108857	-3.1995	0.00536298	down	0.14	0.26	0.05	0.13	0.01	0	0.02	0	0	0	0.118	0.004
ENSG00000149609	C20orf144	chromosome 20 open reading frame 144 [Source:HGNC Symbol;Acc:HGNC:16137]	2.28473	1.19203	0.0292778	up	0.08	0.2	0.32	0.06	0.22	0.7	0.67	0.16	0.32	0.47	0.176	0.464
ENSG00000149925	ALDOA	aldolase, fructose-bisphosphate A [Source:HGNC Symbol;Acc:HGNC:414]	0.330329	-1.59802	2.25e-167	down	2199.61	2108.44	2137.37	2285.14	2100.86	828.66	819.69	786.03	762.98	801.85	2166.28	799.842
ENSG00000150054	MPP7	membrane palmitoylated protein 7 [Source:HGNC Symbol;Acc:HGNC:26542]	0.453419	-1.14108	0.000773508	down	0.67	0.33	0.5	0.41	0.72	0.23	0.51	0.18	0.24	0.15	0.526	0.262
ENSG00000150681	RGS18	regulator of G protein signaling 18 [Source:HGNC Symbol;Acc:HGNC:14261]	2.2128	1.14588	9.34e-08	up	1.39	1.26	1.37	1.84	1.76	2.38	1.98	4.37	3.42	2.89	1.524	3.008
ENSG00000150938	CRIM1	cysteine rich transmembrane BMP regulator 1 [Source:HGNC Symbol;Acc:HGNC:2359]	5.9919	2.58301	4.3e-14	up	0.09	0.1	0.14	0.07	0.08	0.45	0.79	0.53	0.69	0.84	0.096	0.66
ENSG00000151012	SLC7A11	solute carrier family 7 member 11 [Source:HGNC Symbol;Acc:HGNC:11059]	8.14837	3.02651	1.5e-155	up	0.75	0.67	0.95	0.69	0.86	6.2	6.55	7.94	8.77	7.14	0.784	7.32
ENSG00000151388	ADAMTS12	ADAM metallopeptidase with thrombospondin type 1 motif 12 [Source:HGNC Symbol;Acc:HGNC:14605]	0.35898	-1.47802	0.030417	down	0.05	0.12	0.11	0.07	0.04	0.01	0.06	0.3	0.01	0.01	0.078	0.078
ENSG00000151917	BEND6	BEN domain containing 6 [Source:HGNC Symbol;Acc:HGNC:20871]	3.9735	1.99041	7.44e-44	up	3.9	2.08	3.8	3.39	1.83	9.48	10.81	15.11	14.33	9.13	3	11.772
ENSG00000152256	PDK1	pyruvate dehydrogenase kinase 1 [Source:HGNC Symbol;Acc:HGNC:8809]	0.242761	-2.04239	2.86e-273	down	30.7	33.42	29.52	31.5	32.52	11.37	7.17	8.51	7.2	8.64	31.532	8.578
ENSG00000152315	KCNK13	potassium two pore domain channel subfamily K member 13 [Source:HGNC Symbol;Acc:HGNC:6275]	0.233918	-2.09593	1.91e-05	down	0.51	0.49	0.47	0.4	0.62	0.2	0.06	0.19	0.04	0.14	0.498	0.126
ENSG00000152580	IGSF10	immunoglobulin superfamily member 10 [Source:HGNC Symbol;Acc:HGNC:26384]	2.67703	1.42063	0.000432082	up	0.13	0.06	0.09	0.06	0.06	0.4	2.89	0.57	0.23	0.18	0.08	0.854
ENSG00000152766	ANKRD22	ankyrin repeat domain 22 [Source:HGNC Symbol;Acc:HGNC:28321]	0.491181	-1.02567	0.0129074	down	0.35	0.27	0.48	0.21	0.37	0.18	0.18	0.13	0.13	0.33	0.336	0.19
ENSG00000152804	HHEX	hematopoietically expressed homeobox [Source:HGNC Symbol;Acc:HGNC:4901]	0.386304	-1.37219	0.0119556	down	0.61	0.42	1.09	0.36	0.77	0.19	0.35	0.49	0.46	0.13	0.65	0.324
ENSG00000153162	BMP6	bone morphogenetic protein 6 [Source:HGNC Symbol;Acc:HGNC:1073]	4.10365	2.03691	2.95e-05	up	0.05	0.07	0.07	0.13	0.1	0.26	0.23	0.25	0.57	0.57	0.084	0.376
ENSG00000153495	TEX29	testis expressed 29 [Source:HGNC Symbol;Acc:HGNC:20370]	0.0522476	-4.25849	1.61e-32	down	2.49	2	1.83	1.48	2.25	0.08	0.14	0.92	0.35	0.87	2.01	0.472
ENSG00000154485	MMP21	matrix metallopeptidase 21 [Source:HGNC Symbol;Acc:HGNC:14357]	2.56019	1.35625	0.00432517	up	0.1	0.18	0.2	0.45	0.55	0.77	0.5	0.75	1.08	1.14	0.296	0.848
ENSG00000154783	FGD5	FYVE, RhoGEF and PH domain containing 5 [Source:HGNC Symbol;Acc:HGNC:19117]	0.178792	-2.48364	2.73e-114	down	20.02	14.47	16.84	17.99	16.21	3.15	3.81	3.75	3.47	3.17	17.106	3.47
ENSG00000155367	PPM1J	protein phosphatase, Mg2+/Mn2+ dependent 1J [Source:HGNC Symbol;Acc:HGNC:20785]	0.302053	-1.72713	7.38e-05	down	1.45	1.24	0.54	0.68	1.37	0.28	0.94	0.21	0.37	0.74	1.056	0.508
ENSG00000155428	TRIM74	tripartite motif containing 74 [Source:HGNC Symbol;Acc:HGNC:17453]	0.266936	-1.90543	0.0321663	down	0.5	0.49	0.27	0.14	0.15	0.16	0.15	0	0.08	0	0.31	0.078
ENSG00000156510	HKDC1	hexokinase domain containing 1 [Source:HGNC Symbol;Acc:HGNC:23302]	0.271237	-1.88237	3.85e-100	down	10.21	12.89	12.44	12.27	11.32	4.56	3.75	3.45	2.74	2.99	11.826	3.498
ENSG00000156515	HK1	hexokinase 1 [Source:HGNC Symbol;Acc:HGNC:4922]	0.49035	-1.02812	7.68e-115	down	55.37	52.78	54.07	55.27	53.68	28.64	27.71	29.67	28.12	30.47	54.234	28.922
ENSG00000157087	ATP2B2	ATPase plasma membrane Ca2+ transporting 2 [Source:HGNC Symbol;Acc:HGNC:815]	0.473201	-1.07948	0.00369356	down	0.18	0.2	0.3	0.12	0.63	0.07	0.07	0.11	0.09	0.16	0.286	0.1
ENSG00000157103	SLC6A1	solute carrier family 6 member 1 [Source:HGNC Symbol;Acc:HGNC:11042]	0.264802	-1.91701	0.0407848	down	0.08	0.07	0.73	0.09	0.09	0.03	0	0	0	0.06	0.212	0.018
ENSG00000157322	CLEC18A	C-type lectin domain family 18 member A [Source:HGNC Symbol;Acc:HGNC:30388]	0.420603	-1.24947	0.00136951	down	0.42	0.47	0.46	0.33	0.36	0.37	0.33	0.24	0.12	0.06	0.408	0.224
ENSG00000157423	HYDIN	HYDIN axonemal central pair apparatus protein [Source:HGNC Symbol;Acc:HGNC:19368]	4.88218	2.28753	3.18e-27	up	0.59	1.06	0.52	1.11	1	3.08	3.34	5.46	2.82	3.16	0.856	3.572
ENSG00000158050	DUSP2	dual specificity phosphatase 2 [Source:HGNC Symbol;Acc:HGNC:3068]	0.443826	-1.17193	1.07e-54	down	60.35	64.38	62.25	69.47	66.12	33.15	32.59	32.03	26.71	26.67	64.514	30.23
ENSG00000158089	GALNT14	polypeptide N-acetylgalactosaminyltransferase 14 [Source:HGNC Symbol;Acc:HGNC:22946]	0.434418	-1.20284	1.14e-08	down	3.9	3.54	2.14	3.12	2.49	2.14	1.71	1.23	1.15	0.94	3.038	1.434
ENSG00000158113	LRRC43	leucine rich repeat containing 43 [Source:HGNC Symbol;Acc:HGNC:28562]	0.143345	-2.80243	0.0143423	down	0.33	0.52	0.11	0.24	0.22	0	0	0	0.53	0	0.284	0.106
ENSG00000158406	H4C8	H4 clustered histone 8 [Source:HGNC Symbol;Acc:HGNC:4788]	0.327749	-1.60934	1.01e-05	down	8.02	14.2	19.68	14.9	30.96	7.09	6.12	6.93	1.79	3.29	17.552	5.044
ENSG00000158571	PFKFB1	6-phosphofructo-2-kinase/fructose-2,6-biphosphatase 1 [Source:HGNC Symbol;Acc:HGNC:8872]	0.413344	-1.27459	7.53e-05	down	1.41	1.35	0.97	1.17	1.29	0.48	1.05	0.71	0.64	0.42	1.238	0.66
ENSG00000158747	NBL1	NBL1, DAN family BMP antagonist [Source:HGNC Symbol;Acc:HGNC:7650]	0.499027	-1.00281	1.84e-10	down	3.92	3.9	4.06	4.52	4.24	2.49	2.41	1.91	2.54	2.68	4.128	2.406
ENSG00000158786	PLA2G2F	phospholipase A2 group IIF [Source:HGNC Symbol;Acc:HGNC:30040]	7.4374	2.8948	0.0339708	up	0.01	0	0	0	0.03	0.08	0.03	0.19	0.04	0	0.008	0.068
ENSG00000159167	STC1	stanniocalcin 1 [Source:HGNC Symbol;Acc:HGNC:11373]	0.0180656	-5.79061	6.23e-09	down	0.3	0.23	0.36	0.29	0.37	0	0	0	0.02	0	0.31	0.004
ENSG00000159182	PRAC1	PRAC1 small nuclear protein [Source:HGNC Symbol;Acc:HGNC:30591]	0.134984	-2.88914	0.0363813	down	1.58	1.37	0.5	0.45	1.11	0	0	0	0.63	0	1.002	0.126
ENSG00000159208	CIART	circadian associated repressor of transcription [Source:HGNC Symbol;Acc:HGNC:25200]	0.48184	-1.05338	0.00521092	down	1.03	1.28	0.79	1.25	1.06	0.59	0.75	0.27	0.6	0.33	1.082	0.508
ENSG00000159289	GOLGA6A	golgin A6 family member A [Source:HGNC Symbol;Acc:HGNC:13567]	2.35494	1.23569	0.0428909	up	0.08	0.05	0.04	0.1	0.45	0.16	0.11	0.24	0.1	0.28	0.144	0.178
ENSG00000159307	SCUBE1	signal peptide, CUB domain and EGF like domain containing 1 [Source:HGNC Symbol;Acc:HGNC:13441]	0.340151	-1.55575	0.0042418	down	0.11	0.05	0.08	0.12	0.05	0.03	0.01	0.06	0.02	0.52	0.082	0.128
ENSG00000159335	PTMS	parathymosin [Source:HGNC Symbol;Acc:HGNC:9629]	0.379062	-1.39949	1.54e-44	down	129.71	133.36	131.55	132.5	112.09	49.7	65.16	46.98	46.07	48.95	127.842	51.372
ENSG00000159650	UROC1	urocanate hydratase 1 [Source:HGNC Symbol;Acc:HGNC:26444]	0.469108	-1.09201	0.0291507	down	0.25	0.37	0.19	0.16	0.23	0.04	0.21	0.13	0.1	0.12	0.24	0.12
ENSG00000159784	FAM131B	family with sequence similarity 131 member B [Source:HGNC Symbol;Acc:HGNC:22202]	0.26418	-1.92041	0.0121334	down	0.11	0.14	0.14	0.22	0.08	0.24	0.02	0	0.02	0.02	0.138	0.06
ENSG00000159860	TCAF2P1	TRPM8 channel associated factor 2 pseudogene 1 [Source:HGNC Symbol;Acc:HGNC:33603]	0.425706	-1.23207	0.00753042	down	0.48	0.31	0.38	0.46	0.31	0.21	0.09	0.36	0.13	0.21	0.388	0.2
ENSG00000160013	PTGIR	prostaglandin I2 receptor [Source:HGNC Symbol;Acc:HGNC:9602]	0.293958	-1.76632	5.08e-08	down	1.16	1.06	2.49	1.23	1.32	0.52	0.35	0.55	0.17	0.45	1.452	0.408
ENSG00000160191	PDE9A	phosphodiesterase 9A [Source:HGNC Symbol;Acc:HGNC:8795]	0.364829	-1.45471	0.000634789	down	0.72	2.22	0.91	0.88	0.96	0.68	0.09	0.49	0.82	0.62	1.138	0.54
ENSG00000160200	CBS	cystathionine beta-synthase [Source:HGNC Symbol;Acc:HGNC:1550]	2.25224	1.17136	2.19e-63	up	34.3	39.1	38.2	33.18	37.96	114.4	98.27	98.96	87.56	97.5	36.548	99.338
ENSG00000160223	ICOSLG	inducible T cell costimulator ligand [Source:HGNC Symbol;Acc:HGNC:17087]	0.349665	-1.51596	0.00549023	down	0.11	0.1	0.1	0.18	0.12	0.07	0.03	0.03	0.08	0.01	0.122	0.044
ENSG00000160307	S100B	S100 calcium binding protein B [Source:HGNC Symbol;Acc:HGNC:10500]	0.368276	-1.44114	0.0324336	down	0.57	0.81	0.68	0.41	0.59	0.08	0.67	0.2	0.27	0	0.612	0.244
ENSG00000160460	SPTBN4	spectrin beta, non-erythrocytic 4 [Source:HGNC Symbol;Acc:HGNC:14896]	0.451218	-1.1481	1.22e-10	down	7.64	6.26	5.59	4.55	7.47	2.74	3.33	4.1	1.7	2.1	6.302	2.794
ENSG00000160683	CXCR5	C-X-C motif chemokine receptor 5 [Source:HGNC Symbol;Acc:HGNC:1060]	0.394499	-1.34191	0.0148048	down	0.37	0.6	0.89	0.29	0.39	0.31	0.4	0.09	0	0.24	0.508	0.208
ENSG00000160791	CCR5	C-C motif chemokine receptor 5 [Source:HGNC Symbol;Acc:HGNC:1606]	0.270727	-1.88509	1.81e-10	down	0.92	1.2	1.18	1.19	1.16	0.13	0.52	0.37	0.27	0.34	1.13	0.326
ENSG00000160867	FGFR4	fibroblast growth factor receptor 4 [Source:HGNC Symbol;Acc:HGNC:3691]	0.493518	-1.01883	5.91e-17	down	5.38	7.93	8.18	7.15	8.26	5.41	4.82	4.49	4.03	3.49	7.38	4.448
ENSG00000161249	DMKN	dermokine [Source:HGNC Symbol;Acc:HGNC:25063]	0.457581	-1.1279	0.0273847	down	2.5	1.48	1.74	2.56	1.83	0.91	0.22	0.98	0.03	0.97	2.022	0.622
ENSG00000162105	SHANK2	SH3 and multiple ankyrin repeat domains 2 [Source:HGNC Symbol;Acc:HGNC:14295]	0.131725	-2.9244	0.0139559	down	0.09	0.32	0.09	0.02	0.07	0	0.27	0	0	0	0.118	0.054
ENSG00000162267	ITIH3	inter-alpha-trypsin inhibitor heavy chain 3 [Source:HGNC Symbol;Acc:HGNC:6168]	0.314443	-1.66913	0.000201294	down	0.6	1.08	0.62	0.92	1.15	0.48	0.2	0.2	0.47	0.11	0.874	0.292
ENSG00000162433	AK4	adenylate kinase 4 [Source:HGNC Symbol;Acc:HGNC:363]	0.10502	-3.25126	0	down	40.75	36.41	39	34.3	39.01	3.68	4.35	2.86	3.22	4.11	37.894	3.644
ENSG00000162438	CTRC	chymotrypsin C [Source:HGNC Symbol;Acc:HGNC:2523]	7.9033	2.98245	0.00206974	up	0.02	0	0.05	0.02	0	0.2	1.32	1.15	0.13	0.16	0.018	0.592
ENSG00000162496	DHRS3	dehydrogenase/reductase 3 [Source:HGNC Symbol;Acc:HGNC:17693]	0.314321	-1.66969	3.14e-13	down	4.07	4.42	2.65	3.04	2.31	1.27	0.95	1.43	0.91	0.99	3.298	1.11
ENSG00000162522	KIAA1522	KIAA1522 [Source:HGNC Symbol;Acc:HGNC:29301]	0.452337	-1.14453	2.12e-20	down	4.3	4.29	5.27	3.9	4.41	2.12	2.45	2.33	1.77	2.57	4.434	2.248
ENSG00000162772	ATF3	activating transcription factor 3 [Source:HGNC Symbol;Acc:HGNC:785]	2.46205	1.29986	2.16e-55	up	6.48	6.68	6.58	5.97	6.03	22.05	15.88	17.03	26.89	20.22	6.348	20.414
ENSG00000163017	ACTG2	actin gamma 2, smooth muscle [Source:HGNC Symbol;Acc:HGNC:145]	0.36806	-1.44199	6.73e-49	down	28.7	37.01	35.69	41.71	40.45	22.99	16.81	12.99	19.44	20.55	36.712	18.556
ENSG00000163082	SGPP2	sphingosine-1-phosphate phosphatase 2 [Source:HGNC Symbol;Acc:HGNC:19953]	0.397253	-1.33187	7.77e-07	down	0.52	0.73	0.56	0.57	0.59	0.28	0.22	0.25	0.15	0.38	0.594	0.256
ENSG00000163154	TNFAIP8L2	TNF alpha induced protein 8 like 2 [Source:HGNC Symbol;Acc:HGNC:26277]	0.478511	-1.06337	0.000370766	down	1.83	2.66	1.78	2.21	2.42	0.75	0.84	1.59	1.29	1.29	2.18	1.152
ENSG00000163217	BMP10	bone morphogenetic protein 10 [Source:HGNC Symbol;Acc:HGNC:20869]	2.12429	1.08698	9.88e-47	up	3.13	3.77	3.51	3.11	3.77	7.15	7.39	8.46	8.42	8.2	3.458	7.924
ENSG00000163273	NPPC	natriuretic peptide C [Source:HGNC Symbol;Acc:HGNC:7941]	0.382521	-1.38639	0.00425477	down	1.42	1.18	2.07	1.29	2.26	0.76	0.08	0.5	0.61	0.64	1.644	0.518
ENSG00000163285	GABRG1	gamma-aminobutyric acid type A receptor subunit gamma1 [Source:HGNC Symbol;Acc:HGNC:4086]	14.4268	3.85068	0.0143126	up	0	0	0	0	0	0	0.01	0.05	0.06	0.02	0	0.028
ENSG00000163347	CLDN1	claudin 1 [Source:HGNC Symbol;Acc:HGNC:2032]	0.0957088	-3.3852	0.0075459	down	0.03	0.06	0.34	0.06	0.11	0.02	0	0	0	0	0.12	0.004
ENSG00000163359	COL6A3	collagen type VI alpha 3 chain [Source:HGNC Symbol;Acc:HGNC:2213]	0.412261	-1.27837	2.8e-05	down	0.6	0.29	1.91	0.55	0.62	0.26	0.07	0.48	0.29	0.17	0.794	0.254
ENSG00000163364	LINC01116	long intergenic non-protein coding RNA 1116 [Source:HGNC Symbol;Acc:HGNC:49259]	6.24249	2.64212	0.0396363	up	0.05	0.05	0	0	0	0.22	0.09	0.19	0.13	0.06	0.02	0.138
ENSG00000163395	IGFN1	immunoglobulin like and fibronectin type III domain containing 1 [Source:HGNC Symbol;Acc:HGNC:24607]	0.061128	-4.03202	0.00216765	down	0.03	0.01	0.37	0.03	0.03	0	0	0	0	0	0.094	0
ENSG00000163435	ELF3	E74 like ETS transcription factor 3 [Source:HGNC Symbol;Acc:HGNC:3318]	0.341192	-1.55135	0.0117455	down	0.82	0.46	0.3	0.42	0.06	0.22	0.27	0.28	0.27	0.05	0.412	0.218
ENSG00000163501	IHH	Indian hedgehog signaling molecule [Source:HGNC Symbol;Acc:HGNC:5956]	12.0302	3.58859	0.0117733	up	0	0	0	0	0.03	0.09	0	0.18	0.21	0.03	0.006	0.102
ENSG00000163520	FBLN2	fibulin 2 [Source:HGNC Symbol;Acc:HGNC:3601]	0.42783	-1.22489	1.62e-52	down	32.36	29.42	31.94	32.51	33.17	16.7	17.52	13.44	13.55	14.44	31.88	15.13
ENSG00000163564	PYHIN1	pyrin and HIN domain family member 1 [Source:HGNC Symbol;Acc:HGNC:28894]	2.62661	1.3932	0.0157453	up	0.36	0.53	0.07	0.26	0.1	0.71	0.6	1.04	1.09	0.17	0.264	0.722
ENSG00000163600	ICOS	inducible T cell costimulator [Source:HGNC Symbol;Acc:HGNC:5351]	0.188336	-2.40862	2.83e-06	down	0.48	0.49	0.67	0.72	0.63	0.03	0.11	0.17	0.33	0	0.598	0.128
ENSG00000163702	IL17RC	interleukin 17 receptor C [Source:HGNC Symbol;Acc:HGNC:18358]	0.395561	-1.33803	0.000338266	down	0.66	1.41	1.18	0.81	0.65	0.3	0.62	0.35	0.37	0.64	0.942	0.456
ENSG00000163879	DNALI1	dynein axonemal light intermediate chain 1 [Source:HGNC Symbol;Acc:HGNC:14353]	0.257869	-1.95529	0.016513	down	0.18	0.14	0.04	0.25	0.13	0.07	0.03	0.03	0	0.04	0.148	0.034
ENSG00000163995	ABLIM2	actin binding LIM protein family member 2 [Source:HGNC Symbol;Acc:HGNC:19195]	2.03642	1.02603	2.04e-06	up	3.37	1.43	1.17	0.79	7.07	3.07	2.59	1.94	2.83	2.72	2.766	2.63
ENSG00000164082	GRM2	glutamate metabotropic receptor 2 [Source:HGNC Symbol;Acc:HGNC:4594]	0.453337	-1.14135	0.0195673	down	0.19	0.62	0.53	0.39	0.88	0.54	0.1	0.81	0.05	0.24	0.522	0.348
ENSG00000164142	FAM160A1	family with sequence similarity 160 member A1 [Source:HGNC Symbol;Acc:HGNC:34237]	0.334483	-1.57999	1.91e-27	down	1.86	0.81	1.78	0.77	0.87	0.76	0.33	0.28	0.85	0.3	1.218	0.504
ENSG00000164199	ADGRV1	adhesion G protein-coupled receptor V1 [Source:HGNC Symbol;Acc:HGNC:17416]	2.00602	1.00434	0.0239137	up	0.22	0.28	0.36	0.22	0.49	0.41	0.37	0.37	0.78	0.91	0.314	0.568
ENSG00000164251	F2RL1	F2R like trypsin receptor 1 [Source:HGNC Symbol;Acc:HGNC:3538]	0.454638	-1.13721	0.0208436	down	0.54	0.41	0.37	0.4	0.4	0.1	0.27	0.15	0.03	0.22	0.424	0.154
ENSG00000164398	ACSL6	acyl-CoA synthetase long chain family member 6 [Source:HGNC Symbol;Acc:HGNC:16496]	0.341199	-1.55132	5.86e-26	down	3.23	3.14	3.17	2.47	3.33	1.16	0.89	1.4	1.3	1.44	3.068	1.238
ENSG00000164509	IL31RA	interleukin 31 receptor A [Source:HGNC Symbol;Acc:HGNC:18969]	2.13757	1.09597	0.0176649	up	0.07	0.05	0.4	0.34	0.11	0.23	0.13	0.14	0.2	0.24	0.194	0.188
ENSG00000164530	PI16	peptidase inhibitor 16 [Source:HGNC Symbol;Acc:HGNC:21245]	0.351106	-1.51002	1.38e-58	down	17.6	17.24	20.98	18.55	14.86	6.28	6.09	6.21	5.31	6.45	17.846	6.068
ENSG00000164849	GPR146	G protein-coupled receptor 146 [Source:HGNC Symbol;Acc:HGNC:21718]	0.196674	-2.34612	5.09e-10	down	2.43	1.33	2.71	2.86	2.02	0.59	0.39	0.18	0.63	0.45	2.27	0.448
ENSG00000165171	METTL27	methyltransferase like 27 [Source:HGNC Symbol;Acc:HGNC:19068]	0.320173	-1.64308	2.01e-05	down	2.29	2.48	2.34	2.48	2.95	0.85	0.84	0.82	0.7	0.48	2.508	0.738
ENSG00000165215	CLDN3	claudin 3 [Source:HGNC Symbol;Acc:HGNC:2045]	0.146389	-2.77212	0.0267714	down	0.16	0.18	0.19	0.23	0.14	0.13	0	0	0	0	0.18	0.026
ENSG00000165272	AQP3	aquaporin 3 (Gill blood group) [Source:HGNC Symbol;Acc:HGNC:636]	0.492893	-1.02065	1.12e-41	down	79.12	74.27	81.2	82.2	76.44	48.6	42.45	41.3	37.81	41.49	78.646	42.33
ENSG00000165323	FAT3	FAT atypical cadherin 3 [Source:HGNC Symbol;Acc:HGNC:23112]	0.31848	-1.65073	0.0179614	down	0.05	0.16	0.03	0.04	0.01	0.01	0.02	0	0	0.03	0.058	0.012
ENSG00000165474	GJB2	gap junction protein beta 2 [Source:HGNC Symbol;Acc:HGNC:4284]	0.288857	-1.79157	2.71e-07	down	1.24	0.73	1.16	1.24	0.9	0.23	0.28	0.58	0.42	0.18	1.054	0.338
ENSG00000165757	JCAD	junctional cadherin 5 associated [Source:HGNC Symbol;Acc:HGNC:29283]	0.367118	-1.44568	0.000340605	down	0.2	0.29	0.13	0.17	0.18	0.01	0.23	0.1	0.07	0.1	0.194	0.102
ENSG00000165802	NSMF	NMDA receptor synaptonuclear signaling and neuronal migration factor [Source:HGNC Symbol;Acc:HGNC:29843]	0.292397	-1.774	1.57e-39	down	5.26	5.63	6.12	3.83	5.56	1.68	1.72	1.21	1.54	2.25	5.28	1.68
ENSG00000166016	ABTB2	ankyrin repeat and BTB domain containing 2 [Source:HGNC Symbol;Acc:HGNC:23842]	0.423556	-1.23938	1.11e-18	down	3.45	4.97	4.36	3.75	5.53	3.46	2.53	2.61	3.31	1.75	4.412	2.732
ENSG00000166086	JAM3	junctional adhesion molecule 3 [Source:HGNC Symbol;Acc:HGNC:15532]	0.270178	-1.88802	1.72e-224	down	162.49	129.37	140.98	142.02	137.43	45.19	44.28	47.18	45.56	46.66	142.458	45.774
ENSG00000166106	ADAMTS15	ADAM metallopeptidase with thrombospondin type 1 motif 15 [Source:HGNC Symbol;Acc:HGNC:16305]	0.376202	-1.41042	6.54e-07	down	0.46	0.42	0.4	0.33	0.43	0.23	0.13	0.15	0.12	0.19	0.408	0.164
ENSG00000166123	GPT2	glutamic--pyruvic transaminase 2 [Source:HGNC Symbol;Acc:HGNC:18062]	3.85986	1.94855	4.71e-251	up	16.5	16.42	14.39	14.98	15	56.66	68.98	55.26	44.64	47.93	15.458	54.694
ENSG00000166171	DPCD	deleted in primary ciliary dyskinesia homolog (mouse) [Source:HGNC Symbol;Acc:HGNC:24542]	0.400315	-1.32079	1.23e-24	down	27.44	26.09	23.24	27.02	23.77	13.32	10.67	9.05	9.91	11.87	25.512	10.964
ENSG00000166289	PLEKHF1	pleckstrin homology and FYVE domain containing 1 [Source:HGNC Symbol;Acc:HGNC:20764]	0.449496	-1.15362	2.69e-30	down	14.78	13.19	13.77	12.78	11.53	6.99	6.77	6.8	5.93	6.45	13.21	6.588
ENSG00000166313	APBB1	amyloid beta precursor protein binding family B member 1 [Source:HGNC Symbol;Acc:HGNC:581]	0.420312	-1.25047	4.74e-14	down	5.33	8.1	6.44	8.9	8.22	3.64	3.2	2.35	2.34	3.38	7.398	2.982
ENSG00000166407	LMO1	LIM domain only 1 [Source:HGNC Symbol;Acc:HGNC:6641]	0.473636	-1.07815	5.69e-21	down	18.35	14.32	18.11	19.98	22.27	9.82	9.83	5.94	6.16	9.91	18.606	8.332
ENSG00000166482	MFAP4	microfibril associated protein 4 [Source:HGNC Symbol;Acc:HGNC:7035]	3.80175	1.92666	4.3e-242	up	31.96	30.03	28.23	29.08	31.05	124.67	123.82	114.84	110.25	111.84	30.07	117.084
ENSG00000166763	STRCP1	stereocilin pseudogene 1 [Source:HGNC Symbol;Acc:HGNC:33915]	3.30827	1.72608	0.0236486	up	0.06	0.05	0	0.03	0	0.03	0.16	0.16	0.08	0.12	0.028	0.11
ENSG00000166816	LDHD	lactate dehydrogenase D [Source:HGNC Symbol;Acc:HGNC:19708]	0.492712	-1.02118	0.000524004	down	0.86	1.14	1.27	1.13	1.48	0.69	0.7	0.9	0.49	0.45	1.176	0.646
ENSG00000166833	NAV2	neuron navigator 2 [Source:HGNC Symbol;Acc:HGNC:15997]	0.442789	-1.17531	2.28e-05	down	0.75	0.47	0.34	0.38	0.35	0.18	0.87	0.08	0.3	0.24	0.458	0.334
ENSG00000166863	TAC3	tachykinin precursor 3 [Source:HGNC Symbol;Acc:HGNC:11521]	0.389023	-1.36207	0.0208944	down	1.54	1.09	1.51	1.62	0.45	0.4	0.23	0.91	0.29	0.46	1.242	0.458
ENSG00000166924	NYAP1	neuronal tyrosine phosphorylated phosphoinositide-3-kinase adaptor 1 [Source:HGNC Symbol;Acc:HGNC:22009]	0.422638	-1.24251	0.0110689	down	0.29	0.34	0.35	0.37	0.36	0.43	0.63	0.32	0.05	0.15	0.342	0.316
ENSG00000166986	MARS1	methionyl-tRNA synthetase 1 [Source:HGNC Symbol;Acc:HGNC:6898]	2.13754	1.09595	3.89e-147	up	219.37	189.35	202.85	203.74	230.7	727.34	617.91	704.36	606.89	757.41	209.202	682.782
ENSG00000167037	SGSM1	small G protein signaling modulator 1 [Source:HGNC Symbol;Acc:HGNC:29410]	0.230335	-2.11819	3.44e-06	down	11.11	11.87	18.01	5.35	12.84	1.18	6.43	0.04	13.35	0.02	11.836	4.204
ENSG00000167105	TMEM92	transmembrane protein 92 [Source:HGNC Symbol;Acc:HGNC:26579]	0.076643	-3.7057	2.71e-05	down	0.49	0.2	0.21	0.24	0.26	0	0	0	0.06	0.06	0.28	0.024
ENSG00000167306	MYO5B	myosin VB [Source:HGNC Symbol;Acc:HGNC:7603]	0.287727	-1.79723	9.25e-07	down	0.45	0.39	0.69	1	0.55	0.07	0.05	0.28	0.04	0.07	0.616	0.102
ENSG00000167311	ART5	ADP-ribosyltransferase 5 [Source:HGNC Symbol;Acc:HGNC:24049]	0.253753	-1.9785	0.0474662	down	0.12	0.8	0.4	0.2	0.59	0.28	0.13	0	0	0	0.422	0.082
ENSG00000167600	CYP2S1	cytochrome P450 family 2 subfamily S member 1 [Source:HGNC Symbol;Acc:HGNC:15654]	0.324154	-1.62525	0.0129599	down	0.48	0.19	0.11	0.17	0.36	0.2	0.12	0.16	0.2	0.12	0.262	0.16
ENSG00000167751	KLK2	kallikrein related peptidase 2 [Source:HGNC Symbol;Acc:HGNC:6363]	0.231858	-2.10868	0.0277919	down	0.54	0.43	0.51	0.17	0.06	0.17	0.23	0.17	0	0	0.342	0.114
ENSG00000167772	ANGPTL4	angiopoietin like 4 [Source:HGNC Symbol;Acc:HGNC:16039]	0.276413	-1.8551	1.84e-06	down	1.22	0.83	0.89	1.2	1.19	0.18	0.27	0.22	0.87	0.52	1.066	0.412
ENSG00000167780	SOAT2	sterol O-acyltransferase 2 [Source:HGNC Symbol;Acc:HGNC:11178]	0.453978	-1.13931	0.00025203	down	1.47	0.88	1.52	1.36	1	0.77	0.52	0.48	0.6	1.25	1.246	0.724
ENSG00000167851	CD300A	CD300a molecule [Source:HGNC Symbol;Acc:HGNC:19319]	0.1732	-2.52949	3.25e-33	down	4.12	4.46	5.19	4.39	4.76	1.01	0.81	0.83	0.45	1.13	4.584	0.846
ENSG00000167874	TMEM88	transmembrane protein 88 [Source:HGNC Symbol;Acc:HGNC:32371]	0.398802	-1.32625	0.0218264	down	0.84	0.63	1.45	0.71	2	0.16	0.3	0.59	0.38	0.69	1.126	0.424
ENSG00000168003	SLC3A2	solute carrier family 3 member 2 [Source:HGNC Symbol;Acc:HGNC:11026]	2.82337	1.49742	8.77e-175	up	94.45	89.32	88.33	97.22	83.59	321.37	299.43	277.34	268.33	298.82	90.582	293.058
ENSG00000168158	OR2C1	olfactory receptor family 2 subfamily C member 1 [Source:HGNC Symbol;Acc:HGNC:8242]	0.438209	-1.19031	0.0277109	down	0.7	0.9	0.44	1.21	0.18	0.17	0.38	0.27	0.47	0.37	0.686	0.332
ENSG00000168209	DDIT4	DNA damage inducible transcript 4 [Source:HGNC Symbol;Acc:HGNC:24944]	0.408079	-1.29308	4.43e-49	down	269.02	203.88	214.45	214.63	200.32	108.68	103.93	96.34	85.03	99.14	220.46	98.624
ENSG00000168297	PXK	PX domain containing serine/threonine kinase like [Source:HGNC Symbol;Acc:HGNC:23326]	2.46996	1.30449	7.8e-182	up	22.16	21.11	21.55	17.54	20.78	53.77	54.43	57.14	62.15	58.35	20.628	57.168
ENSG00000168334	XIRP1	xin actin binding repeat containing 1 [Source:HGNC Symbol;Acc:HGNC:14301]	0.358444	-1.48018	0.0403969	down	0.09	0.04	0.1	0.08	0.05	0.03	0.04	0.07	0	0.04	0.072	0.036
ENSG00000168491	CCDC110	coiled-coil domain containing 110 [Source:HGNC Symbol;Acc:HGNC:28504]	0.215243	-2.21596	0.0218744	down	0.21	0.52	0.13	0.29	0.53	0.03	0.03	0	0	0.22	0.336	0.056
ENSG00000168907	PLA2G4F	phospholipase A2 group IVF [Source:HGNC Symbol;Acc:HGNC:27396]	0.131374	-2.92825	0.035217	down	0.04	0.05	0.05	0.11	0	0	0.02	0.01	0	0	0.05	0.006
ENSG00000169136	ATF5	activating transcription factor 5 [Source:HGNC Symbol;Acc:HGNC:790]	8.92438	3.15775	0	up	20.94	23.31	22.51	29.38	21.64	272.77	281.9	286.25	251.53	263.15	23.556	271.12
ENSG00000169435	RASSF6	Ras association domain family member 6 [Source:HGNC Symbol;Acc:HGNC:20796]	0.132304	-2.91808	0.0458333	down	0.02	0.05	0.05	0	0.06	0	0	0	0	0.01	0.036	0.002
ENSG00000169439	SDC2	syndecan 2 [Source:HGNC Symbol;Acc:HGNC:10659]	0.320359	-1.64224	0.012876	down	0.88	0.5	0.58	0.12	0.98	0.32	0.24	0.54	0.07	0	0.612	0.234
ENSG00000169442	CD52	CD52 molecule [Source:HGNC Symbol;Acc:HGNC:1804]	0.344744	-1.5364	4.88e-09	down	18.38	23.41	19.03	25.38	24.53	5.39	4.63	8.94	15.21	9.38	22.146	8.71
ENSG00000169508	GPR183	G protein-coupled receptor 183 [Source:HGNC Symbol;Acc:HGNC:3128]	0.413806	-1.27297	0.0236462	down	0.38	0.39	0.76	0.37	0.54	0.38	0.13	0	0.38	0.2	0.488	0.218
ENSG00000169575	VPREB1	V-set pre-B cell surrogate light chain 1 [Source:HGNC Symbol;Acc:HGNC:12709]	0.175668	-2.50908	0.0109642	down	0.69	0.95	1.17	0.32	0.77	0.19	0.32	0.22	0	0	0.78	0.146
ENSG00000169884	WNT10B	Wnt family member 10B [Source:HGNC Symbol;Acc:HGNC:12775]	0.459815	-1.12087	0.00050019	down	1.29	0.87	1.7	1.04	1.37	0.84	0.32	0.46	0.94	1	1.254	0.712
ENSG00000169891	REPS2	RALBP1 associated Eps domain containing 2 [Source:HGNC Symbol;Acc:HGNC:9963]	0.185184	-2.43297	0.0338401	down	0.02	0.05	0.01	0.03	0.62	0	0.01	0.01	0	0.16	0.146	0.036
ENSG00000169894	MUC3A	mucin 3A, cell surface associated [Source:HGNC Symbol;Acc:HGNC:7513]	0.0996194	-3.32743	0.0411922	down	0.08	0.03	0.02	0	0.01	0	0	0	0	0	0.028	0
ENSG00000169896	ITGAM	integrin subunit alpha M [Source:HGNC Symbol;Acc:HGNC:6149]	0.228642	-2.12884	0.047726	down	1.23	0.57	0	0.43	0.25	0.03	0	0.04	0.02	0	0.496	0.018
ENSG00000170122	FOXD4	forkhead box D4 [Source:HGNC Symbol;Acc:HGNC:3805]	2.23735	1.16179	0.000226831	up	0.38	0.45	0.3	0.39	0.28	0.95	0.77	1.01	0.8	0.85	0.36	0.876
ENSG00000170298	LGALS9B	galectin 9B [Source:HGNC Symbol;Acc:HGNC:24842]	0.254163	-1.97617	0.0419825	down	0.24	0.35	0.09	0.08	0.17	0	0.48	0	0.16	0.31	0.186	0.19
ENSG00000170345	FOS	Fos proto-oncogene, AP-1 transcription factor subunit [Source:HGNC Symbol;Acc:HGNC:3796]	0.201975	-2.30775	2.1e-36	down	8	8.4	8.3	7.58	9.13	1.17	1.73	3.65	2.49	2.43	8.282	2.294
ENSG00000170379	TCAF2	TRPM8 channel associated factor 2 [Source:HGNC Symbol;Acc:HGNC:26878]	0.321358	-1.63775	1.11e-15	down	1.31	1.3	1.98	1.69	1.39	0.41	0.61	0.42	0.55	0.97	1.534	0.592
ENSG00000170523	KRT83	keratin 83 [Source:HGNC Symbol;Acc:HGNC:6460]	0.0617188	-4.01815	0.00219791	down	0.17	0.11	0.16	0.04	0.13	0	0	0	0	0	0.122	0
ENSG00000170525	PFKFB3	6-phosphofructo-2-kinase/fructose-2,6-biphosphatase 3 [Source:HGNC Symbol;Acc:HGNC:8874]	0.350249	-1.51355	1.85e-131	down	66.45	57.03	61.81	60.52	54.02	27.41	25.37	34.91	20.64	22.31	59.966	26.128
ENSG00000170577	SIX2	SIX homeobox 2 [Source:HGNC Symbol;Acc:HGNC:10888]	0.160286	-2.64128	0.0101343	down	0.06	0.13	0.33	0.27	0.07	0	0	0.04	0.08	0.04	0.172	0.032
ENSG00000170608	FOXA3	forkhead box A3 [Source:HGNC Symbol;Acc:HGNC:5023]	0.47515	-1.07354	0.00970364	down	0.46	0.88	0.61	0.42	1.27	0.48	0.27	0.24	0.37	0.3	0.728	0.332
ENSG00000170689	HOXB9	homeobox B9 [Source:HGNC Symbol;Acc:HGNC:5120]	2.45253	1.29427	5.62e-10	up	0.61	0.56	0.8	1	0.87	2.18	2.07	2.03	1.92	2.02	0.768	2.044
ENSG00000170703	TTLL6	tubulin tyrosine ligase like 6 [Source:HGNC Symbol;Acc:HGNC:26664]	0.203408	-2.29755	3.08e-06	down	0.5	0.36	0.5	0.26	1.2	0.46	0.04	0.17	0	0.14	0.564	0.162
ENSG00000170819	BFSP2	beaded filament structural protein 2 [Source:HGNC Symbol;Acc:HGNC:1041]	0.361922	-1.46625	0.00116649	down	2.51	1.68	4.31	2.45	2.34	1.19	1.44	1.37	0.2	0.83	2.658	1.006
ENSG00000171314	PGAM1	phosphoglycerate mutase 1 [Source:HGNC Symbol;Acc:HGNC:8888]	0.44966	-1.15309	7.25e-141	down	883.81	842.93	852.93	879.35	811.77	439.79	425.98	402.75	406.88	419.03	854.158	418.886
ENSG00000171551	ECEL1	endothelin converting enzyme like 1 [Source:HGNC Symbol;Acc:HGNC:3147]	0.0650803	-3.94163	0.0011231	down	0.1	0.07	0.07	0.2	0.25	0	0.02	0	0	0	0.138	0.004
ENSG00000171604	CXXC5	CXXC finger protein 5 [Source:HGNC Symbol;Acc:HGNC:26943]	0.360296	-1.47274	2.55e-19	down	5.08	4.51	4.79	5.65	4.67	3.13	1.82	2.63	1.6	1.15	4.94	2.066
ENSG00000171611	PTCRA	pre T cell antigen receptor alpha [Source:HGNC Symbol;Acc:HGNC:21290]	0.276343	-1.85547	1.2e-43	down	35.35	38.13	36.5	41.1	37.09	13.85	14.52	9.36	9.32	11.11	37.634	11.632
ENSG00000171798	KNDC1	kinase non-catalytic C-lobe domain containing 1 [Source:HGNC Symbol;Acc:HGNC:29374]	0.412742	-1.27669	0.0402239	down	0.18	0.08	0.28	0.31	0.21	0.16	0.01	0.08	0.39	0.31	0.212	0.19
ENSG00000171840	NINJ2	ninjurin 2 [Source:HGNC Symbol;Acc:HGNC:7825]	0.352451	-1.5045	1.64e-23	down	11.28	12.98	12.63	11.34	13.8	5.39	4.9	4.75	4.09	4.75	12.406	4.776
ENSG00000171860	C3AR1	complement C3a receptor 1 [Source:HGNC Symbol;Acc:HGNC:1319]	0.393278	-1.34638	0.000886849	down	0.34	0.65	0.32	0.54	0.51	0.17	0.08	0.12	0.24	0.16	0.472	0.154
ENSG00000171916	LGALS9C	galectin 9C [Source:HGNC Symbol;Acc:HGNC:33874]	0.223279	-2.16308	0.00249072	down	0.49	1.06	0.17	0.78	0.57	0.32	0.3	0.11	0.06	0	0.614	0.158
ENSG00000172081	MOB3A	MOB kinase activator 3A [Source:HGNC Symbol;Acc:HGNC:29802]	0.406203	-1.29973	2.91e-130	down	87.85	82.48	79.38	84.51	83	38.29	36.57	35.27	35.03	40	83.444	37.032
ENSG00000172116	CD8B	CD8b molecule [Source:HGNC Symbol;Acc:HGNC:1707]	0.476723	-1.06878	9.49e-09	down	1.97	1.85	1.88	2.37	2.02	1.25	1.04	1.2	1.23	1.19	2.018	1.182
ENSG00000172137	CALB2	calbindin 2 [Source:HGNC Symbol;Acc:HGNC:1435]	2.07906	1.05593	0.0453253	up	0.2	0.51	0.29	0.55	0.28	0.62	0.68	0.4	0.65	0.63	0.366	0.596
ENSG00000172216	CEBPB	CCAAT enhancer binding protein beta [Source:HGNC Symbol;Acc:HGNC:1834]	2.90011	1.53611	2.28e-05	up	9.79	9.99	11.55	10.89	9.22	64.01	45.19	19.58	14.89	20.26	10.288	32.786
ENSG00000172260	NEGR1	neuronal growth regulator 1 [Source:HGNC Symbol;Acc:HGNC:17302]	2.01724	1.01238	9.19e-06	up	0.21	0.17	0.11	0.18	0.15	0.49	0.43	0.5	0.56	0.53	0.164	0.502
ENSG00000172322	CLEC12A	C-type lectin domain family 12 member A [Source:HGNC Symbol;Acc:HGNC:31713]	0.142227	-2.81374	4.84e-05	down	0.58	1.04	0.98	0.65	0.65	0	0.11	0.19	0	0.17	0.78	0.094
ENSG00000172361	CFAP53	cilia and flagella associated protein 53 [Source:HGNC Symbol;Acc:HGNC:26530]	2.02571	1.01843	0.00312864	up	0.34	0.48	0.41	0.29	0.61	0.83	0.81	0.83	1.03	1.24	0.426	0.948
ENSG00000172638	EFEMP2	EGF containing fibulin extracellular matrix protein 2 [Source:HGNC Symbol;Acc:HGNC:3219]	0.374768	-1.41593	1.22e-19	down	8.38	10.73	9.05	8.63	8.33	3.21	4.02	4.72	2.56	4.02	9.024	3.706
ENSG00000172867	KRT2	keratin 2 [Source:HGNC Symbol;Acc:HGNC:6439]	0.255543	-1.96836	0.00185235	down	0.25	0.17	0.32	0.24	0.42	0.17	0.43	0	0.11	0.07	0.28	0.156
ENSG00000172985	SH3RF3	SH3 domain containing ring finger 3 [Source:HGNC Symbol;Acc:HGNC:24699]	2.74201	1.45523	7.13e-08	up	0.17	0.14	0.21	0.29	0.27	0.89	0.62	0.5	0.58	0.64	0.216	0.646
ENSG00000173166	RAPH1	Ras association (RalGDS/AF-6) and pleckstrin homology domains 1 [Source:HGNC Symbol;Acc:HGNC:14436]	0.16504	-2.59911	1.35e-06	down	1.03	0.44	0.35	0.21	0.99	0.25	0.13	0.14	0.21	0.03	0.604	0.152
ENSG00000173175	ADCY5	adenylate cyclase 5 [Source:HGNC Symbol;Acc:HGNC:236]	0.408265	-1.29242	0.0014181	down	0.13	0.18	0.53	0.82	1.17	0.05	0.34	0.15	0.35	0.22	0.566	0.222
ENSG00000173210	ABLIM3	actin binding LIM protein family member 3 [Source:HGNC Symbol;Acc:HGNC:29132]	0.0991886	-3.33368	0.0241237	down	0	0.08	0.04	0.04	0.3	0.02	0	0	0	0	0.092	0.004
ENSG00000173334	TRIB1	tribbles pseudokinase 1 [Source:HGNC Symbol;Acc:HGNC:16891]	0.310292	-1.6883	1.75e-05	down	0.61	0.64	1.04	0.73	0.96	0.3	0.16	0.09	0.21	0.66	0.796	0.284
ENSG00000173349	SFT2D3	SFT2 domain containing 3 [Source:HGNC Symbol;Acc:HGNC:28767]	2.46654	1.30249	0.0417476	up	0.46	0.35	0.96	1.35	1.45	5.48	3.04	0.56	1.69	1.46	0.914	2.446
ENSG00000173585	CCR9	C-C motif chemokine receptor 9 [Source:HGNC Symbol;Acc:HGNC:1610]	3.51072	1.81177	3.37e-42	up	2.14	2.98	1.49	1.78	1.61	8.24	5.94	7.41	7.36	6.98	2	7.186
ENSG00000173762	CD7	CD7 molecule [Source:HGNC Symbol;Acc:HGNC:1695]	0.460774	-1.11787	8.37e-33	down	59.25	57.26	56.08	63.16	52.27	32.43	32.36	26.2	26.38	30.47	57.604	29.568
ENSG00000173801	JUP	junction plakoglobin [Source:HGNC Symbol;Acc:HGNC:6207]	0.472133	-1.08274	1.07e-10	down	4.49	4.8	4.48	3.82	4.46	2.91	2.15	3.69	1.63	2.13	4.41	2.502
ENSG00000174326	SLC16A11	solute carrier family 16 member 11 [Source:HGNC Symbol;Acc:HGNC:23093]	2.23613	1.161	0.0043259	up	0.1	0.64	0.6	0.99	0.23	1.31	0.97	0.71	1.23	0.95	0.512	1.034
ENSG00000174788	PCP2	Purkinje cell protein 2 [Source:HGNC Symbol;Acc:HGNC:30209]	0.394897	-1.34045	1.09e-12	down	4.65	3.89	4.81	2.71	5.11	1.28	1.36	1.46	0.77	0.69	4.234	1.112
ENSG00000174807	CD248	CD248 molecule [Source:HGNC Symbol;Acc:HGNC:18219]	0.296829	-1.75229	1.04e-14	down	1.79	2.18	2.06	2.35	2.41	0.79	1	0.48	0.57	0.6	2.158	0.688
ENSG00000175183	CSRP2	cysteine and glycine rich protein 2 [Source:HGNC Symbol;Acc:HGNC:2470]	0.367965	-1.44236	3.91e-25	down	14.09	15.83	14.4	15.28	13.52	4.56	7.05	4.12	7.03	6.21	14.624	5.794
ENSG00000175318	GRAMD2A	GRAM domain containing 2A [Source:HGNC Symbol;Acc:HGNC:27287]	0.215989	-2.21097	0.0262025	down	0.38	0.15	0.02	0.18	0.17	0.03	0.07	0.03	0	0	0.18	0.026
ENSG00000175779	LINC02694	long intergenic non-protein coding RNA 2694 [Source:HGNC Symbol;Acc:HGNC:33796]	0.0990423	-3.33581	0.0253882	down	0.06	0.32	0.07	0.03	0.04	0	0	0	0	0	0.104	0
ENSG00000175793	SFN	stratifin [Source:HGNC Symbol;Acc:HGNC:10773]	0.283589	-1.81812	9.87e-09	down	2.07	2.11	2.13	2.56	2.81	0.26	0.9	1.06	0.66	0.76	2.336	0.728
ENSG00000175832	ETV4	ETS variant transcription factor 4 [Source:HGNC Symbol;Acc:HGNC:3493]	0.210121	-2.2507	1.74e-06	down	0.92	0.77	0.56	0.71	0.39	0.03	0.2	0.17	0.23	0.19	0.67	0.164
ENSG00000176092	CRYBG2	crystallin beta-gamma domain containing 2 [Source:HGNC Symbol;Acc:HGNC:17295]	0.211639	-2.24032	2.09e-06	down	1.28	2.25	3.4	3.58	3.25	0.26	0.01	0.45	0.81	0.42	2.752	0.39
ENSG00000176171	BNIP3	BCL2 interacting protein 3 [Source:HGNC Symbol;Acc:HGNC:1084]	0.187273	-2.41678	0	down	193.73	184.93	181.79	175.69	181.97	34.4	37.35	36.22	33.75	36.79	183.622	35.702
ENSG00000176383	B3GNT4	UDP-GlcNAc:betaGal beta-1,3-N-acetylglucosaminyltransferase 4 [Source:HGNC Symbol;Acc:HGNC:15683]	0.462282	-1.11315	3.09e-09	down	4.91	4	6.41	2.59	5.31	1.8	2.03	1.38	2.27	1.03	4.644	1.702
ENSG00000176826	FKBP9P1	FKBP prolyl isomerase 9 pseudogene 1 [Source:HGNC Symbol;Acc:HGNC:23568]	0.0953092	-3.39124	0.00125298	down	0.12	0.21	0.15	0.26	0.29	0.09	0	0	0	0	0.206	0.018
ENSG00000176845	METRNL	meteorin like, glial cell differentiation regulator [Source:HGNC Symbol;Acc:HGNC:27584]	0.329721	-1.60068	0.0209898	down	0.68	0.36	0.47	0.89	0.41	0.82	0.18	0.22	0	0.49	0.562	0.342
ENSG00000176919	C8G	complement C8 gamma chain [Source:HGNC Symbol;Acc:HGNC:1354]	0.384554	-1.37874	0.0191585	down	1.65	5.11	0.88	3.36	3.54	1.67	1.1	0.37	2.18	1.39	2.908	1.342
ENSG00000177098	SCN4B	sodium voltage-gated channel beta subunit 4 [Source:HGNC Symbol;Acc:HGNC:10592]	0.18025	-2.47193	1.06e-14	down	0.62	0.76	1.11	0.92	0.68	0.13	0.12	0.15	0.13	0.19	0.818	0.144
ENSG00000177103	DSCAML1	DS cell adhesion molecule like 1 [Source:HGNC Symbol;Acc:HGNC:14656]	3.09091	1.62803	0.00736254	up	0.28	0.05	0.02	0.01	0.01	0.08	0.09	0.09	0.11	0.1	0.074	0.094
ENSG00000177294	FBXO39	F-box protein 39 [Source:HGNC Symbol;Acc:HGNC:28565]	4.13225	2.04693	0.00359712	up	0.19	0	0.18	0.08	0.05	0.82	0.36	0.6	0.19	0.5	0.1	0.494
ENSG00000177807	KCNJ10	potassium inwardly rectifying channel subfamily J member 10 [Source:HGNC Symbol;Acc:HGNC:6256]	0.423451	-1.23973	1.02e-07	down	1.33	0.91	1.05	0.56	1.27	0.3	0.56	0.92	0.45	0.4	1.024	0.526
ENSG00000177984	LCN15	lipocalin 15 [Source:HGNC Symbol;Acc:HGNC:33777]	0.212772	-2.23262	0.0348259	down	0.06	0.15	0.18	0.08	0.11	0.03	0	0	0.19	0	0.116	0.044
ENSG00000178021	TSPYL6	TSPY like 6 [Source:HGNC Symbol;Acc:HGNC:14521]	5.96481	2.57648	0.00985767	up	0.02	0	0.02	0.04	0	0.12	0.07	0.17	0.06	0.16	0.016	0.116
ENSG00000178187	ZNF454	zinc finger protein 454 [Source:HGNC Symbol;Acc:HGNC:21200]	12.2168	3.6108	0.00441271	up	0.03	0	0	0	0	0.22	0.21	0.11	0.07	0.07	0.006	0.136
ENSG00000178199	ZC3H12D	zinc finger CCCH-type containing 12D [Source:HGNC Symbol;Acc:HGNC:21175]	0.143162	-2.80428	4.41e-11	down	0.4	0.4	0.38	0.42	0.56	0.11	0.28	0.36	0	0.07	0.432	0.164
ENSG00000178401	DNAJC22	DnaJ heat shock protein family (Hsp40) member C22 [Source:HGNC Symbol;Acc:HGNC:25802]	0.134168	-2.89789	0.00726717	down	0.09	0.07	0.11	0.1	0.03	0.07	0	0	0	0.02	0.08	0.018
ENSG00000178573	MAF	MAF bZIP transcription factor [Source:HGNC Symbol;Acc:HGNC:6776]	0.349278	-1.51755	0.00755009	down	0.26	0.13	0.13	0.24	0.47	0.03	0.05	0.04	0.31	0.09	0.246	0.104
ENSG00000178821	TMEM52	transmembrane protein 52 [Source:HGNC Symbol;Acc:HGNC:27916]	0.409349	-1.2886	2.41e-06	down	5.73	8.02	3.93	3.77	5.5	3.03	2.28	1.97	1.38	3.93	5.39	2.518
ENSG00000179141	MTUS2-AS1	MTUS2 antisense RNA 1 [Source:HGNC Symbol;Acc:HGNC:40924]	10.3792	3.37563	0.0405197	up	0	0	0	0	0	0.12	0.14	0.14	0	0.04	0	0.088
ENSG00000179388	EGR3	early growth response 3 [Source:HGNC Symbol;Acc:HGNC:3240]	0.169416	-2.56136	5.21e-31	down	1.61	2.92	2.26	2.63	2.59	0.66	0.54	0.3	0.49	0.37	2.402	0.472
ENSG00000179403	VWA1	von Willebrand factor A domain containing 1 [Source:HGNC Symbol;Acc:HGNC:30910]	0.369373	-1.43685	7.63e-05	down	0.56	0.6	0.93	1.02	0.3	0.28	0.17	0.3	0.07	0.12	0.682	0.188
ENSG00000179571	NBPF17P	NBPF member 17, pseudogene [Source:HGNC Symbol;Acc:HGNC:31997]	15.281	3.93367	4.79e-18	up	0.04	0.35	0.04	0.08	0.09	2.23	1.75	2.07	1.85	2.02	0.12	1.984
ENSG00000179604	CDC42EP4	CDC42 effector protein 4 [Source:HGNC Symbol;Acc:HGNC:17147]	0.0470123	-4.41082	6.89e-05	down	0.2	0.09	0.28	0.53	0.29	0	0	0	0	0.03	0.278	0.006
ENSG00000179673	RPRML	reprimo like [Source:HGNC Symbol;Acc:HGNC:32422]	0.359596	-1.47555	9.25e-07	down	5.3	3.89	3.89	5.02	4.19	2.24	2.1	1.89	0.36	2.07	4.458	1.732
ENSG00000179750	APOBEC3B	apolipoprotein B mRNA editing enzyme catalytic subunit 3B [Source:HGNC Symbol;Acc:HGNC:17352]	0.407484	-1.29518	0.00391488	down	0.51	0.8	1.17	0.83	1.37	0.48	0.48	0.08	0.58	0.55	0.936	0.434
ENSG00000179873	NLRP11	NLR family pyrin domain containing 11 [Source:HGNC Symbol;Acc:HGNC:22945]	2.16236	1.11261	1.57e-06	up	0.9	0.65	0.43	0.63	0.41	1.38	1.24	1.3	1.56	1.59	0.604	1.414
ENSG00000180066	LINC02870	long intergenic non-protein coding RNA 2870 [Source:HGNC Symbol;Acc:HGNC:27275]	0.469515	-1.09076	0.000788876	down	3.11	2.37	3.51	2.93	1.63	1.33	2.37	0.96	0.61	1.99	2.71	1.452
ENSG00000180720	CHRM4	cholinergic receptor muscarinic 4 [Source:HGNC Symbol;Acc:HGNC:1953]	0.288872	-1.7915	0.000122296	down	0.51	0.67	0.42	0.48	0.23	0.12	0.22	0.13	0.3	0.11	0.462	0.176
ENSG00000180739	S1PR5	sphingosine-1-phosphate receptor 5 [Source:HGNC Symbol;Acc:HGNC:14299]	0.412462	-1.27767	0.0301339	down	0.19	0.82	0.77	0.48	0.34	0.35	0.43	0.08	0.12	0.07	0.52	0.21
ENSG00000180891	CUEDC1	CUE domain containing 1 [Source:HGNC Symbol;Acc:HGNC:31350]	0.452509	-1.14398	0.00239797	down	0.88	1.4	1.91	1.07	2.28	2.64	0.2	1.26	0.18	0.96	1.508	1.048
ENSG00000181585	TMIE	transmembrane inner ear [Source:HGNC Symbol;Acc:HGNC:30800]	2.95074	1.56108	7.99e-06	up	0.48	0.36	0.37	0.59	0.46	0.98	1.43	1.96	1.07	2.03	0.452	1.494
ENSG00000181625	SLX1B	SLX1 homolog B, structure-specific endonuclease subunit [Source:HGNC Symbol;Acc:HGNC:28748]	0.445731	-1.16575	5.2e-05	down	42.13	40.17	39.51	45.91	27.76	23.11	26.99	16.87	18.72	10.86	39.096	19.31
ENSG00000182168	UNC5C	unc-5 netrin receptor C [Source:HGNC Symbol;Acc:HGNC:12569]	2.94494	1.55824	0.0011455	up	0.03	0.02	0.04	0.02	0.05	0.09	0.11	0.09	0.12	0.16	0.032	0.114
ENSG00000182253	SYNM	synemin [Source:HGNC Symbol;Acc:HGNC:24466]	0.405569	-1.30198	1.41e-08	down	0.66	0.58	0.55	0.65	0.39	0.28	0.25	0.21	0.35	0.29	0.566	0.276
ENSG00000182324	KCNJ14	potassium inwardly rectifying channel subfamily J member 14 [Source:HGNC Symbol;Acc:HGNC:6260]	2.09947	1.07002	0.0337489	up	0.41	0.28	0.13	0.43	0	0.44	0.48	0.94	0.46	0.61	0.25	0.586
ENSG00000182472	CAPN12	calpain 12 [Source:HGNC Symbol;Acc:HGNC:13249]	0.221427	-2.1751	0.035217	down	0.31	0.32	0.58	0	0.64	0.1	0.03	0	0.07	0	0.37	0.04
ENSG00000182489	XKRX	XK related X-linked [Source:HGNC Symbol;Acc:HGNC:29845]	0.255794	-1.96694	0.0137374	down	0.22	0.12	0.13	0.17	0.11	0.03	0	0.06	0.1	0.04	0.15	0.046
ENSG00000182557	SPNS3	sphingolipid transporter 3 (putative) [Source:HGNC Symbol;Acc:HGNC:28433]	3.16792	1.66354	1.1e-105	up	26.3	21.68	28.5	26.48	25.19	98.21	87.27	89.81	79.76	89.99	25.63	89.008
ENSG00000182771	GRID1	glutamate ionotropic receptor delta type subunit 1 [Source:HGNC Symbol;Acc:HGNC:4575]	0.496508	-1.01011	4.68e-14	down	4.06	5.97	4.44	5.3	4.75	2.12	3.42	2.13	2.21	2.77	4.904	2.53
ENSG00000182809	CRIP2	cysteine rich protein 2 [Source:HGNC Symbol;Acc:HGNC:2361]	0.155011	-2.68956	4.42e-19	down	2.79	4.3	6.14	4.59	4.19	0.63	0.57	0.84	1.09	0.69	4.402	0.764
ENSG00000182870	GALNT9	polypeptide N-acetylgalactosaminyltransferase 9 [Source:HGNC Symbol;Acc:HGNC:4131]	0.292645	-1.77278	4.52e-46	down	13.03	12.23	12.55	12.27	12.97	5.06	3.71	4.23	2.81	4.04	12.61	3.97
ENSG00000183019	MCEMP1	mast cell expressed membrane protein 1 [Source:HGNC Symbol;Acc:HGNC:27291]	0.380573	-1.39375	1.93e-18	down	7.35	5.9	6.94	7.54	6.23	3.66	1.85	2.54	2.83	4.59	6.792	3.094
ENSG00000183032	SLC25A21	solute carrier family 25 member 21 [Source:HGNC Symbol;Acc:HGNC:14411]	0.3311	-1.59466	0.0369747	down	0.13	0.23	0.36	0.3	0.24	0.08	0.35	0	0	0.25	0.252	0.136
ENSG00000183072	NKX2-5	NK2 homeobox 5 [Source:HGNC Symbol;Acc:HGNC:2488]	0.499459	-1.00156	2.01e-05	down	2.58	3.19	2.5	3.26	3.27	2.36	1.56	1.14	1.56	1.68	2.96	1.66
ENSG00000183092	BEGAIN	brain enriched guanylate kinase associated [Source:HGNC Symbol;Acc:HGNC:24163]	0.256087	-1.9653	6.35e-11	down	0.84	1.05	1.03	1.09	1.71	0.34	1.25	1.81	0.27	1.05	1.144	0.944
[truncated: 736 more rows]

## Sheet: Table S9
Table S9. List of significantly differential expressed genes (DEGs) for comparison of Ctr_ vs_DC10
[truncated: 242 more rows]

[truncated: 5 more sheets: Table S10, Table S11, Table S12, Table S13, Table S14]
