# Supplementary material for: Use of Transcriptomics to Reveal the Joint Immunotoxicity Mechanism Initiated by Difenoconazole and Chlorothalonil in the Human Jurkat T-Cell Line
Source: Foods. 2023 Dec 21;13(1):34. doi: 10.3390/foods13010034 (PMC10778019; doi:10.3390/foods13010034)
Supplement: Supplementary file 1 [file foods-13-00034-s001.zip › Appendix C. Supplementary data 3 (Table S15~S24).xlsx]

## Sheet: Table S15
Table S15. Gene ontology (GO) enrichment analysis of the DEGs for comparison of Ctr_vs_CH10
GO ID	Term Type	Description	Number	Pvalue	Gene_IDs	Gene_names
GO:0070887	BP	cellular response to chemical stimulus	20	0.00679394	ENSG00000266101;ENSG00000127955;ENSG00000151632;ENSG00000179604;ENSG00000169715;ENSG00000135362;ENSG00000159167;ENSG00000168671;ENSG00000204389;ENSG00000204388;ENSG00000168209;ENSG00000182578;ENSG00000115461;ENSG00000260314;ENSG00000126895;ENSG00000104435;ENSG00000092009;ENSG00000173110;ENSG00000100678;ENSG00000163131	-;GNAI1;AKR1C2;CDC42EP4;MT1E;PRR5L;STC1;UGT3A2;HSPA1A;HSPA1B;DDIT4;CSF1R;IGFBP5;MRC1;AVPR2;STMN2;CMA1;HSPA6;SLC8A3;CTSS
GO:0042592	BP	homeostatic process	19	0.00719939	ENSG00000169715;ENSG00000076351;ENSG00000148926;ENSG00000092009;ENSG00000159167;ENSG00000105675;ENSG00000070915;ENSG00000149596;ENSG00000278705;ENSG00000241014;ENSG00000100678;ENSG00000115461;ENSG00000272398;ENSG00000197238;ENSG00000126895;ENSG00000186810;ENSG00000114923;ENSG00000227684;ENSG00000163501	MT1E;SLC46A1;ADM;CMA1;STC1;ATP4A;SLC12A3;JPH2;H4C2;GPR199P;SLC8A3;IGFBP5;CD24;H4C11;AVPR2;CXCR3;SLC4A3;CROCCP4;IHH
GO:0071310	BP	cellular response to organic substance	17	0.00671359	ENSG00000266101;ENSG00000127955;ENSG00000151632;ENSG00000179604;ENSG00000159167;ENSG00000168671;ENSG00000204388;ENSG00000168209;ENSG00000182578;ENSG00000115461;ENSG00000260314;ENSG00000126895;ENSG00000104435;ENSG00000092009;ENSG00000173110;ENSG00000100678;ENSG00000163131	-;GNAI1;AKR1C2;CDC42EP4;STC1;UGT3A2;HSPA1B;DDIT4;CSF1R;IGFBP5;MRC1;AVPR2;STMN2;CMA1;HSPA6;SLC8A3;CTSS
GO:0022857	MF	transmembrane transporter activity	17	0.00740721	ENSG00000076351;ENSG00000091262;ENSG00000175938;ENSG00000143603;ENSG00000070915;ENSG00000105675;ENSG00000146411;ENSG00000149596;ENSG00000224083;ENSG00000266101;ENSG00000287725;ENSG00000119946;ENSG00000257752;ENSG00000230483;ENSG00000157103;ENSG00000114923;ENSG00000100678	SLC46A1;ABCC6;ORAI3;KCNN3;SLC12A3;ATP4A;SLC2A12;JPH2;MTCO1P11;-;-;CNNM1;-;-;SLC6A1;SLC4A3;SLC8A3
GO:0015318	MF	inorganic molecular entity transmembrane transporter activity	15	0.00440372	ENSG00000076351;ENSG00000175938;ENSG00000143603;ENSG00000070915;ENSG00000105675;ENSG00000146411;ENSG00000149596;ENSG00000224083;ENSG00000266101;ENSG00000287725;ENSG00000230483;ENSG00000257752;ENSG00000157103;ENSG00000114923;ENSG00000100678	SLC46A1;ORAI3;KCNN3;SLC12A3;ATP4A;SLC2A12;JPH2;MTCO1P11;-;-;-;-;SLC6A1;SLC4A3;SLC8A3
GO:0048878	BP	chemical homeostasis	15	0.00486978	ENSG00000169715;ENSG00000076351;ENSG00000148926;ENSG00000092009;ENSG00000159167;ENSG00000105675;ENSG00000070915;ENSG00000149596;ENSG00000241014;ENSG00000115461;ENSG00000272398;ENSG00000126895;ENSG00000186810;ENSG00000114923;ENSG00000100678	MT1E;SLC46A1;ADM;CMA1;STC1;ATP4A;SLC12A3;JPH2;GPR199P;IGFBP5;CD24;AVPR2;CXCR3;SLC4A3;SLC8A3
GO:0015075	MF	ion transmembrane transporter activity	15	0.00641281	ENSG00000076351;ENSG00000175938;ENSG00000143603;ENSG00000070915;ENSG00000105675;ENSG00000146411;ENSG00000149596;ENSG00000224083;ENSG00000266101;ENSG00000287725;ENSG00000230483;ENSG00000257752;ENSG00000157103;ENSG00000114923;ENSG00000100678	SLC46A1;ORAI3;KCNN3;SLC12A3;ATP4A;SLC2A12;JPH2;MTCO1P11;-;-;-;-;SLC6A1;SLC4A3;SLC8A3
GO:0009986	CC	cell surface	14	3.21e-05	ENSG00000073067;ENSG00000076351;ENSG00000182168;ENSG00000260314;ENSG00000223865;ENSG00000242866;ENSG00000198910;ENSG00000182578;ENSG00000272398;ENSG00000125730;ENSG00000196562;ENSG00000143412;ENSG00000157103;ENSG00000235169	CYP2W1;SLC46A1;UNC5C;MRC1;HLA-DPB1;STRC;L1CAM;CSF1R;CD24;C3;SULF2;ANXA9;SLC6A1;SMIM1
GO:0022890	MF	inorganic cation transmembrane transporter activity	14	0.000692832	ENSG00000076351;ENSG00000175938;ENSG00000143603;ENSG00000070915;ENSG00000105675;ENSG00000146411;ENSG00000149596;ENSG00000224083;ENSG00000266101;ENSG00000287725;ENSG00000230483;ENSG00000257752;ENSG00000157103;ENSG00000100678	SLC46A1;ORAI3;KCNN3;SLC12A3;ATP4A;SLC2A12;JPH2;MTCO1P11;-;-;-;-;SLC6A1;SLC8A3
GO:0008324	MF	cation transmembrane transporter activity	14	0.00116286	ENSG00000076351;ENSG00000175938;ENSG00000143603;ENSG00000070915;ENSG00000105675;ENSG00000146411;ENSG00000149596;ENSG00000224083;ENSG00000266101;ENSG00000287725;ENSG00000230483;ENSG00000257752;ENSG00000157103;ENSG00000100678	SLC46A1;ORAI3;KCNN3;SLC12A3;ATP4A;SLC2A12;JPH2;MTCO1P11;-;-;-;-;SLC6A1;SLC8A3
GO:0007155	BP	cell adhesion	13	0.00385681	ENSG00000186810;ENSG00000148600;ENSG00000253159;ENSG00000129009;ENSG00000189056;ENSG00000198910;ENSG00000242866;ENSG00000272398;ENSG00000130635;ENSG00000143412;ENSG00000137809;ENSG00000116962;ENSG00000163501	CXCR3;CDHR1;PCDHGA12;ISLR;RELN;L1CAM;STRC;CD24;COL5A1;ANXA9;ITGA11;NID1;IHH
GO:0022610	BP	biological adhesion	13	0.00406517	ENSG00000186810;ENSG00000148600;ENSG00000253159;ENSG00000129009;ENSG00000189056;ENSG00000198910;ENSG00000242866;ENSG00000272398;ENSG00000130635;ENSG00000143412;ENSG00000137809;ENSG00000116962;ENSG00000163501	CXCR3;CDHR1;PCDHGA12;ISLR;RELN;L1CAM;STRC;CD24;COL5A1;ANXA9;ITGA11;NID1;IHH
GO:0019725	BP	cellular homeostasis	13	0.00447082	ENSG00000076351;ENSG00000148926;ENSG00000092009;ENSG00000159167;ENSG00000105675;ENSG00000070915;ENSG00000149596;ENSG00000241014;ENSG00000272398;ENSG00000169715;ENSG00000186810;ENSG00000114923;ENSG00000100678	SLC46A1;ADM;CMA1;STC1;ATP4A;SLC12A3;JPH2;GPR199P;CD24;MT1E;CXCR3;SLC4A3;SLC8A3
GO:0043005	CC	neuron projection	13	0.00803096	ENSG00000182168;ENSG00000167371;ENSG00000258973;ENSG00000143603;ENSG00000254550;ENSG00000119946;ENSG00000189056;ENSG00000242689;ENSG00000198910;ENSG00000242866;ENSG00000157103;ENSG00000104435;ENSG00000100678	UNC5C;PRRT2;-;KCNN3;OMP;CNNM1;RELN;CNTF;L1CAM;STRC;SLC6A1;STMN2;SLC8A3
GO:0055080	BP	cation homeostasis	12	0.00156426	ENSG00000076351;ENSG00000148926;ENSG00000169715;ENSG00000159167;ENSG00000105675;ENSG00000070915;ENSG00000149596;ENSG00000241014;ENSG00000272398;ENSG00000186810;ENSG00000114923;ENSG00000100678	SLC46A1;ADM;MT1E;STC1;ATP4A;SLC12A3;JPH2;GPR199P;CD24;CXCR3;SLC4A3;SLC8A3
GO:0098771	BP	inorganic ion homeostasis	12	0.00178545	ENSG00000076351;ENSG00000148926;ENSG00000169715;ENSG00000159167;ENSG00000105675;ENSG00000070915;ENSG00000149596;ENSG00000241014;ENSG00000272398;ENSG00000186810;ENSG00000114923;ENSG00000100678	SLC46A1;ADM;MT1E;STC1;ATP4A;SLC12A3;JPH2;GPR199P;CD24;CXCR3;SLC4A3;SLC8A3
GO:0055082	BP	cellular chemical homeostasis	12	0.002211	ENSG00000076351;ENSG00000148926;ENSG00000092009;ENSG00000159167;ENSG00000105675;ENSG00000149596;ENSG00000241014;ENSG00000272398;ENSG00000169715;ENSG00000186810;ENSG00000114923;ENSG00000100678	SLC46A1;ADM;CMA1;STC1;ATP4A;JPH2;GPR199P;CD24;MT1E;CXCR3;SLC4A3;SLC8A3
GO:0050801	BP	ion homeostasis	12	0.00340974	ENSG00000076351;ENSG00000148926;ENSG00000169715;ENSG00000159167;ENSG00000105675;ENSG00000070915;ENSG00000149596;ENSG00000241014;ENSG00000272398;ENSG00000186810;ENSG00000114923;ENSG00000100678	SLC46A1;ADM;MT1E;STC1;ATP4A;SLC12A3;JPH2;GPR199P;CD24;CXCR3;SLC4A3;SLC8A3
GO:0031012	CC	extracellular matrix	11	0.000397313	ENSG00000116962;ENSG00000280186;ENSG00000050767;ENSG00000128606;ENSG00000198910;ENSG00000163131;ENSG00000148357;ENSG00000130635;ENSG00000189056;ENSG00000092009;ENSG00000163501	NID1;-;COL23A1;LRRC17;L1CAM;CTSS;HMCN2;COL5A1;RELN;CMA1;IHH
GO:0055065	BP	metal ion homeostasis	11	0.00153331	ENSG00000076351;ENSG00000148926;ENSG00000169715;ENSG00000159167;ENSG00000105675;ENSG00000070915;ENSG00000149596;ENSG00000241014;ENSG00000272398;ENSG00000186810;ENSG00000100678	SLC46A1;ADM;MT1E;STC1;ATP4A;SLC12A3;JPH2;GPR199P;CD24;CXCR3;SLC8A3
GO:0030003	BP	cellular cation homeostasis	11	0.00201461	ENSG00000076351;ENSG00000148926;ENSG00000169715;ENSG00000159167;ENSG00000105675;ENSG00000149596;ENSG00000241014;ENSG00000272398;ENSG00000186810;ENSG00000114923;ENSG00000100678	SLC46A1;ADM;MT1E;STC1;ATP4A;JPH2;GPR199P;CD24;CXCR3;SLC4A3;SLC8A3
GO:0006873	BP	cellular ion homeostasis	11	0.00233699	ENSG00000076351;ENSG00000148926;ENSG00000169715;ENSG00000159167;ENSG00000105675;ENSG00000149596;ENSG00000241014;ENSG00000272398;ENSG00000186810;ENSG00000114923;ENSG00000100678	SLC46A1;ADM;MT1E;STC1;ATP4A;JPH2;GPR199P;CD24;CXCR3;SLC4A3;SLC8A3
GO:0006875	BP	cellular metal ion homeostasis	10	0.00208486	ENSG00000076351;ENSG00000148926;ENSG00000169715;ENSG00000159167;ENSG00000105675;ENSG00000149596;ENSG00000241014;ENSG00000272398;ENSG00000186810;ENSG00000100678	SLC46A1;ADM;MT1E;STC1;ATP4A;JPH2;GPR199P;CD24;CXCR3;SLC8A3
GO:0014070	BP	response to organic cyclic compound	10	0.00842999	ENSG00000127955;ENSG00000148926;ENSG00000159167;ENSG00000168671;ENSG00000168209;ENSG00000115461;ENSG00000100678;ENSG00000107159;ENSG00000157103;ENSG00000163501	GNAI1;ADM;STC1;UGT3A2;DDIT4;IGFBP5;SLC8A3;CA9;SLC6A1;IHH
GO:0046873	MF	metal ion transmembrane transporter activity	9	0.00333176	ENSG00000070915;ENSG00000143603;ENSG00000105675;ENSG00000175938;ENSG00000149596;ENSG00000266101;ENSG00000287725;ENSG00000157103;ENSG00000100678	SLC12A3;KCNN3;ATP4A;ORAI3;JPH2;-;-;SLC6A1;SLC8A3
GO:0009725	BP	response to hormone	9	0.00836751	ENSG00000127955;ENSG00000151632;ENSG00000148926;ENSG00000159167;ENSG00000168209;ENSG00000163131;ENSG00000115461;ENSG00000272398;ENSG00000126895	GNAI1;AKR1C2;ADM;STC1;DDIT4;CTSS;IGFBP5;CD24;AVPR2
GO:0030198	BP	extracellular matrix organization	8	0.00100347	ENSG00000050767;ENSG00000163131;ENSG00000196562;ENSG00000130635;ENSG00000137809;ENSG00000116962;ENSG00000092009;ENSG00000163501	COL23A1;CTSS;SULF2;COL5A1;ITGA11;NID1;CMA1;IHH
GO:0043062	BP	extracellular structure organization	8	0.0010222	ENSG00000050767;ENSG00000163131;ENSG00000196562;ENSG00000130635;ENSG00000137809;ENSG00000116962;ENSG00000092009;ENSG00000163501	COL23A1;CTSS;SULF2;COL5A1;ITGA11;NID1;CMA1;IHH
GO:0072503	BP	cellular divalent inorganic cation homeostasis	8	0.00554391	ENSG00000186810;ENSG00000169715;ENSG00000159167;ENSG00000149596;ENSG00000241014;ENSG00000272398;ENSG00000148926;ENSG00000100678	CXCR3;MT1E;STC1;JPH2;GPR199P;CD24;ADM;SLC8A3
GO:0072507	BP	divalent inorganic cation homeostasis	8	0.00763839	ENSG00000186810;ENSG00000169715;ENSG00000159167;ENSG00000149596;ENSG00000241014;ENSG00000272398;ENSG00000148926;ENSG00000100678	CXCR3;MT1E;STC1;JPH2;GPR199P;CD24;ADM;SLC8A3
GO:0017016	MF	Ras GTPase binding	8	0.00782119	ENSG00000167037;ENSG00000066248;ENSG00000179604;ENSG00000144843;ENSG00000120278;ENSG00000189375;ENSG00000203734;ENSG00000224713	SGSM1;NGEF;CDC42EP4;ADPRH;PLEKHG1;TBC1D28;ECT2L;-
GO:0005788	CC	endoplasmic reticulum lumen	7	0.00191748	ENSG00000073067;ENSG00000102595;ENSG00000050767;ENSG00000198756;ENSG00000115461;ENSG00000125730;ENSG00000130635	CYP2W1;UGGT2;COL23A1;COLGALT2;IGFBP5;C3;COL5A1
GO:0007389	BP	pattern specification process	7	0.00581524	ENSG00000128710;ENSG00000185630;ENSG00000159167;ENSG00000189056;ENSG00000134107;ENSG00000125730;ENSG00000163501	HOXD10;PBX1;STC1;RELN;BHLHE40;C3;IHH
GO:0005261	MF	cation channel activity	7	0.00925849	ENSG00000143603;ENSG00000175938;ENSG00000149596;ENSG00000266101;ENSG00000287725;ENSG00000230483;ENSG00000257752	KCNN3;ORAI3;JPH2;-;-;-;-
GO:0007204	BP	positive regulation of cytosolic calcium ion concentration	6	0.00435963	ENSG00000186810;ENSG00000149596;ENSG00000241014;ENSG00000272398;ENSG00000148926;ENSG00000100678	CXCR3;JPH2;GPR199P;CD24;ADM;SLC8A3
GO:0043270	BP	positive regulation of ion transport	6	0.0046922	ENSG00000186810;ENSG00000159167;ENSG00000149596;ENSG00000189056;ENSG00000163131;ENSG00000157103	CXCR3;STC1;JPH2;RELN;CTSS;SLC6A1
GO:0002009	BP	morphogenesis of an epithelium	6	0.00675236	ENSG00000148926;ENSG00000185630;ENSG00000182578;ENSG00000107159;ENSG00000145536;ENSG00000163501	ADM;PBX1;CSF1R;CA9;ADAMTS16;IHH
GO:0051480	BP	regulation of cytosolic calcium ion concentration	6	0.00781072	ENSG00000186810;ENSG00000149596;ENSG00000241014;ENSG00000272398;ENSG00000148926;ENSG00000100678	CXCR3;JPH2;GPR199P;CD24;ADM;SLC8A3
GO:0022853	MF	active ion transmembrane transporter activity	6	0.00884759	ENSG00000070915;ENSG00000105675;ENSG00000146411;ENSG00000157103;ENSG00000114923;ENSG00000100678	SLC12A3;ATP4A;SLC2A12;SLC6A1;SLC4A3;SLC8A3
GO:0035023	BP	regulation of Rho protein signal transduction	5	0.00165499	ENSG00000241014;ENSG00000066248;ENSG00000120278;ENSG00000224713;ENSG00000203734	GPR199P;NGEF;PLEKHG1;-;ECT2L
GO:0000904	BP	cell morphogenesis involved in differentiation	5	0.00165499	ENSG00000050767;ENSG00000159167;ENSG00000148600;ENSG00000163501;ENSG00000189056	COL23A1;STC1;CDHR1;IHH;RELN
GO:0030426	CC	growth cone	5	0.00197653	ENSG00000066248;ENSG00000198910;ENSG00000182168;ENSG00000187672;ENSG00000104435	NGEF;L1CAM;UNC5C;ERC2;STMN2
GO:0030427	CC	site of polarized growth	5	0.00221481	ENSG00000066248;ENSG00000198910;ENSG00000182168;ENSG00000187672;ENSG00000104435	NGEF;L1CAM;UNC5C;ERC2;STMN2
GO:0015085	MF	calcium ion transmembrane transporter activity	5	0.00240678	ENSG00000266101;ENSG00000287725;ENSG00000149596;ENSG00000175938;ENSG00000100678	-;-;JPH2;ORAI3;SLC8A3
GO:0048167	BP	regulation of synaptic plasticity	5	0.00261057	ENSG00000187672;ENSG00000167371;ENSG00000146006;ENSG00000100678;ENSG00000189056	ERC2;PRRT2;LRRTM2;SLC8A3;RELN
GO:0005814	CC	centriole	5	0.00364035	ENSG00000178404;ENSG00000204388;ENSG00000227684;ENSG00000204389;ENSG00000173110	CEP295NL;HSPA1B;CROCCP4;HSPA1A;HSPA6
GO:0017048	MF	Rho GTPase binding	5	0.00382131	ENSG00000066248;ENSG00000179604;ENSG00000120278;ENSG00000224713;ENSG00000203734	NGEF;CDC42EP4;PLEKHG1;-;ECT2L
GO:0050808	BP	synapse organization	5	0.00400863	ENSG00000266101;ENSG00000198910;ENSG00000146006;ENSG00000125730;ENSG00000187672	-;L1CAM;LRRTM2;C3;ERC2
GO:1901654	BP	response to ketone	5	0.00527283	ENSG00000168209;ENSG00000127955;ENSG00000151632;ENSG00000168671;ENSG00000107159	DDIT4;GNAI1;AKR1C2;UGT3A2;CA9
GO:0034764	BP	positive regulation of transmembrane transport	5	0.00562838	ENSG00000163131;ENSG00000186810;ENSG00000149596;ENSG00000125730;ENSG00000189056	CTSS;CXCR3;JPH2;C3;RELN
GO:1902115	BP	regulation of organelle assembly	5	0.00600053	ENSG00000145536;ENSG00000178404;ENSG00000204388;ENSG00000227684;ENSG00000146006	ADAMTS16;CEP295NL;HSPA1B;CROCCP4;LRRTM2
GO:0005089	MF	Rho guanyl-nucleotide exchange factor activity	4	0.000893601	ENSG00000066248;ENSG00000120278;ENSG00000224713;ENSG00000203734	NGEF;PLEKHG1;-;ECT2L
GO:1901655	BP	cellular response to ketone	4	0.00202287	ENSG00000168209;ENSG00000127955;ENSG00000151632;ENSG00000168671	DDIT4;GNAI1;AKR1C2;UGT3A2
GO:0098739	BP	import across plasma membrane	4	0.00245825	ENSG00000076351;ENSG00000105675;ENSG00000070915;ENSG00000100678	SLC46A1;ATP4A;SLC12A3;SLC8A3
GO:0007160	BP	cell-matrix adhesion	4	0.00375719	ENSG00000198910;ENSG00000116962;ENSG00000137809;ENSG00000242866	L1CAM;NID1;ITGA11;STRC
GO:0098657	BP	import into cell	4	0.00801159	ENSG00000076351;ENSG00000105675;ENSG00000070915;ENSG00000100678	SLC46A1;ATP4A;SLC12A3;SLC8A3
GO:0014074	BP	response to purine-containing compound	4	0.00821937	ENSG00000159167;ENSG00000157103;ENSG00000115461;ENSG00000100678	STC1;SLC6A1;IGFBP5;SLC8A3
GO:0005262	MF	calcium channel activity	4	0.00843066	ENSG00000266101;ENSG00000287725;ENSG00000175938;ENSG00000149596	-;-;ORAI3;JPH2
GO:1904064	BP	positive regulation of cation transmembrane transport	4	0.00886383	ENSG00000163131;ENSG00000186810;ENSG00000149596;ENSG00000189056	CTSS;CXCR3;JPH2;RELN
GO:0031099	BP	regeneration	4	0.00954042	ENSG00000148926;ENSG00000226147;ENSG00000163501;ENSG00000196562	ADM;TUBBP10;IHH;SULF2
GO:0071711	BP	basement membrane organization	3	0.000409478	ENSG00000163131;ENSG00000092009;ENSG00000116962	CTSS;CMA1;NID1
GO:0051085	BP	chaperone cofactor-dependent protein refolding	3	0.000938603	ENSG00000213234;ENSG00000173110;ENSG00000204388	ST13P10;HSPA6;HSPA1B
GO:0003382	BP	epithelial cell morphogenesis	3	0.000938603	ENSG00000050767;ENSG00000159167;ENSG00000163501	COL23A1;STC1;IHH
GO:0043394	MF	proteoglycan binding	3	0.00121263	ENSG00000130635;ENSG00000163131;ENSG00000116962	COL5A1;CTSS;NID1
GO:0060291	BP	long-term synaptic potentiation	3	0.00131399	ENSG00000146006;ENSG00000100678;ENSG00000189056	LRRTM2;SLC8A3;RELN
GO:0048706	BP	embryonic skeletal system development	3	0.00131399	ENSG00000185630;ENSG00000163501;ENSG00000196562	PBX1;IHH;SULF2
GO:0003073	BP	regulation of systemic arterial blood pressure	3	0.00142053	ENSG00000145536;ENSG00000148926;ENSG00000126895	ADAMTS16;ADM;AVPR2
GO:0051084	BP	'de novo' posttranslational protein folding	3	0.00142053	ENSG00000213234;ENSG00000173110;ENSG00000204388	ST13P10;HSPA6;HSPA1B
GO:0006458	BP	'de novo' protein folding	3	0.00177216	ENSG00000213234;ENSG00000173110;ENSG00000204388	ST13P10;HSPA6;HSPA1B
GO:0071320	BP	cellular response to cAMP	3	0.0033174	ENSG00000159167;ENSG00000115461;ENSG00000100678	STC1;IGFBP5;SLC8A3
GO:0010001	BP	glial cell differentiation	3	0.00454352	ENSG00000184221;ENSG00000100678;ENSG00000189056	OLIG1;SLC8A3;RELN
GO:2001259	BP	positive regulation of cation channel activity	3	0.00773157	ENSG00000163131;ENSG00000149596;ENSG00000189056	CTSS;JPH2;RELN
GO:0061077	BP	chaperone-mediated protein folding	3	0.0080436	ENSG00000213234;ENSG00000173110;ENSG00000204388	ST13P10;HSPA6;HSPA1B
GO:0005518	MF	collagen binding	3	0.0080436	ENSG00000137809;ENSG00000116962;ENSG00000163131	ITGA11;NID1;CTSS
GO:0031100	BP	animal organ regeneration	3	0.00902378	ENSG00000148926;ENSG00000163501;ENSG00000196562	ADM;IHH;SULF2
GO:0035725	BP	sodium ion transmembrane transport	3	0.00902378	ENSG00000070915;ENSG00000105675;ENSG00000100678	SLC12A3;ATP4A;SLC8A3
GO:0034605	BP	cellular response to heat	3	0.00936533	ENSG00000173110;ENSG00000204389;ENSG00000204388	HSPA6;HSPA1A;HSPA1B
GO:0099587	BP	inorganic ion import across plasma membrane	3	0.00971435	ENSG00000070915;ENSG00000105675;ENSG00000100678	SLC12A3;ATP4A;SLC8A3
GO:0098659	BP	inorganic cation import across plasma membrane	3	0.00971435	ENSG00000070915;ENSG00000105675;ENSG00000100678	SLC12A3;ATP4A;SLC8A3
GO:0034769	BP	basement membrane disassembly	2	0.000101286	ENSG00000163131;ENSG00000092009	CTSS;CMA1
GO:0010286	BP	heat acclimation	2	0.000335028	ENSG00000204389;ENSG00000204388	HSPA1A;HSPA1B
GO:0070370	BP	cellular heat acclimation	2	0.000335028	ENSG00000204389;ENSG00000204388	HSPA1A;HSPA1B
GO:0032836	BP	glomerular basement membrane development	2	0.00118767	ENSG00000116962;ENSG00000196562	NID1;SULF2
GO:0055131	MF	C3HC4-type RING finger domain binding	2	0.00147889	ENSG00000204389;ENSG00000204388	HSPA1A;HSPA1B
GO:0035988	BP	chondrocyte proliferation	2	0.00215244	ENSG00000159167;ENSG00000163501	STC1;IHH
GO:0021537	BP	telencephalon development	2	0.00294506	ENSG00000100678;ENSG00000126895	SLC8A3;AVPR2
GO:0048188	CC	Set1C/COMPASS complex	2	0.00338514	ENSG00000133665;ENSG00000241318	DYDC2;WDR82P2
GO:0001886	BP	endothelial cell morphogenesis	2	0.00385392	ENSG00000050767;ENSG00000159167	COL23A1;STC1
GO:0045653	BP	negative regulation of megakaryocyte differentiation	2	0.00487625	ENSG00000278705;ENSG00000197238	H4C2;H4C11
GO:0007340	BP	acrosome reaction	2	0.00487625	ENSG00000258484;ENSG00000256250	SPESP1;-
GO:0044062	BP	regulation of excretion	2	0.00487625	ENSG00000159167;ENSG00000126895	STC1;AVPR2
GO:0051787	MF	misfolded protein binding	2	0.0054291	ENSG00000173110;ENSG00000204388	HSPA6;HSPA1B
GO:0034620	BP	cellular response to unfolded protein	2	0.00600929	ENSG00000173110;ENSG00000204388	HSPA6;HSPA1B
GO:0098801	BP	regulation of renal system process	2	0.00661649	ENSG00000159167;ENSG00000126895	STC1;AVPR2
GO:0015278	MF	calcium-release channel activity	2	0.00661649	ENSG00000287725;ENSG00000149596	-;JPH2
GO:0035809	BP	regulation of urine volume	2	0.00791059	ENSG00000148926;ENSG00000126895	ADM;AVPR2
GO:0009954	BP	proximal/distal pattern formation	2	0.00791059	ENSG00000128710;ENSG00000185630	HOXD10;PBX1
GO:0034331	BP	cell junction maintenance	2	0.00859683	ENSG00000182578;ENSG00000187672	CSF1R;ERC2
GO:0010575	BP	positive regulation of vascular endothelial growth factor production	2	0.00859683	ENSG00000125730;ENSG00000196562	C3;SULF2
GO:0048709	BP	oligodendrocyte differentiation	2	0.00930878	ENSG00000184221;ENSG00000100678	OLIG1;SLC8A3
GO:0031101	BP	fin regeneration	1	0.00583744	ENSG00000226147	TUBBP10
GO:1902078	BP	positive regulation of lateral motor column neuron migration	1	0.00583744	ENSG00000189056	RELN
GO:1902076	BP	regulation of lateral motor column neuron migration	1	0.00583744	ENSG00000189056	RELN
GO:0048074	BP	negative regulation of eye pigmentation	1	0.00583744	ENSG00000163501	IHH
GO:1905546	BP	cellular response to phenylpropanoid	1	0.00583744	ENSG00000168671	UGT3A2
GO:0051939	BP	gamma-aminobutyric acid import	1	0.00583744	ENSG00000157103	SLC6A1
GO:1904205	BP	negative regulation of skeletal muscle hypertrophy	1	0.00583744	ENSG00000115461	IGFBP5
GO:0016539	BP	intein-mediated protein splicing	1	0.00583744	ENSG00000163501	IHH
GO:0042222	BP	interleukin-1 biosynthetic process	1	0.00583744	ENSG00000092009	CMA1
GO:0071413	BP	cellular response to hydroxyisoflavone	1	0.00583744	ENSG00000168671	UGT3A2
GO:0071412	BP	cellular response to genistein	1	0.00583744	ENSG00000168671	UGT3A2
GO:0030704	BP	vitelline membrane formation	1	0.00583744	ENSG00000163501	IHH
GO:1905485	BP	positive regulation of motor neuron migration	1	0.00583744	ENSG00000189056	RELN
GO:1905483	BP	regulation of motor neuron migration	1	0.00583744	ENSG00000189056	RELN
GO:0070426	BP	positive regulation of nucleotide-binding oligomerization domain containing signaling pathway	1	0.00583744	ENSG00000204388	HSPA1B
GO:0033606	BP	chemokine receptor transport within lipid bilayer	1	0.00583744	ENSG00000272398	CD24
GO:0030908	BP	protein splicing	1	0.00583744	ENSG00000163501	IHH
GO:0098829	BP	intestinal folate absorption	1	0.00583744	ENSG00000076351	SLC46A1
GO:0003353	BP	positive regulation of cilium movement	1	0.00583744	ENSG00000170703	TTLL6
GO:0032600	BP	chemokine receptor transport out of membrane raft	1	0.00583744	ENSG00000272398	CD24
GO:0032913	BP	negative regulation of transforming growth factor beta3 production	1	0.00583744	ENSG00000272398	CD24
GO:0046668	BP	regulation of retinal cell programmed cell death	1	0.00583744	ENSG00000242689	CNTF
GO:0021511	BP	spinal cord patterning	1	0.00583744	ENSG00000189056	RELN
GO:0048086	BP	negative regulation of developmental pigmentation	1	0.00583744	ENSG00000163501	IHH
GO:0046552	BP	photoreceptor cell fate commitment	1	0.00583744	ENSG00000163501	IHH
GO:1905513	BP	negative regulation of short-term synaptic potentiation	1	0.00583744	ENSG00000167371	PRRT2
GO:1905512	BP	regulation of short-term synaptic potentiation	1	0.00583744	ENSG00000167371	PRRT2
GO:0032599	BP	protein transport out of membrane raft	1	0.00583744	ENSG00000272398	CD24
GO:0032595	BP	B cell receptor transport within lipid bilayer	1	0.00583744	ENSG00000272398	CD24
GO:0032597	BP	B cell receptor transport into membrane raft	1	0.00583744	ENSG00000272398	CD24
GO:0042706	BP	eye photoreceptor cell fate commitment	1	0.00583744	ENSG00000163501	IHH
GO:1903403	BP	negative regulation of renal phosphate excretion	1	0.00583744	ENSG00000159167	STC1
GO:1903402	BP	regulation of renal phosphate excretion	1	0.00583744	ENSG00000159167	STC1
GO:0070434	BP	positive regulation of nucleotide-binding oligomerization domain containing 2 signaling pathway	1	0.00583744	ENSG00000204388	HSPA1B
GO:0018917	BP	fluorene metabolic process	1	0.00583744	ENSG00000142973	CYP4B1
GO:0050720	BP	interleukin-1 beta biosynthetic process	1	0.00583744	ENSG00000092009	CMA1
GO:0045112	BP	integrin biosynthetic process	1	0.00583744	ENSG00000130635	COL5A1
GO:2000184	BP	positive regulation of progesterone biosynthetic process	1	0.00583744	ENSG00000148926	ADM
GO:0060220	BP	camera-type eye photoreceptor cell fate commitment	1	0.00583744	ENSG00000163501	IHH
GO:0003421	BP	growth plate cartilage axis specification	1	0.00583744	ENSG00000159167	STC1
GO:0034681	CC	integrin alpha11-beta1 complex	1	0.00583744	ENSG00000137809	ITGA11
GO:0031715	MF	C5L2 anaphylatoxin chemotactic receptor binding	1	0.00583744	ENSG00000125730	C3
GO:0031714	MF	C5a anaphylatoxin chemotactic receptor binding	1	0.00583744	ENSG00000125730	C3
GO:0031700	MF	adrenomedullin receptor binding	1	0.00583744	ENSG00000148926	ADM
GO:0005043	MF	netrin receptor activity involved in chemorepulsion	1	0.00583744	ENSG00000182168	UNC5C
GO:0018585	MF	fluorene oxygenase activity	1	0.00583744	ENSG00000142973	CYP4B1

## Sheet: Table S16
Table S16. Gene ontology (GO) enrichment analysis of the DEGs for comparison of Ctr_vs_CH25
GO ID	Term Type	Description	Number	Pvalue	Gene_IDs	Gene_names
GO:0065007	BP	biological regulation	347	0.000779658	ENSG00000115738;ENSG00000102057;ENSG00000278635;ENSG00000255837;ENSG00000273055;ENSG00000278637;ENSG00000163884;ENSG00000227684;ENSG00000280039;ENSG00000255245;ENSG00000113739;ENSG00000229419;ENSG00000102128;ENSG00000140254;ENSG00000173208;ENSG00000074317;ENSG00000186994;ENSG00000237276;ENSG00000010671;ENSG00000106305;ENSG00000113327;ENSG00000164330;ENSG00000120903;ENSG00000063438;ENSG00000060140…	ID2;KCND1;-;TAS2R20;-;H4C1;KLF15;CROCCP4;RN7SKP23;FXYD6-FXYD2;STC2;RALGAPA1P1;RAB40AL;DUOXA1;ABCD2;SNCB;KANK3;ANO7L1;BTK;AIMP2;GABRG2;EBF1;CHRNA2;AHRR;STYK1;PPP1R14B;ASB14;ASS1;-;RGS2;RGPD6;-;-;OR13A1;SEZ6L;CLDN4;VPS13A;HBEGF;RGL4;F5;SCX;H3C10;CCDC88A;MYSM1;ARFGEF3;LINC02893;RIC3;PBX1;-;UCP1;LCAT;SLC5A3;ZNF731P;DDIT3;BRWD3;TNS3;GZMB;GZMH;TTN;-;HRH3;FAM53B;TAF7L;DTX2P1;-;-;DMXL2;MT1E;PYCR1;GNRHR;T…
GO:0032502	BP	developmental process	164	3.09e-05	ENSG00000109846;ENSG00000115738;ENSG00000009694;ENSG00000170689;ENSG00000163884;ENSG00000116741;ENSG00000081479;ENSG00000125931;ENSG00000113739;ENSG00000009950;ENSG00000184343;ENSG00000004939;ENSG00000196549;ENSG00000250120;ENSG00000256453;ENSG00000129167;ENSG00000169136;ENSG00000100697;ENSG00000092621;ENSG00000153291;ENSG00000181690;ENSG00000074276;ENSG00000173068;ENSG00000137558;ENSG00000173517…	CRYAB;ID2;TENM1;HOXB9;KLF15;RGS2;LRP2;CITED1;STC2;MLXIPL;SRPK3;SLC4A1;MME;PCDHA10;DND1;TPH1;ATF5;DICER1;PHGDH;SLC25A27;PLAG1;CDHR2;BNC2;PI15;PEAK1;AIMP2;SYCP2;SPESP1;EBF1;AKT3;FRY;VCAN;HYDIN;-;LINC00648;ADM2;PLA2G3;HYDIN2;HERC2P10;ASS1;ITGA1;CYTL1;CASR;SMAD7;FZD4;KRTAP5-9;-;LMO2;MAFB;LRRC17;ONECUT2;GPR183;CEBPB;PCK2;SEZ6L;-;VPS13A;GPM6B;HBEGF;CPLANE1;TNS3;OXTR;MSTN;LAMB3;NID1;CHRD;SCX;COL23A1;GIP…
GO:0016043	BP	cellular component organization	162	0.00441776	ENSG00000109846;ENSG00000278635;ENSG00000102057;ENSG00000214872;ENSG00000009694;ENSG00000172638;ENSG00000278637;ENSG00000124406;ENSG00000213949;ENSG00000227684;ENSG00000157107;ENSG00000177173;ENSG00000081479;ENSG00000184343;ENSG00000177272;ENSG00000004939;ENSG00000011405;ENSG00000173208;ENSG00000074317;ENSG00000100697;ENSG00000092621;ENSG00000186994;ENSG00000197603;ENSG00000177409;ENSG00000237276…	CRYAB;-;KCND1;SMTNL1;TENM1;EFEMP2;H4C1;ATP8A1;ITGA1;CROCCP4;FCHO2;NAP1L4P1;LRP2;SRPK3;KCNA3;SLC4A1;PIK3C2A;ABCD2;SNCB;DICER1;PHGDH;KANK3;CPLANE1;SAMD9L;ANO7L1;PEAK1;AIMP2;SYCP2;SPESP1;GABRG2;GBP1;AKT3;GOLGA8A;TTN;FRY;VCAN;CHRNA2;HYDIN;NID1;MT-ATP8;GADD45GIP1;PLA2G3;ASPM;CGNL1;HYDIN2;RPL6P2;-;-;TAF7L;TPR;FZD4;HBA2;FGD4;-;CTSG;ONECUT2;-;GOLGA2P8;SEZ6L;-;OFD1;GPM6B;HBEGF;LAMB3;ATP5F1D;-;GOLGA6B;F5;S…
GO:0071840	BP	cellular component organization or biogenesis	162	0.00999745	ENSG00000109846;ENSG00000278635;ENSG00000102057;ENSG00000214872;ENSG00000009694;ENSG00000172638;ENSG00000278637;ENSG00000124406;ENSG00000213949;ENSG00000227684;ENSG00000157107;ENSG00000177173;ENSG00000081479;ENSG00000184343;ENSG00000177272;ENSG00000004939;ENSG00000011405;ENSG00000173208;ENSG00000074317;ENSG00000100697;ENSG00000092621;ENSG00000186994;ENSG00000197603;ENSG00000177409;ENSG00000237276…	CRYAB;-;KCND1;SMTNL1;TENM1;EFEMP2;H4C1;ATP8A1;ITGA1;CROCCP4;FCHO2;NAP1L4P1;LRP2;SRPK3;KCNA3;SLC4A1;PIK3C2A;ABCD2;SNCB;DICER1;PHGDH;KANK3;CPLANE1;SAMD9L;ANO7L1;PEAK1;AIMP2;SYCP2;SPESP1;GABRG2;GBP1;AKT3;GOLGA8A;TTN;FRY;VCAN;CHRNA2;HYDIN;NID1;MT-ATP8;GADD45GIP1;PLA2G3;ASPM;CGNL1;HYDIN2;RPL6P2;-;-;TAF7L;TPR;FZD4;HBA2;FGD4;-;CTSG;ONECUT2;-;GOLGA2P8;SEZ6L;-;OFD1;GPM6B;HBEGF;LAMB3;ATP5F1D;-;GOLGA6B;F5;S…
GO:0005737	CC	cytoplasm	147	0.0019853	ENSG00000109846;ENSG00000115738;ENSG00000115423;ENSG00000151967;ENSG00000214872;ENSG00000176973;ENSG00000232656;ENSG00000009694;ENSG00000116741;ENSG00000215440;ENSG00000157107;ENSG00000250135;ENSG00000166986;ENSG00000228300;ENSG00000009950;ENSG00000184343;ENSG00000102128;ENSG00000250031;ENSG00000196549;ENSG00000256453;ENSG00000186994;ENSG00000124216;ENSG00000177409;ENSG00000010671;ENSG00000173517…	CRYAB;ID2;DNAH6;SCHIP1;SMTNL1;FAM89B;IDI2-AS1;TENM1;RGS2;NPEPL1;FCHO2;-;MARS1;FAM174C;MLXIPL;SRPK3;RAB40AL;-;MME;DND1;KANK3;SNAI1;SAMD9L;BTK;PEAK1;CARS1;MTRNR2L8;GBP1;SCART1;MEOX1;LIMS3;FRY;RBM44;RFPL4A;S100P;HSPA6;LINC00571;PTAR1;HERC2P10;ASS1;RGPD6;CASR;-;SMAD7;TPR;-;PLEKHH2;TBC1D32;MIOX;-;CEBPB;-;PPP1R14B;YARS1;GPX1P1;MCTS2P;CYP2D7;HSFX2;STARD4;MSTN;CITED1;RPSAP74;-;CCDC88A;CYP2A6;PNCK;-;CMA1;…
GO:0005886	CC	plasma membrane	139	0.00378096	ENSG00000177807;ENSG00000102057;ENSG00000255837;ENSG00000105675;ENSG00000273055;ENSG00000213949;ENSG00000070985;ENSG00000227684;ENSG00000157107;ENSG00000081479;ENSG00000165794;ENSG00000114013;ENSG00000177272;ENSG00000004939;ENSG00000196549;ENSG00000188191;ENSG00000140254;ENSG00000106366;ENSG00000092051;ENSG00000010671;ENSG00000009694;ENSG00000113327;ENSG00000163406;ENSG00000116191;ENSG00000114923…	KCNJ10;KCND1;TAS2R20;ATP4A;-;ITGA1;TRPM5;CROCCP4;FCHO2;LRP2;SLC39A2;CD86;KCNA3;SLC4A1;MME;PRKAR1B;DUOXA1;SERPINE1;JPH4;BTK;TENM1;GABRG2;SLC15A2;RALGPS2;SLC4A3;SMIM1;PVRIG;SLC9B1;CHRNA2;-;-;HERC2P10;RGS2;CASR;OR4K17;TRIB3;PLEKHH2;MARCHF1;CTSG;OR13A1;C2orf88;GPR183;KCNQ3;OR1I1;CLDN4;MMP25;GPM6B;SLC2A12;HBEGF;OR7E125P;OXTR;RASD1;PTGER1;F5;OR14J1;COL23A1;GIPR;FZD4;CCDC88A;ICOSLG;ALK;PREX2;MYSM1;RHOB;…
GO:0065008	BP	regulation of biological quality	124	2.38e-05	ENSG00000177807;ENSG00000115738;ENSG00000278637;ENSG00000214872;ENSG00000278635;ENSG00000105675;ENSG00000273055;ENSG00000196517;ENSG00000163884;ENSG00000213949;ENSG00000227684;ENSG00000113739;ENSG00000009950;ENSG00000004939;ENSG00000196549;ENSG00000172137;ENSG00000188191;ENSG00000256453;ENSG00000140254;ENSG00000106366;ENSG00000186994;ENSG00000092051;ENSG00000074276;ENSG00000241635;ENSG00000237276…	KCNJ10;ID2;H4C1;SMTNL1;-;ATP4A;-;SLC6A9;KLF15;ITGA1;CROCCP4;STC2;MLXIPL;SLC4A1;MME;CALB2;PRKAR1B;DND1;DUOXA1;SERPINE1;KANK3;JPH4;CDHR2;UGT1A1;ANO7L1;ATP2C2-AS1;TENM1;GABRG2;AKT3;SLC39A10;SLC4A3;SLC9B1;CHRNA2;KEL;PCK2;ADM2;PPFIA4;BMP6;CYTL1;CASR;SMAD7;FZD4;FGD4;PLEKHH2;MCTP1;MAFB;GPR183;KCNQ3;-;C1QTNF12;VPS13A;CLDN4;GPM6B;PTGER1;OXTR;MSTN;F5;SCX;GIPR;LRRTM2;H3C10;CMA1;RHOB;MAP1B;SCN2B;SESN2;TRPC5;…
GO:0032501	BP	multicellular organismal process	117	1.58e-05	ENSG00000177807;ENSG00000115738;ENSG00000102057;ENSG00000214872;ENSG00000225180;ENSG00000170689;ENSG00000163884;ENSG00000116741;ENSG00000070985;ENSG00000227684;ENSG00000081479;ENSG00000125931;ENSG00000009950;ENSG00000259216;ENSG00000004939;ENSG00000196549;ENSG00000188191;ENSG00000256453;ENSG00000129167;ENSG00000169136;ENSG00000181690;ENSG00000124216;ENSG00000173068;ENSG00000137558;ENSG00000256274…	KCNJ10;ID2;KCND1;SMTNL1;PVALEF;HOXB9;KLF15;RGS2;TRPM5;CROCCP4;LRP2;CITED1;MLXIPL;-;SLC4A1;MME;PRKAR1B;DND1;TPH1;ATF5;PLAG1;SNAI1;BNC2;PI15;TAS2R64P;SPESP1;GABRG2;EBF1;VCAN;CHRNA2;-;ADM2;KRTAP5-8;ITGA1;FOSB;CASR;PRRT2;FZD4;KRTAP5-9;-;LMO2;MAFB;LRRC17;OR13A1;SEZ6L;CLDN4;GPM6B;-;OXTR;MSTN;FOXJ1;F5;SCX;NPHP3;H3C10;ALK;PREX2;PIK3C2A;SCN2B;LCAT;KRT10;KLF4;BMP6;HAND2;CRYBG3;ENTPD1;KEL;GADD45G;VAX2;SLC1A…
GO:0048856	BP	anatomical structure development	116	4.26e-06	ENSG00000109846;ENSG00000115738;ENSG00000009694;ENSG00000170689;ENSG00000116741;ENSG00000090539;ENSG00000081479;ENSG00000125931;ENSG00000113739;ENSG00000184343;ENSG00000004939;ENSG00000196549;ENSG00000256453;ENSG00000129167;ENSG00000169136;ENSG00000092621;ENSG00000153291;ENSG00000197603;ENSG00000173068;ENSG00000010671;ENSG00000258484;ENSG00000164330;ENSG00000250120;ENSG00000038427;ENSG00000157423…	CRYAB;ID2;TENM1;HOXB9;RGS2;CHRD;LRP2;CITED1;STC2;SRPK3;SLC4A1;MME;DND1;TPH1;ATF5;PHGDH;SLC25A27;CPLANE1;BNC2;BTK;SPESP1;EBF1;PCDHA10;VCAN;HYDIN;HYDIN2;ASS1;CYTL1;CASR;SMAD7;KRTAP5-9;-;LMO2;MAFB;LRRC17;ONECUT2;SEZ6L;VPS13A;GPM6B;HBEGF;OXTR;MSTN;LAMB3;NID1;FOXJ1;SCX;GIPR;NPHP3;INHBE;ALK;CMA1;MAP1B;SCN2B;TRPC5;L1CAM;KLF4;BMP6;JUN;HAND2;MMP25;CRYBG3;MATN2;KEL;SLC5A3;GADD45G;VAX2;EIF4EBP1;PLXNA2;SLC7A…
GO:0048869	BP	cellular developmental process	91	9.88e-05	ENSG00000115738;ENSG00000009694;ENSG00000163884;ENSG00000116741;ENSG00000081479;ENSG00000125931;ENSG00000090539;ENSG00000184343;ENSG00000004939;ENSG00000196549;ENSG00000256453;ENSG00000169136;ENSG00000106366;ENSG00000074276;ENSG00000162772;ENSG00000106305;ENSG00000038427;ENSG00000157423;ENSG00000259326;ENSG00000276975;ENSG00000213949;ENSG00000170891;ENSG00000174804;ENSG00000237586;ENSG00000204103…	ID2;TENM1;KLF15;RGS2;LRP2;CITED1;CHRD;SRPK3;SLC4A1;MME;DND1;ATF5;SERPINE1;CDHR2;ATF3;AIMP2;VCAN;HYDIN;-;HYDIN2;ITGA1;CYTL1;FZD4;-;MAFB;ONECUT2;GPR183;CEBPB;PCK2;-;MSTN;LAMB3;FOXJ1;SCX;INHBE;ALK;PREX2;RHOB;MAP1B;TRPC5;KRT10;KLF4;BMP6;TEX15;CSTA;HAND2;UCP1;KEL;CD24;-;GADD45G;VAX2;SLC7A5;-;SIX2;MEOX1;TTN;IFT80;BFSP1;DICER1;RORB;PHGDH;TAF7L;SLC4A7;PDE6C;RSPH1;NTN4;ZEB2;CHAC1;NGF;SNAI1;BTK;NEB;GABRB2;…
GO:0042221	BP	response to chemical	87	0.00202595	ENSG00000109846;ENSG00000115738;ENSG00000166986;ENSG00000163884;ENSG00000116741;ENSG00000125931;ENSG00000113739;ENSG00000114013;ENSG00000259216;ENSG00000196549;ENSG00000188191;ENSG00000074317;ENSG00000106366;ENSG00000241635;ENSG00000010671;ENSG00000113327;ENSG00000117228;ENSG00000063438;ENSG00000173110;ENSG00000130707;ENSG00000125740;ENSG00000036828;ENSG00000047410;ENSG00000174804;ENSG00000188536…	CRYAB;ID2;MARS1;KLF15;RGS2;CITED1;STC2;CD86;-;MME;PRKAR1B;SNCB;SERPINE1;UGT1A1;BTK;GABRG2;GBP1;AHRR;HSPA6;ASS1;FOSB;CASR;TPR;FZD4;HBA2;-;LMO2;CEBPB;PCK2;CLDN4;PTGER1;S100P;MSTN;ATP5F1D;SCX;GIPR;ASNS;CMA1;RHOB;MAP1B;SCN2B;SESN2;KLF4;BMP6;CTSG;JUN;OXTR;YOD1;UCP1;CD24;CCL1;CARD9;HMOX1;CHAC1;-;TTN;RORB;SLC3A2;SMAD7;NOS1;-;SCN1B;MT1E;PYCR1;SESN3;GNRHR;LIFR;HSPA1A;HSPA1B;GABRB2;PSPH;FOS;STMN2;FGF21;GRI…
GO:0050793	BP	regulation of developmental process	80	0.00723962	ENSG00000131711;ENSG00000115738;ENSG00000169554;ENSG00000278637;ENSG00000066248;ENSG00000185630;ENSG00000072315;ENSG00000074527;ENSG00000263276;ENSG00000011405;ENSG00000186395;ENSG00000125931;ENSG00000101255;ENSG00000153162;ENSG00000198910;ENSG00000136826;ENSG00000134259;ENSG00000140254;ENSG00000116741;ENSG00000076356;ENSG00000204388;ENSG00000134460;ENSG00000127951;ENSG00000164107;ENSG00000174804…	MAP1B;ID2;ZEB2;H4C1;NGEF;PBX1;TRPC5;NTN4;-;PIK3C2A;KRT10;CITED1;TRIB3;BMP6;L1CAM;KLF4;NGF;DUOXA1;RGS2;PLXNA2;HSPA1B;IL2RA;FGL2;HAND2;FZD4;FGD4;-;STC2;-;CD86;AGAP2-AS1;LMO2;KEL;MAFB;LRRC17;MME;GPR183;TPH1;DICER1;NLGN3;STMN2;CD24;SNAI1;CST7;BTK;BRWD3;LRP2;SIX2;GPM6B;FOS;GBP1;AKT3;SOX15;AMIGO2;OXTR;-;MSTN;FOXJ1;RAB17;RORB;CHRD;JDP2;SCX;SERPINE1;LRRTM2;HES7;ALK;NPHP3;H3C10;CCDC88A;SMAD7;ADM2;GNRH1;SC…
GO:2000026	BP	regulation of multicellular organismal development	70	0.000935713	ENSG00000131711;ENSG00000115738;ENSG00000169554;ENSG00000278637;ENSG00000066248;ENSG00000185630;ENSG00000072315;ENSG00000074527;ENSG00000011405;ENSG00000263276;ENSG00000153162;ENSG00000198910;ENSG00000136826;ENSG00000134259;ENSG00000116741;ENSG00000076356;ENSG00000204388;ENSG00000134460;ENSG00000127951;ENSG00000164107;ENSG00000174804;ENSG00000237586;ENSG00000259326;ENSG00000114013;ENSG00000255737…	MAP1B;ID2;ZEB2;H4C1;NGEF;PBX1;TRPC5;NTN4;PIK3C2A;-;BMP6;L1CAM;KLF4;NGF;RGS2;PLXNA2;HSPA1B;IL2RA;FGL2;HAND2;FZD4;-;-;CD86;AGAP2-AS1;LMO2;KEL;MAFB;LRRC17;MME;GPR183;DUOXA1;DICER1;NLGN3;STMN2;CD24;SNAI1;CST7;BTK;LRP2;SIX2;GPM6B;FOS;AKT3;SOX15;AMIGO2;OXTR;-;MSTN;CITED1;RAB17;FOXJ1;SCX;SERPINE1;LRRTM2;HES7;ALK;NPHP3;H3C10;CCDC88A;SMAD7;ADM2;GNRH1;SCN1B;MYSM1;PLAG1;CMA1;RHOB;NEXMIF;PLK5
GO:0010033	BP	response to organic substance	70	0.00350269	ENSG00000109846;ENSG00000131711;ENSG00000135363;ENSG00000130766;ENSG00000166986;ENSG00000149212;ENSG00000130707;ENSG00000153162;ENSG00000109163;ENSG00000125740;ENSG00000136826;ENSG00000036828;ENSG00000163884;ENSG00000116741;ENSG00000198785;ENSG00000047410;ENSG00000100448;ENSG00000070669;ENSG00000174804;ENSG00000180914;ENSG00000237586;ENSG00000113739;ENSG00000114013;ENSG00000109424;ENSG00000113594…	CRYAB;MAP1B;LMO2;SESN2;MARS1;SESN3;ASS1;BMP6;GNRHR;FOSB;KLF4;CASR;KLF15;RGS2;GRIN3A;TPR;CTSG;ASNS;FZD4;OXTR;-;STC2;CD86;UCP1;LIFR;PSPH;HSPA1B;GABRB2;MME;CD24;PRKAR1B;FOS;CEBPB;SERPINE1;STMN2;CCL1;UGT1A1;FGF21;BTK;CARD9;ADCY4;CHAC1;CLDN4;TRIB3;GABRG2;-;GBP1;MRC1;ITIH4;RORB;S100P;MSTN;CITED1;EIF4EBP1;PTGER1;HSPA1L;YOD1;SLC3A2;PCK2;SLC7A11;GIPR;SLC34A2;SMAD7;NOS1;SCX;GNRH1;-;CMA1;HSPA6;PLK5
GO:0031226	CC	intrinsic component of plasma membrane	61	9.78e-06	ENSG00000177807;ENSG00000115902;ENSG00000146411;ENSG00000204681;ENSG00000072315;ENSG00000105711;ENSG00000180914;ENSG00000105675;ENSG00000103269;ENSG00000157765;ENSG00000109163;ENSG00000196517;ENSG00000036828;ENSG00000148600;ENSG00000160951;ENSG00000105281;ENSG00000145864;ENSG00000174804;ENSG00000101180;ENSG00000165794;ENSG00000258973;ENSG00000188869;ENSG00000033867;ENSG00000138185;ENSG00000113594…	KCNJ10;SLC1A4;SLC2A12;GABBR1;TRPC5;SCN1B;OXTR;ATP4A;RHBDL1;SLC34A2;GNRHR;SLC6A9;CASR;CDHR1;PTGER1;SLC1A5;GABRB2;FZD4;HRH3;SLC39A2;-;TMC3;SLC4A7;ENTPD1;LIFR;KCNA3;SLC4A1;KCNK12;MME;KCNH8;SLC5A3;GPR183;-;MLANA;SLC43A1;KCNQ3;NLGN3;CD24;CDHR2;UGT1A1;SLC12A3;PLXNA2;ADCY4;TENM1;CLDN4;GP6;GABRG2;HBEGF;SLC39A10;MRC1;CYSLTR2;SLC4A3;PCDHA10;SLC15A2;CHRNA2;TNFRSF4;LRRTM2;OR1D2;TRPV5;SLC16A8;ALK
GO:0045595	BP	regulation of cell differentiation	60	0.0022785	ENSG00000131711;ENSG00000115738;ENSG00000169554;ENSG00000278637;ENSG00000066248;ENSG00000185630;ENSG00000072315;ENSG00000105711;ENSG00000263276;ENSG00000101255;ENSG00000153162;ENSG00000198910;ENSG00000136826;ENSG00000134259;ENSG00000140254;ENSG00000116741;ENSG00000076356;ENSG00000204388;ENSG00000127951;ENSG00000164107;ENSG00000174804;ENSG00000237586;ENSG00000090539;ENSG00000259326;ENSG00000114013…	MAP1B;ID2;ZEB2;H4C1;NGEF;PBX1;TRPC5;SCN1B;-;TRIB3;BMP6;L1CAM;KLF4;NGF;DUOXA1;RGS2;PLXNA2;HSPA1B;FGL2;HAND2;FZD4;-;CHRD;-;CD86;LMO2;KEL;MAFB;LRRC17;MME;GPR183;TPH1;DICER1;NLGN3;STMN2;CD24;SNAI1;BTK;LRP2;SIX2;FOS;GBP1;MSTN;CITED1;RAB17;RORB;FOXJ1;JDP2;IL2RA;SERPINE1;HES7;ALK;NPHP3;H3C10;CCDC88A;SMAD7;GNRH1;PLAG1;NEXMIF;PLK5
GO:0005887	CC	integral component of plasma membrane	59	4.98e-06	ENSG00000177807;ENSG00000115902;ENSG00000146411;ENSG00000204681;ENSG00000072315;ENSG00000105711;ENSG00000180914;ENSG00000105675;ENSG00000103269;ENSG00000157765;ENSG00000109163;ENSG00000196517;ENSG00000036828;ENSG00000148600;ENSG00000160951;ENSG00000105281;ENSG00000145864;ENSG00000174804;ENSG00000101180;ENSG00000165794;ENSG00000258973;ENSG00000188869;ENSG00000138185;ENSG00000113594;ENSG00000177272…	KCNJ10;SLC1A4;SLC2A12;GABBR1;TRPC5;SCN1B;OXTR;ATP4A;RHBDL1;SLC34A2;GNRHR;SLC6A9;CASR;CDHR1;PTGER1;SLC1A5;GABRB2;FZD4;HRH3;SLC39A2;-;TMC3;ENTPD1;LIFR;KCNA3;SLC4A1;KCNK12;MME;KCNH8;SLC5A3;GPR183;-;MLANA;SLC43A1;KCNQ3;NLGN3;SLC4A7;CDHR2;UGT1A1;SLC12A3;PLXNA2;ADCY4;TENM1;CLDN4;GP6;GABRG2;HBEGF;SLC39A10;MRC1;CYSLTR2;SLC4A3;PCDHA10;SLC15A2;CHRNA2;TNFRSF4;LRRTM2;OR1D2;SLC16A8;ALK
GO:0042995	CC	cell projection	59	0.000388509	ENSG00000109846;ENSG00000131711;ENSG00000115423;ENSG00000102057;ENSG00000042493;ENSG00000072315;ENSG00000176973;ENSG00000263276;ENSG00000009694;ENSG00000130707;ENSG00000273055;ENSG00000213949;ENSG00000198910;ENSG00000091622;ENSG00000166405;ENSG00000070985;ENSG00000139132;ENSG00000081479;ENSG00000174804;ENSG00000180914;ENSG00000258973;ENSG00000152527;ENSG00000146350;ENSG00000204681;ENSG00000146733…	CRYAB;MAP1B;DNAH6;KCND1;CAPG;TRPC5;FAM89B;-;TENM1;ASS1;-;ITGA1;L1CAM;PITPNM3;RIC3;TRPM5;FGD4;LRP2;FZD4;OXTR;-;PLEKHH2;TBC1D32;GABBR1;PSPH;KCNA3;GABRB2;MME;CALB2;TPH1;STMN2;SLC1A4;PRRT2;GRIN3A;ADCY4;-;CFAP44;OFD1;GABRG2;FOS;IFT80;HRH3;DICER1;CCDC13;RAB17;CHRNA2;RGS2;SLC7A11;CFAP69;NGF;GLDN;NPHP3;CCDC88A;SLC4A7;GNRH1;LCA5;RSPH1;STRC;IQUB
GO:0003700	MF	DNA-binding transcription factor activity	59	0.00134261	ENSG00000115738;ENSG00000169554;ENSG00000009950;ENSG00000185630;ENSG00000171116;ENSG00000167555;ENSG00000102349;ENSG00000237440;ENSG00000048405;ENSG00000126856;ENSG00000125740;ENSG00000180532;ENSG00000170689;ENSG00000163884;ENSG00000257446;ENSG00000177606;ENSG00000164107;ENSG00000237586;ENSG00000135363;ENSG00000204103;ENSG00000119547;ENSG00000198538;ENSG00000117707;ENSG00000170345;ENSG00000142539…	ID2;ZEB2;MLXIPL;PBX1;HSFX1;ZNF528;KLF8;ZNF737;ZNF800;PRDM7;FOSB;ZSCAN4;HOXB9;KLF15;ZNF878;JUN;HAND2;-;LMO2;MAFB;ONECUT2;ZNF28;PROX1;FOS;-;CEBPB;MEIS3;VAX2;PLAG1;SNAI1;BNC2;ATF3;ZNF80;SIX2;RBPJL;JDP2;MEOX1;MEF2B;HSFX2;SOX15;ATF5;CITED1;ZNF117;RORB;FOXJ1;TBX10;EBF1;SCX;DDIT3;ZNF292;HES7;SMAD7;OVOL3;GOLGB1;NKX2-6;KLF4;MYSM1;TSC22D3;PURG
GO:0070887	BP	cellular response to chemical stimulus	59	0.00204374	ENSG00000131711;ENSG00000115738;ENSG00000130766;ENSG00000166986;ENSG00000169715;ENSG00000183010;ENSG00000149212;ENSG00000130707;ENSG00000109163;ENSG00000125740;ENSG00000136826;ENSG00000036828;ENSG00000163884;ENSG00000153162;ENSG00000101665;ENSG00000047410;ENSG00000100448;ENSG00000177606;ENSG00000070669;ENSG00000174804;ENSG00000113739;ENSG00000109424;ENSG00000135363;ENSG00000259216;ENSG00000204389…	MAP1B;ID2;SESN2;MARS1;MT1E;PYCR1;SESN3;ASS1;GNRHR;FOSB;KLF4;CASR;KLF15;BMP6;SMAD7;TPR;CTSG;JUN;ASNS;FZD4;STC2;UCP1;LMO2;-;HSPA1A;HSPA1B;GABRB2;MME;PRKAR1B;FOS;CEBPB;SERPINE1;STMN2;CCL1;UGT1A1;FGF21;BTK;TRIB3;HMOX1;GABRG2;-;GBP1;MRC1;RORB;OXTR;MSTN;EIF4EBP1;ADCY4;HSPA1L;SCX;PCK2;SLC7A11;RHOB;NOS1;CD86;-;CMA1;HSPA6;PLK5
GO:0030154	BP	cell differentiation	59	0.00771007	ENSG00000115738;ENSG00000072315;ENSG00000186395;ENSG00000125931;ENSG00000116741;ENSG00000170891;ENSG00000163884;ENSG00000068885;ENSG00000124216;ENSG00000133863;ENSG00000121552;ENSG00000164107;ENSG00000174804;ENSG00000103257;ENSG00000237586;ENSG00000090539;ENSG00000109424;ENSG00000198963;ENSG00000184343;ENSG00000204103;ENSG00000119547;ENSG00000284642;ENSG00000169508;ENSG00000185189;ENSG00000170345…	ID2;TRPC5;KRT10;CITED1;RGS2;CYTL1;KLF15;IFT80;SNAI1;TEX15;CSTA;HAND2;FZD4;SLC7A5;-;CHRD;UCP1;RORB;SRPK3;MAFB;ONECUT2;-;GPR183;NRBP2;FOS;-;CEBPB;NLGN3;PROX1;CDHR2;PCK2;ATF3;-;AIMP2;SIX2;CHAC1;MEOX1;CD24;SOX15;NHSL1;RPSAP54;ATF5;LAMB3;MMP8;VCAN;SCX;GADD45G;SLC7A11;CFAP69;HES7;TAF7L;-;NKX2-6;GADD45B;KLF4;ITGA11;RHOB;BMP6;SSPOP
GO:0010941	BP	regulation of cell death	58	0.00887427	ENSG00000109846;ENSG00000256222;ENSG00000066248;ENSG00000183010;ENSG00000153162;ENSG00000240322;ENSG00000105327;ENSG00000213949;ENSG00000162772;ENSG00000164107;ENSG00000141527;ENSG00000188536;ENSG00000139132;ENSG00000237586;ENSG00000139269;ENSG00000259216;ENSG00000204388;ENSG00000145864;ENSG00000284642;ENSG00000185189;ENSG00000170345;ENSG00000147437;ENSG00000074317;ENSG00000106366;ENSG00000105419…	CRYAB;MTRNR2L3;NGEF;PYCR1;BMP6;RN7SL481P;BBC3;ITGA1;ATF3;HAND2;CARD14;HBA2;FGD4;-;INHBE;-;HSPA1B;GABRB2;-;NRBP2;FOS;GNRH1;SNCB;SERPINE1;MEIS3;SLC25A27;SNAI1;SYCP2;FGF21;BTK;CARD9;AIMP2;-;MTRNR2L8;AVEN;GZMB;AGAP2-AS1;SLC39A10;AMIGO2;-;ATF5;CITED1;MSTN;TSC22D3;SYCP2L;SCX;GADD45G;SLC7A11;NGF;ALK;ASNS;RASSF6;NKX2-6;GADD45B;KLF4;-;RHOB;PLK5
GO:0003008	BP	system process	57	3.15e-05	ENSG00000177807;ENSG00000109846;ENSG00000149575;ENSG00000214872;ENSG00000105711;ENSG00000081148;ENSG00000011405;ENSG00000225180;ENSG00000116741;ENSG00000145390;ENSG00000036828;ENSG00000163884;ENSG00000213949;ENSG00000070985;ENSG00000167371;ENSG00000081479;ENSG00000174804;ENSG00000180914;ENSG00000080200;ENSG00000197993;ENSG00000143333;ENSG00000004939;ENSG00000145864;ENSG00000196549;ENSG00000256574…	KCNJ10;CRYAB;SCN2B;SMTNL1;SCN1B;IMPG2;PIK3C2A;PVALEF;RGS2;USP53;CASR;KLF15;ITGA1;TRPM5;PRRT2;LRP2;FZD4;OXTR;CRYBG3;KEL;RGS16;SLC4A1;GABRB2;MME;OR13A1;-;FOS;TAS2R15P;NLGN3;VAX2;JPH4;SLC1A4;SYNM;PRKAR1B;PGAP1;TAS2R64P;CLDN4;GABRG2;-;TTN;ELN;ATP8A1;HRH3;MSTN;ADCY4;TMIE;RORB;CHRNA2;F5;OR14J1;SLC7A11;CFAP69;NGF;OR1D2;TRPV5;PDE6C;STRC
GO:0000981	MF	DNA-binding transcription factor activity, RNA polymerase II-specific	57	0.000173995	ENSG00000115738;ENSG00000169554;ENSG00000009950;ENSG00000185630;ENSG00000171116;ENSG00000167555;ENSG00000102349;ENSG00000237440;ENSG00000048405;ENSG00000126856;ENSG00000125740;ENSG00000180532;ENSG00000170689;ENSG00000163884;ENSG00000257446;ENSG00000177606;ENSG00000164107;ENSG00000237586;ENSG00000135363;ENSG00000204103;ENSG00000119547;ENSG00000198538;ENSG00000117707;ENSG00000170345;ENSG00000142539…	ID2;ZEB2;MLXIPL;PBX1;HSFX1;ZNF528;KLF8;ZNF737;ZNF800;PRDM7;FOSB;ZSCAN4;HOXB9;KLF15;ZNF878;JUN;HAND2;-;LMO2;MAFB;ONECUT2;ZNF28;PROX1;FOS;-;CEBPB;MEIS3;VAX2;PLAG1;SNAI1;BNC2;ATF3;ZNF80;SIX2;RBPJL;JDP2;MEOX1;MEF2B;HSFX2;SOX15;ATF5;ZNF117;RORB;FOXJ1;TBX10;EBF1;SCX;DDIT3;ZNF292;HES7;SMAD7;OVOL3;NKX2-6;KLF4;MYSM1;TSC22D3;PURG
GO:0120025	CC	plasma membrane bounded cell projection	56	0.000381967	ENSG00000109846;ENSG00000131711;ENSG00000115423;ENSG00000102057;ENSG00000042493;ENSG00000072315;ENSG00000176973;ENSG00000009694;ENSG00000130707;ENSG00000273055;ENSG00000213949;ENSG00000198910;ENSG00000164675;ENSG00000166405;ENSG00000070985;ENSG00000139132;ENSG00000081479;ENSG00000174804;ENSG00000180914;ENSG00000258973;ENSG00000152527;ENSG00000204681;ENSG00000146733;ENSG00000177272;ENSG00000145864…	CRYAB;MAP1B;DNAH6;KCND1;CAPG;TRPC5;FAM89B;TENM1;ASS1;-;ITGA1;L1CAM;IQUB;RIC3;TRPM5;FGD4;LRP2;FZD4;OXTR;-;PLEKHH2;GABBR1;PSPH;KCNA3;GABRB2;MME;CALB2;TPH1;STMN2;SLC1A4;PRRT2;GRIN3A;-;CFAP44;OFD1;GABRG2;FOS;IFT80;HRH3;DICER1;ADCY4;RAB17;CHRNA2;RGS2;SLC7A11;CFAP69;NGF;GLDN;NPHP3;CCDC88A;SLC4A7;GNRH1;TBC1D32;RSPH1;STRC;LCA5
GO:0005215	MF	transporter activity	56	0.000847374	ENSG00000177807;ENSG00000102057;ENSG00000206177;ENSG00000072315;ENSG00000105711;ENSG00000105675;ENSG00000273055;ENSG00000149575;ENSG00000188869;ENSG00000070985;ENSG00000105281;ENSG00000145864;ENSG00000188536;ENSG00000165794;ENSG00000198785;ENSG00000185101;ENSG00000109424;ENSG00000182389;ENSG00000177272;ENSG00000004939;ENSG00000184261;ENSG00000287725;ENSG00000286488;ENSG00000183960;ENSG00000198743…	KCNJ10;KCND1;HBM;TRPC5;SCN1B;ATP4A;-;SCN2B;TMC3;TRPM5;SLC1A5;GABRB2;HBA2;SLC39A2;GRIN3A;ANO9;UCP1;CACNB4;KCNA3;SLC4A1;KCNK12;-;-;KCNH8;SLC5A3;SLC43A1;ABCD2;ATP8A1;SLC4A7;SLC1A4;SLC12A3;ATP2C2-AS1;SLC7A5;SLC9B1;SLC6A9;CLDN4;SLC2A12;GABRG2;-;-;KCNQ3;-;STARD4;SLC4A3;ATP5F1D;SLC15A2;CHRNA2;SLC3A2;SLC7A11;MT-ATP8;SLC34A2;TRPV5;SLC16A8;-;SLC39A10;JPH4
GO:0042592	BP	homeostatic process	55	0.00173573	ENSG00000177807;ENSG00000149575;ENSG00000104093;ENSG00000072315;ENSG00000105711;ENSG00000169715;ENSG00000105675;ENSG00000149212;ENSG00000273055;ENSG00000153162;ENSG00000278637;ENSG00000170891;ENSG00000036828;ENSG00000163884;ENSG00000166405;ENSG00000227684;ENSG00000130766;ENSG00000113739;ENSG00000009950;ENSG00000197993;ENSG00000004939;ENSG00000232186;ENSG00000172137;ENSG00000169508;ENSG00000188191…	KCNJ10;SCN2B;DMXL2;TRPC5;SCN1B;MT1E;ATP4A;SESN3;-;BMP6;H4C1;CYTL1;CASR;KLF15;RIC3;CROCCP4;SESN2;STC2;MLXIPL;KEL;SLC4A1;TERF1P7;CALB2;GPR183;PRKAR1B;ZSCAN4;DDIT3;SLC25A27;CD24;CCL1;SLC12A3;FGF21;ATP2C2-AS1;ADCY4;CLDN4;HMOX1;PTGER1;AKT3;SLC39A10;OXTR;SLC4A3;MSTN;SLC9B1;SCX;PCK2;SLC7A11;GIPR;SLC34A2;SMAD7;NOS1;TRPV5;SLC4A7;LCAT;JPH4;CMA1
GO:0006811	BP	ion transport	53	5.64e-05	ENSG00000177807;ENSG00000102057;ENSG00000185633;ENSG00000105711;ENSG00000105675;ENSG00000273055;ENSG00000072315;ENSG00000149575;ENSG00000036828;ENSG00000070985;ENSG00000198785;ENSG00000105281;ENSG00000261286;ENSG00000081479;ENSG00000188536;ENSG00000165794;ENSG00000255245;ENSG00000185101;ENSG00000033867;ENSG00000109424;ENSG00000177272;ENSG00000004939;ENSG00000184261;ENSG00000183960;ENSG00000149150…	KCNJ10;KCND1;NDUFA4L2;SCN1B;ATP4A;-;TRPC5;SCN2B;CASR;TRPM5;GRIN3A;SLC1A5;ATP2C2-AS1;LRP2;HBA2;SLC39A2;FXYD6-FXYD2;ANO9;SLC4A7;UCP1;KCNA3;SLC4A1;KCNK12;KCNH8;SLC43A1;KCNQ3;PLA2G3;SLC25A27;PPFIA4;SLC1A4;SLC12A3;ANO7L1;BTK;SLC7A5;SLC6A9;GABRG2;SLC15A2;SLC39A10;ATP8A1;SLC4A3;ATP5F1D;SLC9B1;TSC22D3;CHRNA2;SLC3A2;SLC7A11;MT-ATP8;SLC34A2;TRPV5;SLC16A8;-;JPH4;GABRB2
GO:0022857	MF	transmembrane transporter activity	51	0.000830843	ENSG00000177807;ENSG00000102057;ENSG00000072315;ENSG00000105711;ENSG00000105675;ENSG00000273055;ENSG00000149575;ENSG00000188869;ENSG00000070985;ENSG00000105281;ENSG00000145864;ENSG00000165794;ENSG00000198785;ENSG00000185101;ENSG00000109424;ENSG00000182389;ENSG00000177272;ENSG00000004939;ENSG00000184261;ENSG00000287725;ENSG00000183960;ENSG00000198743;ENSG00000149150;ENSG00000173208;ENSG00000033867…	KCNJ10;KCND1;TRPC5;SCN1B;ATP4A;-;SCN2B;TMC3;TRPM5;SLC1A5;GABRB2;SLC39A2;GRIN3A;ANO9;UCP1;CACNB4;KCNA3;SLC4A1;KCNK12;-;KCNH8;SLC5A3;SLC43A1;ABCD2;SLC4A7;SLC1A4;SLC12A3;ATP2C2-AS1;SLC7A5;SLC9B1;SLC6A9;CLDN4;SLC2A12;GABRG2;-;-;KCNQ3;ATP8A1;SLC4A3;ATP5F1D;SLC15A2;CHRNA2;SLC3A2;SLC7A11;MT-ATP8;SLC34A2;TRPV5;SLC16A8;-;SLC39A10;JPH4
GO:0015318	MF	inorganic molecular entity transmembrane transporter activity	49	1.02e-05	ENSG00000177807;ENSG00000102057;ENSG00000072315;ENSG00000105711;ENSG00000105675;ENSG00000273055;ENSG00000149575;ENSG00000188869;ENSG00000070985;ENSG00000105281;ENSG00000145864;ENSG00000165794;ENSG00000198785;ENSG00000185101;ENSG00000182389;ENSG00000177272;ENSG00000004939;ENSG00000184261;ENSG00000287725;ENSG00000183960;ENSG00000198743;ENSG00000149150;ENSG00000184156;ENSG00000033867;ENSG00000115902…	KCNJ10;KCND1;TRPC5;SCN1B;ATP4A;-;SCN2B;TMC3;TRPM5;SLC1A5;GABRB2;SLC39A2;GRIN3A;ANO9;CACNB4;KCNA3;SLC4A1;KCNK12;-;KCNH8;SLC5A3;SLC43A1;KCNQ3;SLC4A7;SLC1A4;SLC12A3;ATP2C2-AS1;SLC7A5;SLC9B1;SLC6A9;CLDN4;SLC2A12;GABRG2;-;-;ATP8A1;SLC4A3;ATP5F1D;SLC15A2;CHRNA2;SLC3A2;SLC7A11;MT-ATP8;SLC34A2;TRPV5;SLC16A8;-;SLC39A10;JPH4
GO:0015075	MF	ion transmembrane transporter activity	49	3.07e-05	ENSG00000177807;ENSG00000102057;ENSG00000072315;ENSG00000105711;ENSG00000105675;ENSG00000273055;ENSG00000149575;ENSG00000188869;ENSG00000070985;ENSG00000105281;ENSG00000145864;ENSG00000165794;ENSG00000198785;ENSG00000185101;ENSG00000182389;ENSG00000177272;ENSG00000004939;ENSG00000184261;ENSG00000287725;ENSG00000183960;ENSG00000198743;ENSG00000149150;ENSG00000184156;ENSG00000033867;ENSG00000115902…	KCNJ10;KCND1;TRPC5;SCN1B;ATP4A;-;SCN2B;TMC3;TRPM5;SLC1A5;GABRB2;SLC39A2;GRIN3A;ANO9;CACNB4;KCNA3;SLC4A1;KCNK12;-;KCNH8;SLC5A3;SLC43A1;KCNQ3;SLC4A7;SLC1A4;SLC12A3;ATP2C2-AS1;SLC7A5;SLC9B1;SLC6A9;CLDN4;SLC2A12;GABRG2;-;-;ATP8A1;SLC4A3;ATP5F1D;SLC15A2;CHRNA2;SLC3A2;SLC7A11;MT-ATP8;SLC34A2;TRPV5;SLC16A8;-;SLC39A10;JPH4
GO:0071310	BP	cellular response to organic substance	49	0.00200728	ENSG00000131711;ENSG00000130766;ENSG00000166986;ENSG00000149212;ENSG00000130707;ENSG00000109163;ENSG00000125740;ENSG00000136826;ENSG00000036828;ENSG00000163884;ENSG00000153162;ENSG00000047410;ENSG00000100448;ENSG00000070669;ENSG00000174804;ENSG00000109424;ENSG00000135363;ENSG00000204388;ENSG00000145864;ENSG00000196549;ENSG00000188191;ENSG00000170345;ENSG00000172216;ENSG00000106366;ENSG00000104435…	MAP1B;SESN2;MARS1;SESN3;ASS1;GNRHR;FOSB;KLF4;CASR;KLF15;BMP6;TPR;CTSG;ASNS;FZD4;UCP1;LMO2;HSPA1B;GABRB2;MME;PRKAR1B;FOS;CEBPB;SERPINE1;STMN2;CCL1;UGT1A1;FGF21;BTK;TRIB3;GABRG2;-;GBP1;MRC1;RORB;OXTR;MSTN;EIF4EBP1;ADCY4;HSPA1L;SCX;PCK2;SMAD7;NOS1;CD86;-;CMA1;HSPA6;PLK5
GO:0046983	MF	protein dimerization activity	48	0.00574075	ENSG00000109846;ENSG00000115738;ENSG00000278637;ENSG00000185630;ENSG00000241635;ENSG00000146733;ENSG00000186395;ENSG00000009694;ENSG00000036828;ENSG00000153162;ENSG00000047410;ENSG00000139547;ENSG00000164107;ENSG00000174804;ENSG00000125931;ENSG00000113739;ENSG00000168060;ENSG00000009950;ENSG00000232186;ENSG00000204103;ENSG00000004939;ENSG00000196549;ENSG00000170345;ENSG00000173208;ENSG00000213234…	CRYAB;ID2;H4C1;PBX1;UGT1A1;PSPH;KRT10;TENM1;CASR;BMP6;TPR;RDH16;HAND2;FZD4;CITED1;STC2;NAALADL1;MLXIPL;TERF1P7;MAFB;SLC4A1;MME;FOS;ABCD2;ST13P10;SCX;CST7;ANO7L1;ATF3;CARD9;-;SYCP2;CARS1;EBF1;MEF2B;SOX15;JDP2;S100P;MSTN;SMIM1;RBM44;GBP1;AHRR;H2AW;HES7;ASNS;H3C10;CCDC88A
GO:0051094	BP	positive regulation of developmental process	47	0.00152475	ENSG00000131711;ENSG00000115738;ENSG00000169554;ENSG00000170345;ENSG00000072315;ENSG00000105711;ENSG00000011405;ENSG00000186395;ENSG00000153162;ENSG00000198910;ENSG00000136826;ENSG00000116741;ENSG00000076356;ENSG00000164107;ENSG00000174804;ENSG00000114013;ENSG00000204388;ENSG00000196549;ENSG00000272398;ENSG00000129167;ENSG00000196338;ENSG00000104435;ENSG00000181690;ENSG00000124216;ENSG00000077984…	MAP1B;ID2;ZEB2;FOS;TRPC5;SCN1B;PIK3C2A;KRT10;BMP6;L1CAM;KLF4;RGS2;PLXNA2;HAND2;FZD4;CD86;HSPA1B;MME;CD24;TPH1;NLGN3;STMN2;PLAG1;SNAI1;CST7;BTK;LRP2;IL2RA;GPM6B;DUOXA1;AKT3;SOX15;AMIGO2;OXTR;DICER1;FOXJ1;SCX;SERPINE1;LRRTM2;NGF;-;AGAP2-AS1;ADM2;ALK;CMA1;RHOB;PLK5
GO:0009653	BP	anatomical structure morphogenesis	47	0.00542547	ENSG00000131711;ENSG00000074527;ENSG00000169554;ENSG00000185630;ENSG00000115738;ENSG00000124159;ENSG00000125931;ENSG00000136826;ENSG00000036828;ENSG00000213949;ENSG00000164107;ENSG00000174804;ENSG00000237586;ENSG00000090539;ENSG00000132561;ENSG00000009950;ENSG00000204103;ENSG00000148600;ENSG00000119547;ENSG00000117707;ENSG00000100697;ENSG00000106366;ENSG00000116035;ENSG00000181690;ENSG00000197603…	MAP1B;NTN4;ZEB2;PBX1;ID2;MATN4;CITED1;KLF4;CASR;ITGA1;HAND2;FZD4;-;CHRD;MATN2;MLXIPL;MAFB;CDHR1;ONECUT2;PROX1;DICER1;SERPINE1;VAX2;PLAG1;CPLANE1;PEAK1;LRP2;SYCP2;SIX2;AKT3;TTN;PREX2;ELN;IFT80;FRY;LAMB3;TMIE;TBX10;SCX;COL23A1;NGF;HES7;SMAD7;NPHP3;SNAI1;RHOB;TBC1D32
GO:1901700	BP	response to oxygen-containing compound	46	0.00426768	ENSG00000109846;ENSG00000131711;ENSG00000130766;ENSG00000166986;ENSG00000149212;ENSG00000130707;ENSG00000153162;ENSG00000125740;ENSG00000136826;ENSG00000036828;ENSG00000163884;ENSG00000116741;ENSG00000100448;ENSG00000174804;ENSG00000188536;ENSG00000125931;ENSG00000113739;ENSG00000109424;ENSG00000259216;ENSG00000146733;ENSG00000188191;ENSG00000170345;ENSG00000172216;ENSG00000106366;ENSG00000241635…	CRYAB;MAP1B;SESN2;MARS1;SESN3;ASS1;BMP6;FOSB;KLF4;CASR;KLF15;RGS2;CTSG;FZD4;HBA2;CITED1;STC2;UCP1;-;PSPH;PRKAR1B;FOS;CEBPB;SERPINE1;UGT1A1;FGF21;BTK;CARD9;ADCY4;GRIN3A;CLDN4;TRIB3;-;MRC1;OXTR;MSTN;EIF4EBP1;PTGER1;RORB;PCK2;GIPR;ASNS;CD86;GNRH1;CMA1;RHOB
GO:0048878	BP	chemical homeostasis	44	0.000420579	ENSG00000177807;ENSG00000149575;ENSG00000104093;ENSG00000072315;ENSG00000105711;ENSG00000169715;ENSG00000105675;ENSG00000149212;ENSG00000273055;ENSG00000153162;ENSG00000036828;ENSG00000163884;ENSG00000166405;ENSG00000130766;ENSG00000113739;ENSG00000009950;ENSG00000197993;ENSG00000004939;ENSG00000172137;ENSG00000272398;ENSG00000188191;ENSG00000100889;ENSG00000153291;ENSG00000092051;ENSG00000108702…	KCNJ10;SCN2B;DMXL2;TRPC5;SCN1B;MT1E;ATP4A;SESN3;-;BMP6;CASR;KLF15;RIC3;SESN2;STC2;MLXIPL;KEL;SLC4A1;CALB2;CD24;PRKAR1B;PCK2;SLC25A27;JPH4;CCL1;SLC12A3;FGF21;ATP2C2-AS1;ADCY4;CLDN4;HMOX1;PTGER1;SLC39A10;OXTR;SLC4A3;SLC9B1;SLC7A11;GIPR;SLC34A2;SMAD7;TRPV5;SLC4A7;LCAT;CMA1
GO:0043565	MF	sequence-specific DNA binding	44	0.00672836	ENSG00000171116;ENSG00000169554;ENSG00000009950;ENSG00000185630;ENSG00000102349;ENSG00000126856;ENSG00000125740;ENSG00000136826;ENSG00000170689;ENSG00000163884;ENSG00000101665;ENSG00000177606;ENSG00000164107;ENSG00000237586;ENSG00000135363;ENSG00000204103;ENSG00000119547;ENSG00000232186;ENSG00000170345;ENSG00000142539;ENSG00000105419;ENSG00000116035;ENSG00000181690;ENSG00000124216;ENSG00000162772…	HSFX1;ZEB2;MLXIPL;PBX1;KLF8;PRDM7;FOSB;KLF4;HOXB9;KLF15;SMAD7;JUN;HAND2;-;LMO2;MAFB;ONECUT2;TERF1P7;FOS;-;MEIS3;VAX2;PLAG1;SNAI1;ATF3;SIX2;RBPJL;JDP2;MEOX1;MEF2B;HSFX2;ATF5;CITED1;-;RORB;FOXJ1;SCX;HES7;TAF7L;OVOL3;GOLGB1;NKX2-6;BEND3P3;PURG
GO:0003690	MF	double-stranded DNA binding	41	0.0016639	ENSG00000171116;ENSG00000009950;ENSG00000185630;ENSG00000102349;ENSG00000126856;ENSG00000125740;ENSG00000136826;ENSG00000170689;ENSG00000163884;ENSG00000101665;ENSG00000177606;ENSG00000164107;ENSG00000120832;ENSG00000237586;ENSG00000135363;ENSG00000204103;ENSG00000119547;ENSG00000232186;ENSG00000170345;ENSG00000169136;ENSG00000116035;ENSG00000181690;ENSG00000124216;ENSG00000162772;ENSG00000170577…	HSFX1;MLXIPL;PBX1;KLF8;PRDM7;FOSB;KLF4;HOXB9;KLF15;SMAD7;JUN;HAND2;MTERF2;-;LMO2;MAFB;ONECUT2;TERF1P7;FOS;ATF5;VAX2;PLAG1;SNAI1;ATF3;SIX2;RBPJL;JDP2;MEOX1;MEF2B;HSFX2;-;CITED1;-;RORB;FOXJ1;SCX;HES7;TAF7L;NKX2-6;BEND3P3;PURG
GO:0055085	BP	transmembrane transport	40	0.000214201	ENSG00000177807;ENSG00000102057;ENSG00000130766;ENSG00000185633;ENSG00000105711;ENSG00000105675;ENSG00000273055;ENSG00000149575;ENSG00000036828;ENSG00000070985;ENSG00000105281;ENSG00000081479;ENSG00000145864;ENSG00000165794;ENSG00000072315;ENSG00000185101;ENSG00000109424;ENSG00000177272;ENSG00000184261;ENSG00000183960;ENSG00000173208;ENSG00000153291;ENSG00000070915;ENSG00000261286;ENSG00000103257…	KCNJ10;KCND1;SESN2;NDUFA4L2;SCN1B;ATP4A;-;SCN2B;CASR;TRPM5;SLC1A5;LRP2;GABRB2;SLC39A2;TRPC5;ANO9;UCP1;KCNA3;KCNK12;KCNH8;ABCD2;SLC25A27;SLC12A3;ATP2C2-AS1;SLC7A5;SLC2A12;GABRG2;SLC15A2;SLC39A10;KCNQ3;ATP8A1;ATP5F1D;SLC9B1;CHRNA2;SLC3A2;SLC7A11;MT-ATP8;SLC44A5;SLC16A8;TSC22D3
GO:0043005	CC	neuron projection	39	0.000266748	ENSG00000109846;ENSG00000131711;ENSG00000102057;ENSG00000072315;ENSG00000009694;ENSG00000130707;ENSG00000273055;ENSG00000166405;ENSG00000198910;ENSG00000116741;ENSG00000070985;ENSG00000081479;ENSG00000174804;ENSG00000258973;ENSG00000204681;ENSG00000146733;ENSG00000177272;ENSG00000145864;ENSG00000196549;ENSG00000172137;ENSG00000213949;ENSG00000129167;ENSG00000104435;ENSG00000115902;ENSG00000167371…	CRYAB;MAP1B;KCND1;TRPC5;TENM1;ASS1;-;RIC3;L1CAM;RGS2;TRPM5;LRP2;FZD4;-;GABBR1;PSPH;KCNA3;GABRB2;MME;CALB2;ITGA1;TPH1;STMN2;SLC1A4;PRRT2;GRIN3A;-;GABRG2;FOS;HRH3;DICER1;ADCY4;RAB17;CHRNA2;NGF;GLDN;SLC4A7;GNRH1;STRC
GO:0009628	BP	response to abiotic stimulus	39	0.00287517	ENSG00000109846;ENSG00000115738;ENSG00000171116;ENSG00000125740;ENSG00000036828;ENSG00000153162;ENSG00000047410;ENSG00000113739;ENSG00000109424;ENSG00000166482;ENSG00000146733;ENSG00000204389;ENSG00000204388;ENSG00000196549;ENSG00000272398;ENSG00000257002;ENSG00000170345;ENSG00000196338;ENSG00000153291;ENSG00000131711;ENSG00000268738;ENSG00000155657;ENSG00000225217;ENSG00000228828;ENSG00000180914…	CRYAB;ID2;HSFX1;FOSB;CASR;BMP6;TPR;STC2;UCP1;MFAP4;PSPH;HSPA1A;HSPA1B;MME;CD24;-;FOS;NLGN3;SLC25A27;MAP1B;HSFX2;TTN;HSPA7;TLK2P2;OXTR;MSTN;EIF4EBP1;HSPA1L;USP53;SCX;SLC7A11;H2AW;RHOB;ASNS;ICOSLG;PDE6C;TSC22D3;HSPA6;STRC
GO:0008324	MF	cation transmembrane transporter activity	38	0.000181657	ENSG00000177807;ENSG00000102057;ENSG00000072315;ENSG00000105711;ENSG00000105675;ENSG00000273055;ENSG00000149575;ENSG00000070985;ENSG00000105281;ENSG00000165794;ENSG00000196517;ENSG00000182389;ENSG00000177272;ENSG00000184261;ENSG00000287725;ENSG00000183960;ENSG00000198743;ENSG00000184156;ENSG00000092051;ENSG00000115902;ENSG00000070915;ENSG00000261286;ENSG00000198785;ENSG00000163406;ENSG00000146411…	KCNJ10;KCND1;TRPC5;SCN1B;ATP4A;-;SCN2B;TRPM5;SLC1A5;SLC39A2;SLC6A9;CACNB4;KCNA3;KCNK12;-;KCNH8;SLC5A3;KCNQ3;JPH4;SLC1A4;SLC12A3;ATP2C2-AS1;GRIN3A;SLC15A2;SLC2A12;-;-;ATP8A1;ATP5F1D;SLC9B1;CHRNA2;SLC3A2;MT-ATP8;SLC34A2;TRPV5;SLC4A7;-;SLC39A10
GO:0050877	BP	nervous system process	38	0.000364354	ENSG00000177807;ENSG00000105711;ENSG00000081148;ENSG00000070985;ENSG00000167371;ENSG00000081479;ENSG00000174804;ENSG00000180914;ENSG00000080200;ENSG00000143333;ENSG00000145864;ENSG00000196549;ENSG00000256574;ENSG00000257002;ENSG00000170345;ENSG00000212125;ENSG00000196338;ENSG00000116035;ENSG00000092051;ENSG00000115902;ENSG00000188191;ENSG00000197121;ENSG00000256274;ENSG00000113327;ENSG00000230483…	KCNJ10;SCN1B;IMPG2;TRPM5;PRRT2;LRP2;FZD4;OXTR;CRYBG3;RGS16;GABRB2;MME;OR13A1;-;FOS;TAS2R15P;NLGN3;VAX2;JPH4;SLC1A4;PRKAR1B;PGAP1;TAS2R64P;GABRG2;-;ATP8A1;HRH3;TMIE;RORB;CHRNA2;USP53;OR14J1;SLC7A11;CFAP69;NGF;OR1D2;PDE6C;STRC
GO:0009719	BP	response to endogenous stimulus	38	0.000399386	ENSG00000131711;ENSG00000130766;ENSG00000166986;ENSG00000149212;ENSG00000130707;ENSG00000109163;ENSG00000125740;ENSG00000136826;ENSG00000036828;ENSG00000163884;ENSG00000153162;ENSG00000047410;ENSG00000101255;ENSG00000125931;ENSG00000113739;ENSG00000109424;ENSG00000135363;ENSG00000145864;ENSG00000272398;ENSG00000188191;ENSG00000170345;ENSG00000172216;ENSG00000100889;ENSG00000104435;ENSG00000241635…	MAP1B;SESN2;MARS1;SESN3;ASS1;GNRHR;FOSB;KLF4;CASR;KLF15;BMP6;TPR;TRIB3;CITED1;STC2;UCP1;LMO2;GABRB2;CD24;PRKAR1B;FOS;CEBPB;PCK2;STMN2;UGT1A1;FGF21;CLDN4;GABRG2;-;OXTR;MSTN;EIF4EBP1;ADCY4;SCX;SLC34A2;SMAD7;ASNS;GNRH1
GO:1990837	MF	sequence-specific double-stranded DNA binding	38	0.00142089	ENSG00000171116;ENSG00000009950;ENSG00000185630;ENSG00000102349;ENSG00000126856;ENSG00000125740;ENSG00000136826;ENSG00000170689;ENSG00000163884;ENSG00000101665;ENSG00000177606;ENSG00000164107;ENSG00000237586;ENSG00000135363;ENSG00000204103;ENSG00000119547;ENSG00000170345;ENSG00000169136;ENSG00000116035;ENSG00000181690;ENSG00000124216;ENSG00000162772;ENSG00000170577;ENSG00000124232;ENSG00000140044…	HSFX1;MLXIPL;PBX1;KLF8;PRDM7;FOSB;KLF4;HOXB9;KLF15;SMAD7;JUN;HAND2;-;LMO2;MAFB;ONECUT2;FOS;ATF5;VAX2;PLAG1;SNAI1;ATF3;SIX2;RBPJL;JDP2;MEOX1;MEF2B;HSFX2;CITED1;-;RORB;FOXJ1;SCX;HES7;TAF7L;NKX2-6;BEND3P3;PURG
GO:0051960	BP	regulation of nervous system development	37	0.000244079	ENSG00000131711;ENSG00000115738;ENSG00000169554;ENSG00000066248;ENSG00000185630;ENSG00000072315;ENSG00000105711;ENSG00000263276;ENSG00000116741;ENSG00000198910;ENSG00000136826;ENSG00000134259;ENSG00000153162;ENSG00000081479;ENSG00000174804;ENSG00000237586;ENSG00000197993;ENSG00000196549;ENSG00000169508;ENSG00000140254;ENSG00000196338;ENSG00000104435;ENSG00000181690;ENSG00000077984;ENSG00000076356…	MAP1B;ID2;ZEB2;NGEF;PBX1;TRPC5;SCN1B;-;RGS2;L1CAM;KLF4;NGF;BMP6;LRP2;FZD4;-;KEL;MME;GPR183;DUOXA1;NLGN3;STMN2;PLAG1;CST7;PLXNA2;AMIGO2;OXTR;DICER1;RAB17;LRRTM2;HES7;ALK;NPHP3;CCDC88A;GNRH1;NEXMIF;PLK5
GO:0022890	MF	inorganic cation transmembrane transporter activity	36	0.000214812	ENSG00000177807;ENSG00000102057;ENSG00000072315;ENSG00000105711;ENSG00000105675;ENSG00000273055;ENSG00000196517;ENSG00000070985;ENSG00000165794;ENSG00000182389;ENSG00000177272;ENSG00000184261;ENSG00000287725;ENSG00000183960;ENSG00000198743;ENSG00000184156;ENSG00000092051;ENSG00000070915;ENSG00000261286;ENSG00000198785;ENSG00000163406;ENSG00000146411;ENSG00000266101;ENSG00000230483;ENSG00000124406…	KCNJ10;KCND1;TRPC5;SCN1B;ATP4A;-;SLC6A9;TRPM5;SLC39A2;CACNB4;KCNA3;KCNK12;-;KCNH8;SLC5A3;KCNQ3;JPH4;SLC12A3;ATP2C2-AS1;GRIN3A;SLC15A2;SLC2A12;-;-;ATP8A1;ATP5F1D;SLC9B1;CHRNA2;SLC3A2;MT-ATP8;SLC34A2;TRPV5;SLC4A7;-;SCN2B;SLC39A10
GO:0000976	MF	transcription regulatory region sequence-specific DNA binding	36	0.00225466	ENSG00000171116;ENSG00000009950;ENSG00000185630;ENSG00000102349;ENSG00000126856;ENSG00000125740;ENSG00000136826;ENSG00000170689;ENSG00000163884;ENSG00000101665;ENSG00000177606;ENSG00000164107;ENSG00000237586;ENSG00000135363;ENSG00000204103;ENSG00000119547;ENSG00000170345;ENSG00000169136;ENSG00000116035;ENSG00000181690;ENSG00000124216;ENSG00000162772;ENSG00000170577;ENSG00000124232;ENSG00000140044…	HSFX1;MLXIPL;PBX1;KLF8;PRDM7;FOSB;KLF4;HOXB9;KLF15;SMAD7;JUN;HAND2;-;LMO2;MAFB;ONECUT2;FOS;ATF5;VAX2;PLAG1;SNAI1;ATF3;SIX2;RBPJL;JDP2;MEOX1;MEF2B;HSFX2;CITED1;RORB;FOXJ1;SCX;HES7;TAF7L;NKX2-6;PURG
GO:0001067	MF	regulatory region nucleic acid binding	36	0.0022669	ENSG00000171116;ENSG00000009950;ENSG00000185630;ENSG00000102349;ENSG00000126856;ENSG00000125740;ENSG00000136826;ENSG00000170689;ENSG00000163884;ENSG00000101665;ENSG00000177606;ENSG00000164107;ENSG00000237586;ENSG00000135363;ENSG00000204103;ENSG00000119547;ENSG00000170345;ENSG00000169136;ENSG00000116035;ENSG00000181690;ENSG00000124216;ENSG00000162772;ENSG00000170577;ENSG00000124232;ENSG00000140044…	HSFX1;MLXIPL;PBX1;KLF8;PRDM7;FOSB;KLF4;HOXB9;KLF15;SMAD7;JUN;HAND2;-;LMO2;MAFB;ONECUT2;FOS;ATF5;VAX2;PLAG1;SNAI1;ATF3;SIX2;RBPJL;JDP2;MEOX1;MEF2B;HSFX2;CITED1;RORB;FOXJ1;SCX;HES7;TAF7L;NKX2-6;PURG
GO:0030030	BP	cell projection organization	35	0.00024339	ENSG00000131711;ENSG00000169554;ENSG00000198910;ENSG00000164675;ENSG00000213949;ENSG00000227684;ENSG00000177606;ENSG00000081479;ENSG00000132561;ENSG00000119547;ENSG00000262528;ENSG00000173208;ENSG00000139132;ENSG00000092621;ENSG00000104435;ENSG00000116035;ENSG00000197603;ENSG00000198785;ENSG00000206530;ENSG00000046651;ENSG00000046653;ENSG00000068885;ENSG00000073910;ENSG00000100697;ENSG00000244607…	MAP1B;ZEB2;L1CAM;IQUB;ITGA1;CROCCP4;JUN;LRP2;MATN2;ONECUT2;-;ABCD2;FGD4;PHGDH;STMN2;VAX2;CPLANE1;GRIN3A;CFAP44;OFD1;GPM6B;IFT80;FRY;DICER1;CCDC13;RAB17;FOXJ1;PLA2G3;NGF;GLDN;NPHP3;CCDC88A;PREX2;STRC;TBC1D32
GO:0019725	BP	cellular homeostasis	35	0.00296212	ENSG00000104093;ENSG00000072315;ENSG00000169715;ENSG00000105675;ENSG00000273055;ENSG00000153162;ENSG00000036828;ENSG00000163884;ENSG00000166405;ENSG00000113739;ENSG00000197993;ENSG00000004939;ENSG00000172137;ENSG00000272398;ENSG00000175197;ENSG00000153291;ENSG00000092051;ENSG00000108702;ENSG00000070915;ENSG00000105550;ENSG00000261286;ENSG00000100292;ENSG00000160951;ENSG00000196950;ENSG00000180914…	DMXL2;TRPC5;MT1E;ATP4A;-;BMP6;CASR;KLF15;RIC3;STC2;KEL;SLC4A1;CALB2;CD24;DDIT3;SLC25A27;JPH4;CCL1;SLC12A3;FGF21;ATP2C2-AS1;HMOX1;PTGER1;SLC39A10;OXTR;SLC4A3;MSTN;SLC9B1;PCK2;GIPR;SLC34A2;NOS1;TRPV5;SLC4A7;CMA1
GO:0034220	BP	ion transmembrane transport	34	4.33e-05	ENSG00000177807;ENSG00000102057;ENSG00000185633;ENSG00000105711;ENSG00000105675;ENSG00000273055;ENSG00000149575;ENSG00000036828;ENSG00000070985;ENSG00000105281;ENSG00000081479;ENSG00000145864;ENSG00000165794;ENSG00000072315;ENSG00000185101;ENSG00000109424;ENSG00000177272;ENSG00000184261;ENSG00000183960;ENSG00000184156;ENSG00000153291;ENSG00000070915;ENSG00000261286;ENSG00000103257;ENSG00000113327…	KCNJ10;KCND1;NDUFA4L2;SCN1B;ATP4A;-;SCN2B;CASR;TRPM5;SLC1A5;LRP2;GABRB2;SLC39A2;TRPC5;ANO9;UCP1;KCNA3;KCNK12;KCNH8;KCNQ3;SLC25A27;SLC12A3;ATP2C2-AS1;SLC7A5;GABRG2;SLC39A10;ATP8A1;ATP5F1D;SLC9B1;CHRNA2;SLC3A2;SLC7A11;MT-ATP8;TSC22D3
GO:0050801	BP	ion homeostasis	34	0.000321281	ENSG00000177807;ENSG00000149575;ENSG00000104093;ENSG00000072315;ENSG00000105711;ENSG00000169715;ENSG00000105675;ENSG00000273055;ENSG00000166405;ENSG00000036828;ENSG00000153162;ENSG00000113739;ENSG00000009950;ENSG00000197993;ENSG00000004939;ENSG00000172137;ENSG00000272398;ENSG00000153291;ENSG00000092051;ENSG00000108702;ENSG00000070915;ENSG00000261286;ENSG00000100292;ENSG00000160951;ENSG00000196950…	KCNJ10;SCN2B;DMXL2;TRPC5;SCN1B;MT1E;ATP4A;-;RIC3;CASR;BMP6;STC2;MLXIPL;KEL;SLC4A1;CALB2;CD24;SLC25A27;JPH4;CCL1;SLC12A3;ATP2C2-AS1;HMOX1;PTGER1;SLC39A10;OXTR;SLC4A3;SLC9B1;SLC7A11;GIPR;SLC34A2;SMAD7;TRPV5;SLC4A7
GO:0006812	BP	cation transport	33	0.00170455	ENSG00000177807;ENSG00000102057;ENSG00000185633;ENSG00000105711;ENSG00000105675;ENSG00000273055;ENSG00000149575;ENSG00000036828;ENSG00000070985;ENSG00000105281;ENSG00000261286;ENSG00000081479;ENSG00000165794;ENSG00000072315;ENSG00000109424;ENSG00000177272;ENSG00000184261;ENSG00000183960;ENSG00000184156;ENSG00000153291;ENSG00000092051;ENSG00000115902;ENSG00000070915;ENSG00000010671;ENSG00000198785…	KCNJ10;KCND1;NDUFA4L2;SCN1B;ATP4A;-;SCN2B;CASR;TRPM5;SLC1A5;ATP2C2-AS1;LRP2;SLC39A2;TRPC5;UCP1;KCNA3;KCNK12;KCNH8;KCNQ3;SLC25A27;JPH4;SLC1A4;SLC12A3;BTK;GRIN3A;SLC6A9;SLC39A10;ATP5F1D;SLC9B1;SLC3A2;MT-ATP8;TRPV5;-
GO:0060284	BP	regulation of cell development	33	0.00531748	ENSG00000131711;ENSG00000115738;ENSG00000169554;ENSG00000066248;ENSG00000185630;ENSG00000072315;ENSG00000105711;ENSG00000263276;ENSG00000116741;ENSG00000198910;ENSG00000136826;ENSG00000134259;ENSG00000153162;ENSG00000081479;ENSG00000174804;ENSG00000237586;ENSG00000197993;ENSG00000196549;ENSG00000169508;ENSG00000140254;ENSG00000196338;ENSG00000104435;ENSG00000181690;ENSG00000076356;ENSG00000117228…	MAP1B;ID2;ZEB2;NGEF;PBX1;TRPC5;SCN1B;-;RGS2;L1CAM;KLF4;NGF;BMP6;LRP2;FZD4;-;KEL;MME;GPR183;DUOXA1;NLGN3;STMN2;PLAG1;PLXNA2;GBP1;DICER1;RAB17;HES7;ALK;CCDC88A;GNRH1;NEXMIF;PLK5
GO:0000977	MF	RNA polymerase II transcription regulatory region sequence-specific DNA binding	32	0.000691779	ENSG00000171116;ENSG00000009950;ENSG00000185630;ENSG00000102349;ENSG00000126856;ENSG00000125740;ENSG00000136826;ENSG00000170689;ENSG00000163884;ENSG00000177606;ENSG00000164107;ENSG00000135363;ENSG00000204103;ENSG00000119547;ENSG00000170345;ENSG00000169136;ENSG00000116035;ENSG00000181690;ENSG00000124216;ENSG00000162772;ENSG00000170577;ENSG00000124232;ENSG00000140044;ENSG00000005102;ENSG00000213999…	HSFX1;MLXIPL;PBX1;KLF8;PRDM7;FOSB;KLF4;HOXB9;KLF15;JUN;HAND2;LMO2;MAFB;ONECUT2;FOS;ATF5;VAX2;PLAG1;SNAI1;ATF3;SIX2;RBPJL;JDP2;MEOX1;MEF2B;HSFX2;RORB;FOXJ1;SCX;HES7;NKX2-6;PURG
GO:0050767	BP	regulation of neurogenesis	32	0.000700976	ENSG00000131711;ENSG00000115738;ENSG00000169554;ENSG00000066248;ENSG00000185630;ENSG00000072315;ENSG00000105711;ENSG00000263276;ENSG00000116741;ENSG00000198910;ENSG00000136826;ENSG00000134259;ENSG00000153162;ENSG00000081479;ENSG00000174804;ENSG00000237586;ENSG00000197993;ENSG00000196549;ENSG00000169508;ENSG00000140254;ENSG00000196338;ENSG00000104435;ENSG00000181690;ENSG00000076356;ENSG00000100697…	MAP1B;ID2;ZEB2;NGEF;PBX1;TRPC5;SCN1B;-;RGS2;L1CAM;KLF4;NGF;BMP6;LRP2;FZD4;-;KEL;MME;GPR183;DUOXA1;NLGN3;STMN2;PLAG1;PLXNA2;DICER1;RAB17;HES7;ALK;CCDC88A;GNRH1;NEXMIF;PLK5
GO:0071495	BP	cellular response to endogenous stimulus	31	6.8e-05	ENSG00000131711;ENSG00000130766;ENSG00000166986;ENSG00000149212;ENSG00000130707;ENSG00000109163;ENSG00000125740;ENSG00000136826;ENSG00000036828;ENSG00000163884;ENSG00000153162;ENSG00000101255;ENSG00000109424;ENSG00000135363;ENSG00000145864;ENSG00000188191;ENSG00000170345;ENSG00000172216;ENSG00000100889;ENSG00000104435;ENSG00000241635;ENSG00000105550;ENSG00000113327;ENSG00000266101;ENSG00000180914…	MAP1B;SESN2;MARS1;SESN3;ASS1;GNRHR;FOSB;KLF4;CASR;KLF15;BMP6;TRIB3;UCP1;LMO2;GABRB2;PRKAR1B;FOS;CEBPB;PCK2;STMN2;UGT1A1;FGF21;GABRG2;-;OXTR;MSTN;EIF4EBP1;ADCY4;SCX;SMAD7;ASNS
GO:0055082	BP	cellular chemical homeostasis	31	0.00100272	ENSG00000104093;ENSG00000072315;ENSG00000169715;ENSG00000105675;ENSG00000273055;ENSG00000166405;ENSG00000036828;ENSG00000163884;ENSG00000153162;ENSG00000113739;ENSG00000197993;ENSG00000004939;ENSG00000172137;ENSG00000272398;ENSG00000100889;ENSG00000153291;ENSG00000092051;ENSG00000108702;ENSG00000105550;ENSG00000261286;ENSG00000100292;ENSG00000160951;ENSG00000196950;ENSG00000180914;ENSG00000114923…	DMXL2;TRPC5;MT1E;ATP4A;-;RIC3;CASR;KLF15;BMP6;STC2;KEL;SLC4A1;CALB2;CD24;PCK2;SLC25A27;JPH4;CCL1;FGF21;ATP2C2-AS1;HMOX1;PTGER1;SLC39A10;OXTR;SLC4A3;SLC9B1;GIPR;SLC34A2;TRPV5;SLC4A7;CMA1
GO:1901701	BP	cellular response to oxygen-containing compound	30	0.00768562	ENSG00000131711;ENSG00000130766;ENSG00000166986;ENSG00000149212;ENSG00000130707;ENSG00000136826;ENSG00000036828;ENSG00000163884;ENSG00000100448;ENSG00000174804;ENSG00000109424;ENSG00000259216;ENSG00000188191;ENSG00000170345;ENSG00000172216;ENSG00000106366;ENSG00000241635;ENSG00000105550;ENSG00000010671;ENSG00000101255;ENSG00000266101;ENSG00000260314;ENSG00000138379;ENSG00000187840;ENSG00000129467…	MAP1B;SESN2;MARS1;SESN3;ASS1;KLF4;CASR;KLF15;CTSG;FZD4;UCP1;-;PRKAR1B;FOS;CEBPB;SERPINE1;UGT1A1;FGF21;BTK;TRIB3;-;MRC1;MSTN;EIF4EBP1;ADCY4;RORB;PCK2;CD86;CMA1;RHOB
GO:0098771	BP	inorganic ion homeostasis	29	0.00311705	ENSG00000177807;ENSG00000104093;ENSG00000072315;ENSG00000169715;ENSG00000105675;ENSG00000273055;ENSG00000166405;ENSG00000036828;ENSG00000153162;ENSG00000113739;ENSG00000197993;ENSG00000004939;ENSG00000172137;ENSG00000272398;ENSG00000153291;ENSG00000092051;ENSG00000108702;ENSG00000070915;ENSG00000261286;ENSG00000100292;ENSG00000160951;ENSG00000196950;ENSG00000180914;ENSG00000114923;ENSG00000164037…	KCNJ10;DMXL2;TRPC5;MT1E;ATP4A;-;RIC3;CASR;BMP6;STC2;KEL;SLC4A1;CALB2;CD24;SLC25A27;JPH4;CCL1;SLC12A3;ATP2C2-AS1;HMOX1;PTGER1;SLC39A10;OXTR;SLC4A3;SLC9B1;GIPR;SLC34A2;TRPV5;SLC4A7
GO:0001228	MF	DNA-binding transcription activator activity, RNA polymerase II-specific	28	1.95e-06	ENSG00000169554;ENSG00000185630;ENSG00000125740;ENSG00000136826;ENSG00000163884;ENSG00000177606;ENSG00000164107;ENSG00000135363;ENSG00000204103;ENSG00000119547;ENSG00000170345;ENSG00000169136;ENSG00000172216;ENSG00000105419;ENSG00000181690;ENSG00000162772;ENSG00000170577;ENSG00000124232;ENSG00000164330;ENSG00000005102;ENSG00000213999;ENSG00000198963;ENSG00000129654;ENSG00000260428;ENSG00000175197…	ZEB2;PBX1;FOSB;KLF4;KLF15;JUN;HAND2;LMO2;MAFB;ONECUT2;FOS;ATF5;CEBPB;MEIS3;PLAG1;ATF3;SIX2;RBPJL;EBF1;MEOX1;MEF2B;RORB;FOXJ1;SCX;DDIT3;ZNF292;OVOL3;NKX2-6
GO:0001216	MF	DNA-binding transcription activator activity	28	1.95e-06	ENSG00000169554;ENSG00000185630;ENSG00000125740;ENSG00000136826;ENSG00000163884;ENSG00000177606;ENSG00000164107;ENSG00000135363;ENSG00000204103;ENSG00000119547;ENSG00000170345;ENSG00000169136;ENSG00000172216;ENSG00000105419;ENSG00000181690;ENSG00000162772;ENSG00000170577;ENSG00000124232;ENSG00000164330;ENSG00000005102;ENSG00000213999;ENSG00000198963;ENSG00000129654;ENSG00000260428;ENSG00000175197…	ZEB2;PBX1;FOSB;KLF4;KLF15;JUN;HAND2;LMO2;MAFB;ONECUT2;FOS;ATF5;CEBPB;MEIS3;PLAG1;ATF3;SIX2;RBPJL;EBF1;MEOX1;MEF2B;RORB;FOXJ1;SCX;DDIT3;ZNF292;OVOL3;NKX2-6
GO:0009725	BP	response to hormone	28	0.000129007	ENSG00000131711;ENSG00000130766;ENSG00000166986;ENSG00000149212;ENSG00000130707;ENSG00000109163;ENSG00000125740;ENSG00000163884;ENSG00000153162;ENSG00000101255;ENSG00000125931;ENSG00000113739;ENSG00000109424;ENSG00000135363;ENSG00000272398;ENSG00000188191;ENSG00000170345;ENSG00000100889;ENSG00000241635;ENSG00000105550;ENSG00000189143;ENSG00000180914;ENSG00000138379;ENSG00000187840;ENSG00000129467…	MAP1B;SESN2;MARS1;SESN3;ASS1;GNRHR;FOSB;KLF15;BMP6;TRIB3;CITED1;STC2;UCP1;LMO2;CD24;PRKAR1B;FOS;PCK2;UGT1A1;FGF21;CLDN4;OXTR;MSTN;EIF4EBP1;ADCY4;SLC34A2;ASNS;GNRH1
GO:0120036	BP	plasma membrane bounded cell projection organization	28	0.000551006	ENSG00000131711;ENSG00000198910;ENSG00000164675;ENSG00000227684;ENSG00000177606;ENSG00000132561;ENSG00000119547;ENSG00000262528;ENSG00000173208;ENSG00000139132;ENSG00000100078;ENSG00000104435;ENSG00000197603;ENSG00000198785;ENSG00000206530;ENSG00000046651;ENSG00000046653;ENSG00000068885;ENSG00000073910;ENSG00000244607;ENSG00000124839;ENSG00000129654;ENSG00000092621;ENSG00000186417;ENSG00000113971…	MAP1B;L1CAM;IQUB;CROCCP4;JUN;MATN2;ONECUT2;-;ABCD2;FGD4;PLA2G3;STMN2;CPLANE1;GRIN3A;CFAP44;OFD1;GPM6B;IFT80;FRY;CCDC13;RAB17;FOXJ1;PHGDH;GLDN;NPHP3;CCDC88A;STRC;TBC1D32
GO:0045596	BP	negative regulation of cell differentiation	28	0.00403067	ENSG00000115738;ENSG00000278637;ENSG00000066248;ENSG00000185630;ENSG00000072315;ENSG00000116741;ENSG00000164107;ENSG00000101255;ENSG00000237586;ENSG00000090539;ENSG00000204103;ENSG00000128606;ENSG00000100697;ENSG00000196338;ENSG00000104435;ENSG00000124216;ENSG00000127951;ENSG00000170577;ENSG00000140044;ENSG00000138379;ENSG00000125931;ENSG00000198963;ENSG00000129654;ENSG00000117228;ENSG00000101665…	ID2;H4C1;NGEF;PBX1;TRPC5;RGS2;HAND2;TRIB3;-;CHRD;MAFB;LRRC17;DICER1;NLGN3;STMN2;SNAI1;FGL2;SIX2;JDP2;MSTN;CITED1;RORB;FOXJ1;GBP1;SMAD7;NPHP3;GNRH1;NEXMIF
GO:0055080	BP	cation homeostasis	28	0.00448698	ENSG00000177807;ENSG00000104093;ENSG00000072315;ENSG00000169715;ENSG00000105675;ENSG00000273055;ENSG00000166405;ENSG00000036828;ENSG00000153162;ENSG00000113739;ENSG00000197993;ENSG00000004939;ENSG00000172137;ENSG00000272398;ENSG00000153291;ENSG00000092051;ENSG00000108702;ENSG00000070915;ENSG00000261286;ENSG00000100292;ENSG00000160951;ENSG00000196950;ENSG00000180914;ENSG00000114923;ENSG00000164037…	KCNJ10;DMXL2;TRPC5;MT1E;ATP4A;-;RIC3;CASR;BMP6;STC2;KEL;SLC4A1;CALB2;CD24;SLC25A27;JPH4;CCL1;SLC12A3;ATP2C2-AS1;HMOX1;PTGER1;SLC39A10;OXTR;SLC4A3;SLC9B1;GIPR;TRPV5;SLC4A7
GO:0046873	MF	metal ion transmembrane transporter activity	27	2.02e-05	ENSG00000177807;ENSG00000102057;ENSG00000072315;ENSG00000105711;ENSG00000105675;ENSG00000273055;ENSG00000196517;ENSG00000070985;ENSG00000165794;ENSG00000182389;ENSG00000177272;ENSG00000184261;ENSG00000287725;ENSG00000183960;ENSG00000198743;ENSG00000184156;ENSG00000092051;ENSG00000070915;ENSG00000261286;ENSG00000198785;ENSG00000266101;ENSG00000196950;ENSG00000168003;ENSG00000157765;ENSG00000127412…	KCNJ10;KCND1;TRPC5;SCN1B;ATP4A;-;SLC6A9;TRPM5;SLC39A2;CACNB4;KCNA3;KCNK12;-;KCNH8;SLC5A3;KCNQ3;JPH4;SLC12A3;ATP2C2-AS1;GRIN3A;-;SLC39A10;SLC3A2;SLC34A2;TRPV5;SLC4A7;SCN2B
GO:0048468	BP	cell development	27	0.000718062	ENSG00000115738;ENSG00000276975;ENSG00000009694;ENSG00000153162;ENSG00000164107;ENSG00000183091;ENSG00000139269;ENSG00000197993;ENSG00000004939;ENSG00000145864;ENSG00000119547;ENSG00000256453;ENSG00000169136;ENSG00000092621;ENSG00000180053;ENSG00000155657;ENSG00000129194;ENSG00000125864;ENSG00000138379;ENSG00000139351;ENSG00000198963;ENSG00000129654;ENSG00000157423;ENSG00000160188;ENSG00000033867…	ID2;HYDIN2;TENM1;BMP6;HAND2;NEB;INHBE;KEL;SLC4A1;GABRB2;ONECUT2;DND1;ATF5;PHGDH;NKX2-6;TTN;SOX15;BFSP1;MSTN;SYCP3;RORB;FOXJ1;HYDIN;RSPH1;SLC4A7;ALK;PDE6C
GO:0048731	BP	system development	27	0.00176499	ENSG00000169554;ENSG00000149575;ENSG00000185630;ENSG00000072315;ENSG00000276975;ENSG00000009694;ENSG00000198910;ENSG00000170689;ENSG00000153162;ENSG00000164107;ENSG00000090539;ENSG00000198743;ENSG00000170345;ENSG00000076356;ENSG00000103257;ENSG00000197969;ENSG00000046653;ENSG00000129194;ENSG00000250120;ENSG00000038427;ENSG00000260428;ENSG00000134259;ENSG00000151012;ENSG00000179111;ENSG00000157423…	ZEB2;SCN2B;PBX1;TRPC5;HYDIN2;TENM1;L1CAM;HOXB9;BMP6;HAND2;CHRD;SLC5A3;FOS;PLXNA2;SLC7A5;VPS13A;GPM6B;SOX15;PCDHA10;VCAN;SCX;NGF;SLC7A11;HES7;HYDIN;NKX2-6;SSPOP
GO:0006873	BP	cellular ion homeostasis	27	0.0027995	ENSG00000104093;ENSG00000072315;ENSG00000169715;ENSG00000105675;ENSG00000273055;ENSG00000166405;ENSG00000036828;ENSG00000153162;ENSG00000113739;ENSG00000197993;ENSG00000004939;ENSG00000172137;ENSG00000272398;ENSG00000153291;ENSG00000092051;ENSG00000108702;ENSG00000261286;ENSG00000100292;ENSG00000160951;ENSG00000196950;ENSG00000180914;ENSG00000114923;ENSG00000164037;ENSG00000010310;ENSG00000157765…	DMXL2;TRPC5;MT1E;ATP4A;-;RIC3;CASR;BMP6;STC2;KEL;SLC4A1;CALB2;CD24;SLC25A27;JPH4;CCL1;ATP2C2-AS1;HMOX1;PTGER1;SLC39A10;OXTR;SLC4A3;SLC9B1;GIPR;SLC34A2;TRPV5;SLC4A7
GO:0033993	BP	response to lipid	27	0.00953778	ENSG00000109846;ENSG00000131711;ENSG00000130707;ENSG00000125740;ENSG00000136826;ENSG00000036828;ENSG00000153162;ENSG00000100448;ENSG00000174804;ENSG00000125931;ENSG00000113739;ENSG00000114013;ENSG00000146733;ENSG00000170345;ENSG00000100889;ENSG00000241635;ENSG00000189143;ENSG00000160951;ENSG00000260314;ENSG00000180914;ENSG00000138379;ENSG00000187840;ENSG00000198963;ENSG00000106366;ENSG00000010310…	CRYAB;MAP1B;ASS1;FOSB;KLF4;CASR;BMP6;CTSG;FZD4;CITED1;STC2;CD86;PSPH;FOS;PCK2;UGT1A1;CLDN4;PTGER1;MRC1;OXTR;MSTN;EIF4EBP1;RORB;SERPINE1;GIPR;UCP1;GNRH1
GO:0005216	MF	ion channel activity	26	9.81e-05	ENSG00000177807;ENSG00000102057;ENSG00000072315;ENSG00000105711;ENSG00000149575;ENSG00000070985;ENSG00000145864;ENSG00000188869;ENSG00000182389;ENSG00000177272;ENSG00000184261;ENSG00000287725;ENSG00000183960;ENSG00000184156;ENSG00000092051;ENSG00000115902;ENSG00000198785;ENSG00000189143;ENSG00000113327;ENSG00000266101;ENSG00000230483;ENSG00000185101;ENSG00000099624;ENSG00000120903;ENSG00000127412…	KCNJ10;KCND1;TRPC5;SCN1B;SCN2B;TRPM5;GABRB2;TMC3;CACNB4;KCNA3;KCNK12;-;KCNH8;KCNQ3;JPH4;SLC1A4;GRIN3A;CLDN4;GABRG2;-;-;ANO9;ATP5F1D;CHRNA2;TRPV5;-
GO:0015267	MF	channel activity	26	0.000398142	ENSG00000177807;ENSG00000102057;ENSG00000072315;ENSG00000105711;ENSG00000149575;ENSG00000070985;ENSG00000145864;ENSG00000188869;ENSG00000182389;ENSG00000177272;ENSG00000184261;ENSG00000287725;ENSG00000183960;ENSG00000184156;ENSG00000092051;ENSG00000115902;ENSG00000198785;ENSG00000189143;ENSG00000113327;ENSG00000266101;ENSG00000230483;ENSG00000185101;ENSG00000099624;ENSG00000120903;ENSG00000127412…	KCNJ10;KCND1;TRPC5;SCN1B;SCN2B;TRPM5;GABRB2;TMC3;CACNB4;KCNA3;KCNK12;-;KCNH8;KCNQ3;JPH4;SLC1A4;GRIN3A;CLDN4;GABRG2;-;-;ANO9;ATP5F1D;CHRNA2;TRPV5;-
GO:0022803	MF	passive transmembrane transporter activity	26	0.000406516	ENSG00000177807;ENSG00000102057;ENSG00000072315;ENSG00000105711;ENSG00000149575;ENSG00000070985;ENSG00000145864;ENSG00000188869;ENSG00000182389;ENSG00000177272;ENSG00000184261;ENSG00000287725;ENSG00000183960;ENSG00000184156;ENSG00000092051;ENSG00000115902;ENSG00000198785;ENSG00000189143;ENSG00000113327;ENSG00000266101;ENSG00000230483;ENSG00000185101;ENSG00000099624;ENSG00000120903;ENSG00000127412…	KCNJ10;KCND1;TRPC5;SCN1B;SCN2B;TRPM5;GABRB2;TMC3;CACNB4;KCNA3;KCNK12;-;KCNH8;KCNQ3;JPH4;SLC1A4;GRIN3A;CLDN4;GABRG2;-;-;ANO9;ATP5F1D;CHRNA2;TRPV5;-
GO:0000978	MF	RNA polymerase II cis-regulatory region sequence-specific DNA binding	26	0.000720698	ENSG00000171116;ENSG00000135363;ENSG00000102349;ENSG00000125740;ENSG00000136826;ENSG00000163884;ENSG00000185630;ENSG00000164107;ENSG00000009950;ENSG00000204103;ENSG00000119547;ENSG00000170345;ENSG00000177606;ENSG00000181690;ENSG00000124216;ENSG00000162772;ENSG00000170577;ENSG00000124232;ENSG00000140044;ENSG00000005102;ENSG00000213999;ENSG00000268738;ENSG00000198963;ENSG00000129654;ENSG00000260428…	HSFX1;LMO2;KLF8;FOSB;KLF4;KLF15;PBX1;HAND2;MLXIPL;MAFB;ONECUT2;FOS;JUN;PLAG1;SNAI1;ATF3;SIX2;RBPJL;JDP2;MEOX1;MEF2B;HSFX2;RORB;FOXJ1;SCX;NKX2-6
GO:0000987	MF	cis-regulatory region sequence-specific DNA binding	26	0.00179175	ENSG00000171116;ENSG00000135363;ENSG00000102349;ENSG00000125740;ENSG00000136826;ENSG00000163884;ENSG00000185630;ENSG00000164107;ENSG00000009950;ENSG00000204103;ENSG00000119547;ENSG00000170345;ENSG00000177606;ENSG00000181690;ENSG00000124216;ENSG00000162772;ENSG00000170577;ENSG00000124232;ENSG00000140044;ENSG00000005102;ENSG00000213999;ENSG00000268738;ENSG00000198963;ENSG00000129654;ENSG00000260428…	HSFX1;LMO2;KLF8;FOSB;KLF4;KLF15;PBX1;HAND2;MLXIPL;MAFB;ONECUT2;FOS;JUN;PLAG1;SNAI1;ATF3;SIX2;RBPJL;JDP2;MEOX1;MEF2B;HSFX2;RORB;FOXJ1;SCX;NKX2-6
GO:0030003	BP	cellular cation homeostasis	26	0.00402042	ENSG00000104093;ENSG00000072315;ENSG00000169715;ENSG00000105675;ENSG00000273055;ENSG00000166405;ENSG00000036828;ENSG00000153162;ENSG00000113739;ENSG00000197993;ENSG00000004939;ENSG00000172137;ENSG00000272398;ENSG00000153291;ENSG00000092051;ENSG00000108702;ENSG00000261286;ENSG00000100292;ENSG00000160951;ENSG00000196950;ENSG00000180914;ENSG00000114923;ENSG00000164037;ENSG00000010310;ENSG00000127412…	DMXL2;TRPC5;MT1E;ATP4A;-;RIC3;CASR;BMP6;STC2;KEL;SLC4A1;CALB2;CD24;SLC25A27;JPH4;CCL1;ATP2C2-AS1;HMOX1;PTGER1;SLC39A10;OXTR;SLC4A3;SLC9B1;GIPR;TRPV5;SLC4A7
GO:0006820	BP	anion transport	25	0.000403269	ENSG00000177807;ENSG00000196517;ENSG00000273055;ENSG00000036828;ENSG00000105281;ENSG00000081479;ENSG00000188536;ENSG00000185101;ENSG00000004939;ENSG00000145864;ENSG00000149150;ENSG00000100078;ENSG00000033867;ENSG00000115902;ENSG00000070915;ENSG00000237276;ENSG00000103257;ENSG00000113327;ENSG00000124406;ENSG00000114923;ENSG00000168003;ENSG00000151012;ENSG00000157765;ENSG00000100156;ENSG00000143847	KCNJ10;SLC6A9;-;CASR;SLC1A5;LRP2;HBA2;ANO9;SLC4A1;GABRB2;SLC43A1;PLA2G3;SLC4A7;SLC1A4;SLC12A3;ANO7L1;SLC7A5;GABRG2;ATP8A1;SLC4A3;SLC3A2;SLC7A11;SLC34A2;SLC16A8;PPFIA4
GO:0009888	BP	tissue development	25	0.0032952	ENSG00000074527;ENSG00000115738;ENSG00000036828;ENSG00000076356;ENSG00000254997;ENSG00000125931;ENSG00000113739;ENSG00000184343;ENSG00000128606;ENSG00000284642;ENSG00000092621;ENSG00000116035;ENSG00000173068;ENSG00000010671;ENSG00000261286;ENSG00000005102;ENSG00000129194;ENSG00000049540;ENSG00000196878;ENSG00000129654;ENSG00000260428;ENSG00000179111;ENSG00000101665;ENSG00000180053;ENSG00000146350	NTN4;ID2;CASR;PLXNA2;KRTAP5-9;CITED1;STC2;SRPK3;LRRC17;-;PHGDH;VAX2;BNC2;BTK;ATP2C2-AS1;MEOX1;SOX15;ELN;LAMB3;FOXJ1;SCX;HES7;SMAD7;NKX2-6;TBC1D32
GO:0009986	CC	cell surface	25	0.00557685	ENSG00000109846;ENSG00000073067;ENSG00000186395;ENSG00000198910;ENSG00000036828;ENSG00000213949;ENSG00000112195;ENSG00000100448;ENSG00000174804;ENSG00000114013;ENSG00000196549;ENSG00000272398;ENSG00000184156;ENSG00000196338;ENSG00000143847;ENSG00000115902;ENSG00000088053;ENSG00000113070;ENSG00000260314;ENSG00000235169;ENSG00000186827;ENSG00000168003;ENSG00000151012;ENSG00000186417;ENSG00000242866	CRYAB;CYP2W1;KRT10;L1CAM;CASR;ITGA1;TREML2;CTSG;FZD4;CD86;MME;CD24;KCNQ3;NLGN3;PPFIA4;SLC1A4;GP6;HBEGF;MRC1;SMIM1;TNFRSF4;SLC3A2;SLC7A11;GLDN;STRC
GO:0051962	BP	positive regulation of nervous system development	24	0.000591738	ENSG00000131711;ENSG00000115738;ENSG00000169554;ENSG00000072315;ENSG00000105711;ENSG00000153162;ENSG00000198910;ENSG00000116741;ENSG00000081479;ENSG00000174804;ENSG00000196549;ENSG00000140254;ENSG00000196338;ENSG00000104435;ENSG00000181690;ENSG00000077984;ENSG00000076356;ENSG00000139211;ENSG00000180914;ENSG00000100697;ENSG00000146006;ENSG00000134259;ENSG00000171094;ENSG00000185988	MAP1B;ID2;ZEB2;TRPC5;SCN1B;BMP6;L1CAM;RGS2;LRP2;FZD4;MME;DUOXA1;NLGN3;STMN2;PLAG1;CST7;PLXNA2;AMIGO2;OXTR;DICER1;LRRTM2;NGF;ALK;PLK5
GO:0098660	BP	inorganic ion transmembrane transport	24	0.000643581	ENSG00000177807;ENSG00000102057;ENSG00000072315;ENSG00000105711;ENSG00000105675;ENSG00000273055;ENSG00000149575;ENSG00000036828;ENSG00000070985;ENSG00000145864;ENSG00000165794;ENSG00000185633;ENSG00000109424;ENSG00000177272;ENSG00000184261;ENSG00000183960;ENSG00000184156;ENSG00000153291;ENSG00000070915;ENSG00000261286;ENSG00000113327;ENSG00000196950;ENSG00000099624;ENSG00000228253	KCNJ10;KCND1;TRPC5;SCN1B;ATP4A;-;SCN2B;CASR;TRPM5;GABRB2;SLC39A2;NDUFA4L2;UCP1;KCNA3;KCNK12;KCNH8;KCNQ3;SLC25A27;SLC12A3;ATP2C2-AS1;GABRG2;SLC39A10;ATP5F1D;MT-ATP8
GO:0045664	BP	regulation of neuron differentiation	24	0.00778831	ENSG00000131711;ENSG00000115738;ENSG00000169554;ENSG00000066248;ENSG00000185630;ENSG00000072315;ENSG00000105711;ENSG00000263276;ENSG00000153162;ENSG00000198910;ENSG00000136826;ENSG00000116741;ENSG00000174804;ENSG00000237586;ENSG00000197993;ENSG00000140254;ENSG00000196338;ENSG00000104435;ENSG00000076356;ENSG00000124839;ENSG00000134259;ENSG00000115355;ENSG00000171094;ENSG00000185988	MAP1B;ID2;ZEB2;NGEF;PBX1;TRPC5;SCN1B;-;BMP6;L1CAM;KLF4;RGS2;FZD4;-;KEL;DUOXA1;NLGN3;STMN2;PLXNA2;RAB17;NGF;CCDC88A;ALK;PLK5
GO:0098655	BP	cation transmembrane transport	23	0.000995806	ENSG00000177807;ENSG00000102057;ENSG00000072315;ENSG00000105711;ENSG00000105675;ENSG00000273055;ENSG00000149575;ENSG00000070985;ENSG00000105281;ENSG00000165794;ENSG00000185633;ENSG00000109424;ENSG00000177272;ENSG00000184261;ENSG00000183960;ENSG00000184156;ENSG00000153291;ENSG00000070915;ENSG00000261286;ENSG00000196950;ENSG00000099624;ENSG00000168003;ENSG00000228253	KCNJ10;KCND1;TRPC5;SCN1B;ATP4A;-;SCN2B;TRPM5;SLC1A5;SLC39A2;NDUFA4L2;UCP1;KCNA3;KCNK12;KCNH8;KCNQ3;SLC25A27;SLC12A3;ATP2C2-AS1;SLC39A10;ATP5F1D;SLC3A2;MT-ATP8
GO:0031012	CC	extracellular matrix	22	0.00636892	ENSG00000166482;ENSG00000081148;ENSG00000172638;ENSG00000198910;ENSG00000100448;ENSG00000008516;ENSG00000139269;ENSG00000132561;ENSG00000128606;ENSG00000124159;ENSG00000106366;ENSG00000166897;ENSG00000127951;ENSG00000055955;ENSG00000049540;ENSG00000213621;ENSG00000196878;ENSG00000118113;ENSG00000038427;ENSG00000050767;ENSG00000116962;ENSG00000092009	MFAP4;IMPG2;EFEMP2;L1CAM;CTSG;MMP25;INHBE;MATN2;LRRC17;MATN4;SERPINE1;ELFN2;FGL2;ITIH4;ELN;RPSAP54;LAMB3;MMP8;VCAN;COL23A1;NID1;CMA1
GO:0034762	BP	regulation of transmembrane transport	22	0.00713769	ENSG00000177807;ENSG00000149575;ENSG00000105711;ENSG00000102057;ENSG00000163884;ENSG00000116741;ENSG00000070985;ENSG00000101255;ENSG00000255245;ENSG00000185101;ENSG00000182389;ENSG00000197993;ENSG00000177272;ENSG00000184261;ENSG00000183960;ENSG00000184156;ENSG00000196338;ENSG00000153291;ENSG00000092051;ENSG00000105550;ENSG00000266101;ENSG00000184163	KCNJ10;SCN2B;SCN1B;KCND1;KLF15;RGS2;TRPM5;TRIB3;FXYD6-FXYD2;ANO9;CACNB4;KEL;KCNA3;KCNK12;KCNH8;KCNQ3;NLGN3;SLC25A27;JPH4;FGF21;-;C1QTNF12
GO:0015711	BP	organic anion transport	21	0.00156319	ENSG00000115902;ENSG00000177807;ENSG00000196517;ENSG00000105281;ENSG00000185101;ENSG00000103257;ENSG00000081479;ENSG00000168003;ENSG00000114923;ENSG00000151012;ENSG00000004939;ENSG00000273055;ENSG00000188536;ENSG00000237276;ENSG00000100156;ENSG00000149150;ENSG00000124406;ENSG00000036828;ENSG00000100078;ENSG00000143847;ENSG00000033867	SLC1A4;KCNJ10;SLC6A9;SLC1A5;ANO9;SLC7A5;LRP2;SLC3A2;SLC4A3;SLC7A11;SLC4A1;-;HBA2;ANO7L1;SLC16A8;SLC43A1;ATP8A1;CASR;PLA2G3;PPFIA4;SLC4A7
GO:0098662	BP	inorganic cation transmembrane transport	21	0.00396149	ENSG00000099624;ENSG00000184261;ENSG00000070915;ENSG00000102057;ENSG00000165794;ENSG00000261286;ENSG00000072315;ENSG00000105711;ENSG00000109424;ENSG00000228253;ENSG00000105675;ENSG00000183960;ENSG00000177272;ENSG00000153291;ENSG00000273055;ENSG00000149575;ENSG00000196950;ENSG00000177807;ENSG00000184156;ENSG00000070985;ENSG00000185633	ATP5F1D;KCNK12;SLC12A3;KCND1;SLC39A2;ATP2C2-AS1;TRPC5;SCN1B;UCP1;MT-ATP8;ATP4A;KCNH8;KCNA3;SLC25A27;-;SCN2B;SLC39A10;KCNJ10;KCNQ3;TRPM5;NDUFA4L2
GO:0022836	MF	gated channel activity	20	0.000324468	ENSG00000177807;ENSG00000266101;ENSG00000102057;ENSG00000120903;ENSG00000185101;ENSG00000105711;ENSG00000198785;ENSG00000182389;ENSG00000145864;ENSG00000188869;ENSG00000177272;ENSG00000113327;ENSG00000184261;ENSG00000287725;ENSG00000183960;ENSG00000230483;ENSG00000184156;ENSG00000149575;ENSG00000070985;ENSG00000092051	KCNJ10;-;KCND1;CHRNA2;ANO9;SCN1B;GRIN3A;CACNB4;GABRB2;TMC3;KCNA3;GABRG2;KCNK12;-;KCNH8;-;KCNQ3;SCN2B;TRPM5;JPH4
GO:0006520	BP	cellular amino acid metabolic process	20	0.000543768	ENSG00000255240;ENSG00000134684;ENSG00000089250;ENSG00000166183;ENSG00000166986;ENSG00000103257;ENSG00000106305;ENSG00000183010;ENSG00000110619;ENSG00000130707;ENSG00000008311;ENSG00000070669;ENSG00000146733;ENSG00000158104;ENSG00000166123;ENSG00000129167;ENSG00000118514;ENSG00000106105;ENSG00000092621;ENSG00000135069	-;YARS1;NOS1;ASPG;MARS1;SLC7A5;AIMP2;PYCR1;CARS1;ASS1;AASS;ASNS;PSPH;HPD;GPT2;TPH1;ALDH8A1;GARS1;PHGDH;PSAT1
GO:0005261	MF	cation channel activity	20	0.000603071	ENSG00000099624;ENSG00000177807;ENSG00000102057;ENSG00000120903;ENSG00000072315;ENSG00000105711;ENSG00000198785;ENSG00000182389;ENSG00000266101;ENSG00000177272;ENSG00000184261;ENSG00000287725;ENSG00000183960;ENSG00000230483;ENSG00000257752;ENSG00000184156;ENSG00000149575;ENSG00000070985;ENSG00000127412;ENSG00000092051	ATP5F1D;KCNJ10;KCND1;CHRNA2;TRPC5;SCN1B;GRIN3A;CACNB4;-;KCNA3;KCNK12;-;KCNH8;-;-;KCNQ3;SCN2B;TRPM5;TRPV5;JPH4
GO:1901652	BP	response to peptide	19	0.000257931	ENSG00000131711;ENSG00000129467;ENSG00000101255;ENSG00000105550;ENSG00000113739;ENSG00000187796;ENSG00000166986;ENSG00000188191;ENSG00000149212;ENSG00000130707;ENSG00000266101;ENSG00000136826;ENSG00000036828;ENSG00000163884;ENSG00000125931;ENSG00000147437;ENSG00000180914;ENSG00000100889;ENSG00000130766	MAP1B;ADCY4;TRIB3;FGF21;STC2;CARD9;MARS1;PRKAR1B;SESN3;ASS1;-;KLF4;CASR;KLF15;CITED1;GNRH1;OXTR;PCK2;SESN2
GO:0062023	CC	collagen-containing extracellular matrix	19	0.0015922	ENSG00000118113;ENSG00000038427;ENSG00000127951;ENSG00000081148;ENSG00000166482;ENSG00000124159;ENSG00000106366;ENSG00000132561;ENSG00000050767;ENSG00000172638;ENSG00000139269;ENSG00000198910;ENSG00000055955;ENSG00000049540;ENSG00000213621;ENSG00000116962;ENSG00000092009;ENSG00000100448;ENSG00000196878	MMP8;VCAN;FGL2;IMPG2;MFAP4;MATN4;SERPINE1;MATN2;COL23A1;EFEMP2;INHBE;L1CAM;ITIH4;ELN;RPSAP54;NID1;CMA1;CTSG;LAMB3
GO:0030425	CC	dendrite	19	0.00366021	ENSG00000115902;ENSG00000081479;ENSG00000174804;ENSG00000102057;ENSG00000258973;ENSG00000072315;ENSG00000129467;ENSG00000204681;ENSG00000198910;ENSG00000134259;ENSG00000273055;ENSG00000196549;ENSG00000172137;ENSG00000147437;ENSG00000124839;ENSG00000070985;ENSG00000101180;ENSG00000131711;ENSG00000100697	SLC1A4;LRP2;FZD4;KCND1;-;TRPC5;ADCY4;GABBR1;L1CAM;NGF;-;MME;CALB2;GNRH1;RAB17;TRPM5;HRH3;MAP1B;DICER1
GO:0022804	MF	active transmembrane transporter activity	19	0.00422708	ENSG00000115902;ENSG00000163406;ENSG00000070915;ENSG00000196517;ENSG00000261286;ENSG00000164037;ENSG00000168003;ENSG00000151012;ENSG00000157765;ENSG00000105675;ENSG00000146411;ENSG00000004939;ENSG00000273055;ENSG00000198743;ENSG00000033867;ENSG00000124406;ENSG00000173208;ENSG00000114923;ENSG00000105281	SLC1A4;SLC15A2;SLC12A3;SLC6A9;ATP2C2-AS1;SLC9B1;SLC3A2;SLC7A11;SLC34A2;ATP4A;SLC2A12;SLC4A1;-;SLC5A3;SLC4A7;ATP8A1;ABCD2;SLC4A3;SLC1A5
GO:0050769	BP	positive regulation of neurogenesis	19	0.00827956	ENSG00000131711;ENSG00000115738;ENSG00000174804;ENSG00000076356;ENSG00000072315;ENSG00000081479;ENSG00000105711;ENSG00000198910;ENSG00000134259;ENSG00000140254;ENSG00000196549;ENSG00000171094;ENSG00000169554;ENSG00000116741;ENSG00000100697;ENSG00000185988;ENSG00000104435;ENSG00000153162;ENSG00000181690	MAP1B;ID2;FZD4;PLXNA2;TRPC5;LRP2;SCN1B;L1CAM;NGF;DUOXA1;MME;ALK;ZEB2;RGS2;DICER1;PLK5;STMN2;BMP6;PLAG1
GO:0005667	CC	transcription regulator complex	19	0.00844171	ENSG00000164107;ENSG00000135363;ENSG00000237586;ENSG00000260428;ENSG00000009950;ENSG00000170689;ENSG00000170577;ENSG00000204103;ENSG00000102387;ENSG00000213999;ENSG00000136826;ENSG00000124232;ENSG00000129194;ENSG00000170345;ENSG00000169136;ENSG00000172216;ENSG00000175197;ENSG00000101665;ENSG00000185630	HAND2;LMO2;-;SCX;MLXIPL;HOXB9;SIX2;MAFB;TAF7L;MEF2B;KLF4;RBPJL;SOX15;FOS;ATF5;CEBPB;DDIT3;SMAD7;PBX1
GO:0032870	BP	cellular response to hormone stimulus	18	9.86e-05	ENSG00000187840;ENSG00000241635;ENSG00000101255;ENSG00000105550;ENSG00000166986;ENSG00000129467;ENSG00000109424;ENSG00000135363;ENSG00000130707;ENSG00000070669;ENSG00000109163;ENSG00000125740;ENSG00000188191;ENSG00000170345;ENSG00000180914;ENSG00000100889;ENSG00000138379;ENSG00000131711	EIF4EBP1;UGT1A1;TRIB3;FGF21;MARS1;ADCY4;UCP1;LMO2;ASS1;ASNS;GNRHR;FOSB;PRKAR1B;FOS;OXTR;PCK2;MSTN;MAP1B
GO:0030198	BP	extracellular matrix organization	18	0.000517935	ENSG00000074527;ENSG00000008516;ENSG00000118113;ENSG00000038427;ENSG00000166482;ENSG00000260428;ENSG00000106366;ENSG00000046653;ENSG00000172638;ENSG00000049540;ENSG00000124159;ENSG00000050767;ENSG00000213949;ENSG00000137809;ENSG00000116962;ENSG00000092009;ENSG00000100448;ENSG00000196878	NTN4;MMP25;MMP8;VCAN;MFAP4;SCX;SERPINE1;GPM6B;EFEMP2;ELN;MATN4;COL23A1;ITGA1;ITGA11;NID1;CMA1;CTSG;LAMB3
GO:0043062	BP	extracellular structure organization	18	0.00053575	ENSG00000074527;ENSG00000008516;ENSG00000118113;ENSG00000038427;ENSG00000166482;ENSG00000260428;ENSG00000106366;ENSG00000046653;ENSG00000172638;ENSG00000049540;ENSG00000124159;ENSG00000050767;ENSG00000213949;ENSG00000137809;ENSG00000116962;ENSG00000092009;ENSG00000100448;ENSG00000196878	NTN4;MMP25;MMP8;VCAN;MFAP4;SCX;SERPINE1;GPM6B;EFEMP2;ELN;MATN4;COL23A1;ITGA1;ITGA11;NID1;CMA1;CTSG;LAMB3
GO:0015672	BP	monovalent inorganic cation transport	18	0.00201844	ENSG00000099624;ENSG00000164037;ENSG00000070915;ENSG00000102057;ENSG00000185633;ENSG00000105711;ENSG00000109424;ENSG00000228253;ENSG00000105675;ENSG00000177272;ENSG00000184261;ENSG00000273055;ENSG00000183960;ENSG00000257752;ENSG00000149575;ENSG00000184156;ENSG00000153291;ENSG00000177807	ATP5F1D;SLC9B1;SLC12A3;KCND1;NDUFA4L2;SCN1B;UCP1;MT-ATP8;ATP4A;KCNA3;KCNK12;-;KCNH8;-;SCN2B;KCNQ3;SLC25A27;KCNJ10
GO:0009991	BP	response to extracellular stimulus	18	0.00585138	ENSG00000187840;ENSG00000241635;ENSG00000105550;ENSG00000130766;ENSG00000113739;ENSG00000109424;ENSG00000166986;ENSG00000010310;ENSG00000149212;ENSG00000130707;ENSG00000070669;ENSG00000146733;ENSG00000284642;ENSG00000036828;ENSG00000170345;ENSG00000100889;ENSG00000131711;ENSG00000162772	EIF4EBP1;UGT1A1;FGF21;SESN2;STC2;UCP1;MARS1;GIPR;SESN3;ASS1;ASNS;PSPH;-;CASR;FOS;PCK2;MAP1B;ATF3
GO:0031667	BP	response to nutrient levels	17	0.00711984	ENSG00000187840;ENSG00000241635;ENSG00000105550;ENSG00000130766;ENSG00000113739;ENSG00000109424;ENSG00000166986;ENSG00000010310;ENSG00000149212;ENSG00000130707;ENSG00000070669;ENSG00000146733;ENSG00000284642;ENSG00000036828;ENSG00000100889;ENSG00000131711;ENSG00000162772	EIF4EBP1;UGT1A1;FGF21;SESN2;STC2;UCP1;MARS1;GIPR;SESN3;ASS1;ASNS;PSPH;-;CASR;PCK2;MAP1B;ATF3
GO:0071417	BP	cellular response to organonitrogen compound	17	0.00786213	ENSG00000131711;ENSG00000145864;ENSG00000101255;ENSG00000105550;ENSG00000130766;ENSG00000166986;ENSG00000129467;ENSG00000188191;ENSG00000149212;ENSG00000130707;ENSG00000113327;ENSG00000266101;ENSG00000136826;ENSG00000036828;ENSG00000163884;ENSG00000172216;ENSG00000100889	MAP1B;GABRB2;TRIB3;FGF21;SESN2;MARS1;ADCY4;PRKAR1B;SESN3;ASS1;GABRG2;-;KLF4;CASR;KLF15;CEBPB;PCK2
GO:0022853	MF	active ion transmembrane transporter activity	16	0.000881785	ENSG00000163406;ENSG00000070915;ENSG00000196517;ENSG00000261286;ENSG00000164037;ENSG00000168003;ENSG00000151012;ENSG00000157765;ENSG00000105675;ENSG00000146411;ENSG00000004939;ENSG00000273055;ENSG00000198743;ENSG00000033867;ENSG00000124406;ENSG00000114923	SLC15A2;SLC12A3;SLC6A9;ATP2C2-AS1;SLC9B1;SLC3A2;SLC7A11;SLC34A2;ATP4A;SLC2A12;SLC4A1;-;SLC5A3;SLC4A7;ATP8A1;SLC4A3
GO:0007389	BP	pattern specification process	16	0.0090108	ENSG00000124216;ENSG00000081479;ENSG00000169554;ENSG00000185630;ENSG00000076356;ENSG00000197121;ENSG00000179111;ENSG00000125931;ENSG00000204103;ENSG00000170577;ENSG00000113971;ENSG00000005102;ENSG00000170689;ENSG00000146350;ENSG00000116035;ENSG00000129654	SNAI1;LRP2;ZEB2;PBX1;PLXNA2;PGAP1;HES7;CITED1;MAFB;SIX2;NPHP3;MEOX1;HOXB9;TBC1D32;VAX2;FOXJ1
GO:0043434	BP	response to peptide hormone	15	0.000699078	ENSG00000131711;ENSG00000129467;ENSG00000101255;ENSG00000105550;ENSG00000130766;ENSG00000113739;ENSG00000166986;ENSG00000188191;ENSG00000149212;ENSG00000130707;ENSG00000163884;ENSG00000147437;ENSG00000180914;ENSG00000100889;ENSG00000125931	MAP1B;ADCY4;TRIB3;FGF21;SESN2;STC2;MARS1;PRKAR1B;SESN3;ASS1;KLF15;GNRH1;OXTR;PCK2;CITED1
GO:0030855	BP	epithelial cell differentiation	15	0.00144164	ENSG00000074276;ENSG00000115738;ENSG00000125931;ENSG00000260428;ENSG00000106305;ENSG00000151012;ENSG00000170577;ENSG00000272398;ENSG00000136826;ENSG00000117707;ENSG00000163884;ENSG00000213621;ENSG00000100889;ENSG00000186395;ENSG00000121552	CDHR2;ID2;CITED1;SCX;AIMP2;SLC7A11;SIX2;CD24;KLF4;PROX1;KLF15;RPSAP54;PCK2;KRT10;CSTA
GO:0015291	MF	secondary active transmembrane transporter activity	15	0.00201086	ENSG00000115902;ENSG00000163406;ENSG00000070915;ENSG00000196517;ENSG00000164037;ENSG00000168003;ENSG00000151012;ENSG00000157765;ENSG00000146411;ENSG00000004939;ENSG00000273055;ENSG00000198743;ENSG00000033867;ENSG00000114923;ENSG00000105281	SLC1A4;SLC15A2;SLC12A3;SLC6A9;SLC9B1;SLC3A2;SLC7A11;SLC34A2;SLC2A12;SLC4A1;-;SLC5A3;SLC4A7;SLC4A3;SLC1A5
GO:0043177	MF	organic acid binding	14	0.00124653	ENSG00000241635;ENSG00000188536;ENSG00000038427;ENSG00000130766;ENSG00000198785;ENSG00000109424;ENSG00000149212;ENSG00000130707;ENSG00000226124;ENSG00000089250;ENSG00000081148;ENSG00000286488;ENSG00000036828;ENSG00000206177	UGT1A1;HBA2;VCAN;SESN2;GRIN3A;UCP1;SESN3;ASS1;FTCDNL1;NOS1;IMPG2;-;CASR;HBM
GO:0044782	BP	cilium organization	14	0.00682276	ENSG00000197603;ENSG00000244607;ENSG00000124839;ENSG00000129654;ENSG00000206530;ENSG00000046651;ENSG00000113971;ENSG00000119547;ENSG00000164675;ENSG00000262528;ENSG00000068885;ENSG00000100078;ENSG00000227684;ENSG00000146350	CPLANE1;CCDC13;RAB17;FOXJ1;CFAP44;OFD1;NPHP3;ONECUT2;IQUB;-;IFT80;PLA2G3;CROCCP4;TBC1D32
GO:0034702	CC	ion channel complex	14	0.0076132	ENSG00000145864;ENSG00000102057;ENSG00000120903;ENSG00000072315;ENSG00000105711;ENSG00000182389;ENSG00000189143;ENSG00000177272;ENSG00000113327;ENSG00000266101;ENSG00000149575;ENSG00000198785;ENSG00000184156;ENSG00000179397	GABRB2;KCND1;CHRNA2;TRPC5;SCN1B;CACNB4;CLDN4;KCNA3;GABRG2;-;SCN2B;GRIN3A;KCNQ3;CATSPERE
GO:0005244	MF	voltage-gated ion channel activity	13	0.00115664	ENSG00000177807;ENSG00000266101;ENSG00000102057;ENSG00000198785;ENSG00000105711;ENSG00000182389;ENSG00000183960;ENSG00000177272;ENSG00000184261;ENSG00000287725;ENSG00000149575;ENSG00000184156;ENSG00000070985	KCNJ10;-;KCND1;GRIN3A;SCN1B;CACNB4;KCNH8;KCNA3;KCNK12;-;SCN2B;KCNQ3;TRPM5
GO:0022832	MF	voltage-gated channel activity	13	0.00120417	ENSG00000177807;ENSG00000266101;ENSG00000102057;ENSG00000198785;ENSG00000105711;ENSG00000182389;ENSG00000183960;ENSG00000177272;ENSG00000184261;ENSG00000287725;ENSG00000149575;ENSG00000184156;ENSG00000070985	KCNJ10;-;KCND1;GRIN3A;SCN1B;CACNB4;KCNH8;KCNA3;KCNK12;-;SCN2B;KCNQ3;TRPM5
GO:0098793	CC	presynapse	13	0.0017756	ENSG00000177807;ENSG00000089250;ENSG00000167371;ENSG00000263276;ENSG00000177272;ENSG00000273055;ENSG00000196549;ENSG00000172137;ENSG00000036828;ENSG00000147437;ENSG00000074317;ENSG00000101180;ENSG00000196338	KCNJ10;NOS1;PRRT2;-;KCNA3;-;MME;CALB2;CASR;GNRH1;SNCB;HRH3;NLGN3
GO:0070848	BP	response to growth factor	13	0.00884668	ENSG00000131711;ENSG00000237586;ENSG00000166986;ENSG00000260428;ENSG00000125931;ENSG00000101665;ENSG00000089250;ENSG00000136826;ENSG00000036828;ENSG00000153162;ENSG00000047410;ENSG00000104435;ENSG00000185988	MAP1B;-;MARS1;SCX;CITED1;SMAD7;NOS1;KLF4;CASR;BMP6;TPR;STMN2;PLK5
GO:0060271	BP	cilium assembly	13	0.00924192	ENSG00000197603;ENSG00000244607;ENSG00000124839;ENSG00000129654;ENSG00000206530;ENSG00000046651;ENSG00000113971;ENSG00000119547;ENSG00000164675;ENSG00000262528;ENSG00000068885;ENSG00000100078;ENSG00000146350	CPLANE1;CCDC13;RAB17;FOXJ1;CFAP44;OFD1;NPHP3;ONECUT2;IQUB;-;IFT80;PLA2G3;TBC1D32
GO:0005814	CC	centriole	12	0.000391543	ENSG00000042493;ENSG00000163611;ENSG00000259845;ENSG00000046651;ENSG00000204389;ENSG00000173110;ENSG00000115355;ENSG00000262528;ENSG00000225217;ENSG00000204388;ENSG00000100078;ENSG00000227684	CAPG;SPICE1;HERC2P10;OFD1;HSPA1A;HSPA6;CCDC88A;-;HSPA7;HSPA1B;PLA2G3;CROCCP4
GO:0009266	BP	response to temperature stimulus	12	0.000615167	ENSG00000171116;ENSG00000204390;ENSG00000109424;ENSG00000173110;ENSG00000204389;ENSG00000153291;ENSG00000268738;ENSG00000225217;ENSG00000170345;ENSG00000204388;ENSG00000047410;ENSG00000138379	HSFX1;HSPA1L;UCP1;HSPA6;HSPA1A;SLC25A27;HSFX2;HSPA7;FOS;HSPA1B;TPR;MSTN
GO:1901653	BP	cellular response to peptide	12	0.00263039	ENSG00000131711;ENSG00000129467;ENSG00000101255;ENSG00000105550;ENSG00000163884;ENSG00000166986;ENSG00000130707;ENSG00000266101;ENSG00000136826;ENSG00000036828;ENSG00000188191;ENSG00000100889	MAP1B;ADCY4;TRIB3;FGF21;KLF15;MARS1;ASS1;-;KLF4;CASR;PRKAR1B;PCK2
GO:0031406	MF	carboxylic acid binding	12	0.00624747	ENSG00000241635;ENSG00000038427;ENSG00000130766;ENSG00000198785;ENSG00000109424;ENSG00000149212;ENSG00000130707;ENSG00000226124;ENSG00000089250;ENSG00000081148;ENSG00000286488;ENSG00000036828	UGT1A1;VCAN;SESN2;GRIN3A;UCP1;SESN3;ASS1;FTCDNL1;NOS1;IMPG2;-;CASR
GO:0098656	BP	anion transmembrane transport	11	0.00119581	ENSG00000177807;ENSG00000081479;ENSG00000070915;ENSG00000145864;ENSG00000103257;ENSG00000168003;ENSG00000151012;ENSG00000113327;ENSG00000273055;ENSG00000036828;ENSG00000105281	KCNJ10;LRP2;SLC12A3;GABRB2;SLC7A5;SLC3A2;SLC7A11;GABRG2;-;CASR;SLC1A5
GO:0015081	MF	sodium ion transmembrane transporter activity	11	0.0018015	ENSG00000070915;ENSG00000196517;ENSG00000105711;ENSG00000168003;ENSG00000105675;ENSG00000157765;ENSG00000273055;ENSG00000149575;ENSG00000198743;ENSG00000033867;ENSG00000070985	SLC12A3;SLC6A9;SCN1B;SLC3A2;ATP4A;SLC34A2;-;SCN2B;SLC5A3;SLC4A7;TRPM5
GO:0048545	BP	response to steroid hormone	11	0.00274624	ENSG00000187840;ENSG00000241635;ENSG00000189143;ENSG00000130707;ENSG00000170345;ENSG00000125740;ENSG00000147437;ENSG00000153162;ENSG00000180914;ENSG00000100889;ENSG00000138379	EIF4EBP1;UGT1A1;CLDN4;ASS1;FOS;FOSB;GNRH1;BMP6;OXTR;PCK2;MSTN
GO:1901654	BP	response to ketone	11	0.00274624	ENSG00000187840;ENSG00000189143;ENSG00000130707;ENSG00000146733;ENSG00000125740;ENSG00000136826;ENSG00000147437;ENSG00000170345;ENSG00000180914;ENSG00000100889;ENSG00000138379	EIF4EBP1;CLDN4;ASS1;PSPH;FOSB;KLF4;GNRH1;FOS;OXTR;PCK2;MSTN
GO:0034599	BP	cellular response to oxidative stress	11	0.00840498	ENSG00000130766;ENSG00000109424;ENSG00000151012;ENSG00000183010;ENSG00000259216;ENSG00000204389;ENSG00000204388;ENSG00000136826;ENSG00000170345;ENSG00000143878;ENSG00000010671	SESN2;UCP1;SLC7A11;PYCR1;-;HSPA1A;HSPA1B;KLF4;FOS;RHOB;BTK
GO:0030278	BP	regulation of ossification	10	0.00391444	ENSG00000115738;ENSG00000198963;ENSG00000125931;ENSG00000090539;ENSG00000164107;ENSG00000170577;ENSG00000046653;ENSG00000153162;ENSG00000129167;ENSG00000185630	ID2;RORB;CITED1;CHRD;HAND2;SIX2;GPM6B;BMP6;TPH1;PBX1
GO:0009612	BP	response to mechanical stimulus	10	0.0040787	ENSG00000131711;ENSG00000145390;ENSG00000260428;ENSG00000070669;ENSG00000170345;ENSG00000146733;ENSG00000125740;ENSG00000155657;ENSG00000153162;ENSG00000242866	MAP1B;USP53;SCX;ASNS;FOS;PSPH;FOSB;TTN;BMP6;STRC
GO:0015293	MF	symporter activity	10	0.00442353	ENSG00000115902;ENSG00000163406;ENSG00000070915;ENSG00000196517;ENSG00000146411;ENSG00000157765;ENSG00000273055;ENSG00000198743;ENSG00000033867;ENSG00000105281	SLC1A4;SLC15A2;SLC12A3;SLC6A9;SLC2A12;SLC34A2;-;SLC5A3;SLC4A7;SLC1A5
GO:0050808	BP	synapse organization	10	0.00518186	ENSG00000131711;ENSG00000145864;ENSG00000182389;ENSG00000146006;ENSG00000113327;ENSG00000266101;ENSG00000198910;ENSG00000074317;ENSG00000196338;ENSG00000100095	MAP1B;GABRB2;CACNB4;LRRTM2;GABRG2;-;L1CAM;SNCB;NLGN3;SEZ6L
GO:1901215	BP	negative regulation of neuron death	10	0.00779856	ENSG00000105550;ENSG00000125931;ENSG00000151012;ENSG00000259216;ENSG00000134259;ENSG00000145864;ENSG00000255737;ENSG00000284642;ENSG00000185189;ENSG00000074317	FGF21;CITED1;SLC7A11;-;NGF;GABRB2;AGAP2-AS1;-;NRBP2;SNCB
GO:0015103	MF	inorganic anion transmembrane transporter activity	10	0.00928042	ENSG00000115902;ENSG00000145864;ENSG00000070915;ENSG00000185101;ENSG00000189143;ENSG00000113327;ENSG00000273055;ENSG00000033867;ENSG00000004939;ENSG00000114923	SLC1A4;GABRB2;SLC12A3;ANO9;CLDN4;GABRG2;-;SLC4A7;SLC4A1;SLC4A3
GO:0006865	BP	amino acid transport	9	0.000691608	ENSG00000177807;ENSG00000115902;ENSG00000196517;ENSG00000103257;ENSG00000168003;ENSG00000151012;ENSG00000149150;ENSG00000105281;ENSG00000143847	KCNJ10;SLC1A4;SLC6A9;SLC7A5;SLC3A2;SLC7A11;SLC43A1;SLC1A5;PPFIA4
GO:0009408	BP	response to heat	9	0.000946402	ENSG00000171116;ENSG00000138379;ENSG00000204390;ENSG00000204389;ENSG00000204388;ENSG00000268738;ENSG00000225217;ENSG00000047410;ENSG00000173110	HSFX1;MSTN;HSPA1L;HSPA1A;HSPA1B;HSFX2;HSPA7;TPR;HSPA6
GO:0060429	BP	epithelium development	9	0.00159401	ENSG00000129654;ENSG00000261286;ENSG00000101665;ENSG00000005102;ENSG00000284642;ENSG00000180053;ENSG00000146350;ENSG00000092621;ENSG00000076356	FOXJ1;ATP2C2-AS1;SMAD7;MEOX1;-;NKX2-6;TBC1D32;PHGDH;PLXNA2
GO:0048666	BP	neuron development	9	0.00197759	ENSG00000164107;ENSG00000198963;ENSG00000009694;ENSG00000145864;ENSG00000119547;ENSG00000033867;ENSG00000171094;ENSG00000169136;ENSG00000095464	HAND2;RORB;TENM1;GABRB2;ONECUT2;SLC4A7;ALK;ATF5;PDE6C
GO:0031960	BP	response to corticosteroid	9	0.00296435	ENSG00000187840;ENSG00000241635;ENSG00000130707;ENSG00000170345;ENSG00000125740;ENSG00000147437;ENSG00000153162;ENSG00000100889;ENSG00000138379	EIF4EBP1;UGT1A1;ASS1;FOS;FOSB;GNRH1;BMP6;PCK2;MSTN
GO:0061061	BP	muscle structure development	9	0.00326326	ENSG00000109846;ENSG00000183091;ENSG00000263276;ENSG00000215548;ENSG00000130707;ENSG00000113070;ENSG00000213999;ENSG00000137809;ENSG00000138379	CRYAB;NEB;-;FRG1JP;ASS1;HBEGF;MEF2B;ITGA11;MSTN
GO:0000904	BP	cell morphogenesis involved in differentiation	9	0.00411479	ENSG00000115738;ENSG00000174804;ENSG00000173517;ENSG00000074527;ENSG00000124159;ENSG00000050767;ENSG00000132561;ENSG00000148600;ENSG00000196878	ID2;FZD4;PEAK1;NTN4;MATN4;COL23A1;MATN2;CDHR1;LAMB3
GO:0030534	BP	adult behavior	9	0.00470334	ENSG00000177807;ENSG00000115738;ENSG00000151012;ENSG00000259216;ENSG00000113327;ENSG00000171094;ENSG00000046889;ENSG00000196338;ENSG00000100095	KCNJ10;ID2;SLC7A11;-;GABRG2;ALK;PREX2;NLGN3;SEZ6L
GO:0022843	MF	voltage-gated cation channel activity	9	0.00535535	ENSG00000177807;ENSG00000102057;ENSG00000198785;ENSG00000182389;ENSG00000177272;ENSG00000266101;ENSG00000287725;ENSG00000183960;ENSG00000184156	KCNJ10;KCND1;GRIN3A;CACNB4;KCNA3;-;-;KCNH8;KCNQ3
GO:0015085	MF	calcium ion transmembrane transporter activity	9	0.00714821	ENSG00000261286;ENSG00000072315;ENSG00000168003;ENSG00000182389;ENSG00000266101;ENSG00000287725;ENSG00000127412;ENSG00000198785;ENSG00000092051	ATP2C2-AS1;TRPC5;SLC3A2;CACNB4;-;-;TRPV5;GRIN3A;JPH4
GO:0035295	BP	tube development	9	0.00773627	ENSG00000129654;ENSG00000130707;ENSG00000101665;ENSG00000113971;ENSG00000284642;ENSG00000180053;ENSG00000180914;ENSG00000092621;ENSG00000076356	FOXJ1;ASS1;SMAD7;NPHP3;-;NKX2-6;OXTR;PHGDH;PLXNA2
GO:0048167	BP	regulation of synaptic plasticity	9	0.00804378	ENSG00000177807;ENSG00000131711;ENSG00000167371;ENSG00000146006;ENSG00000175471;ENSG00000196549;ENSG00000172137;ENSG00000196338;ENSG00000092051	KCNJ10;MAP1B;PRRT2;LRRTM2;MCTP1;MME;CALB2;NLGN3;JPH4
GO:0007178	BP	transmembrane receptor protein serine/threonine kinase signaling pathway	9	0.00902227	ENSG00000039319;ENSG00000125931;ENSG00000090539;ENSG00000260428;ENSG00000278129;ENSG00000170345;ENSG00000153162;ENSG00000101665;ENSG00000138379	ZFYVE16;CITED1;CHRD;SCX;ZNF8;FOS;BMP6;SMAD7;MSTN
GO:0055067	BP	monovalent inorganic cation homeostasis	9	0.00902227	ENSG00000177807;ENSG00000164037;ENSG00000070915;ENSG00000104093;ENSG00000105675;ENSG00000004939;ENSG00000273055;ENSG00000033867;ENSG00000114923	KCNJ10;SLC9B1;SLC12A3;DMXL2;ATP4A;SLC4A1;-;SLC4A7;SLC4A3
GO:0034605	BP	cellular response to heat	8	0.000183209	ENSG00000171116;ENSG00000204390;ENSG00000204389;ENSG00000204388;ENSG00000268738;ENSG00000225217;ENSG00000047410;ENSG00000173110	HSFX1;HSPA1L;HSPA1A;HSPA1B;HSFX2;HSPA7;TPR;HSPA6
GO:0009636	BP	response to toxic substance	8	0.000557433	ENSG00000131711;ENSG00000149575;ENSG00000105711;ENSG00000151012;ENSG00000130707;ENSG00000070669;ENSG00000241644;ENSG00000170345	MAP1B;SCN2B;SCN1B;SLC7A11;ASS1;ASNS;INMT;FOS
GO:0098739	BP	import across plasma membrane	8	0.00107012	ENSG00000177807;ENSG00000081479;ENSG00000070915;ENSG00000168003;ENSG00000151012;ENSG00000105675;ENSG00000196950;ENSG00000105281	KCNJ10;LRP2;SLC12A3;SLC3A2;SLC7A11;ATP4A;SLC39A10;SLC1A5
GO:0001822	BP	kidney development	8	0.00301467	ENSG00000197603;ENSG00000115738;ENSG00000125931;ENSG00000170577;ENSG00000130707;ENSG00000113971;ENSG00000196549;ENSG00000153162	CPLANE1;ID2;CITED1;SIX2;ASS1;NPHP3;MME;BMP6
GO:0015698	BP	inorganic anion transport	8	0.00392983	ENSG00000145864;ENSG00000070915;ENSG00000185101;ENSG00000157765;ENSG00000113327;ENSG00000273055;ENSG00000036828;ENSG00000004939	GABRB2;SLC12A3;ANO9;SLC34A2;GABRG2;-;CASR;SLC4A1
GO:0008652	BP	cellular amino acid biosynthetic process	8	0.00435065	ENSG00000166123;ENSG00000183010;ENSG00000130707;ENSG00000070669;ENSG00000146733;ENSG00000166183;ENSG00000092621;ENSG00000135069	GPT2;PYCR1;ASS1;ASNS;PSPH;ASPG;PHGDH;PSAT1
GO:0007517	BP	muscle organ development	8	0.00435065	ENSG00000109846;ENSG00000183091;ENSG00000215548;ENSG00000130707;ENSG00000113070;ENSG00000213999;ENSG00000137809;ENSG00000138379	CRYAB;NEB;FRG1JP;ASS1;HBEGF;MEF2B;ITGA11;MSTN
GO:0051384	BP	response to glucocorticoid	8	0.00582295	ENSG00000187840;ENSG00000241635;ENSG00000130707;ENSG00000170345;ENSG00000125740;ENSG00000153162;ENSG00000100889;ENSG00000138379	EIF4EBP1;UGT1A1;ASS1;FOS;FOSB;BMP6;PCK2;MSTN
GO:0015108	MF	chloride transmembrane transporter activity	8	0.00610121	ENSG00000115902;ENSG00000145864;ENSG00000070915;ENSG00000185101;ENSG00000189143;ENSG00000113327;ENSG00000273055;ENSG00000004939	SLC1A4;GABRB2;SLC12A3;ANO9;CLDN4;GABRG2;-;SLC4A1
GO:0071805	BP	potassium ion transmembrane transport	8	0.00638945	ENSG00000177807;ENSG00000070915;ENSG00000102057;ENSG00000105675;ENSG00000177272;ENSG00000184261;ENSG00000183960;ENSG00000184156	KCNJ10;SLC12A3;KCND1;ATP4A;KCNA3;KCNK12;KCNH8;KCNQ3
GO:0005201	MF	extracellular matrix structural constituent	8	0.00638945	ENSG00000038427;ENSG00000081148;ENSG00000050767;ENSG00000132561;ENSG00000172638;ENSG00000049540;ENSG00000116962;ENSG00000196878	VCAN;IMPG2;COL23A1;MATN2;EFEMP2;ELN;NID1;LAMB3
GO:1903038	BP	negative regulation of leukocyte cell-cell adhesion	8	0.00699677	ENSG00000129654;ENSG00000114013;ENSG00000130707;ENSG00000101665;ENSG00000134460;ENSG00000136826;ENSG00000147437;ENSG00000127951	FOXJ1;CD86;ASS1;SMAD7;IL2RA;KLF4;GNRH1;FGL2
GO:0043524	BP	negative regulation of neuron apoptotic process	8	0.0073163	ENSG00000125931;ENSG00000259216;ENSG00000134259;ENSG00000145864;ENSG00000255737;ENSG00000284642;ENSG00000185189;ENSG00000074317	CITED1;-;NGF;GABRB2;AGAP2-AS1;-;NRBP2;SNCB
GO:0098657	BP	import into cell	8	0.00834098	ENSG00000177807;ENSG00000081479;ENSG00000070915;ENSG00000168003;ENSG00000151012;ENSG00000105675;ENSG00000196950;ENSG00000105281	KCNJ10;LRP2;SLC12A3;SLC3A2;SLC7A11;ATP4A;SLC39A10;SLC1A5
GO:0015294	MF	solute:cation symporter activity	8	0.00834098	ENSG00000163406;ENSG00000070915;ENSG00000196517;ENSG00000146411;ENSG00000157765;ENSG00000273055;ENSG00000198743;ENSG00000033867	SLC15A2;SLC12A3;SLC6A9;SLC2A12;SLC34A2;-;SLC5A3;SLC4A7
GO:0016893	MF	endonuclease activity, active with either ribo- or deoxyribonucleic acids and producing 5'-phosphomonoesters	8	0.00908145	ENSG00000231427;ENSG00000233928;ENSG00000253553;ENSG00000251661;ENSG00000286069;ENSG00000224934;ENSG00000272410;ENSG00000100697	LINC01445;-;-;-;-;-;-;DICER1
GO:0015175	MF	neutral amino acid transmembrane transporter activity	7	6.47e-06	ENSG00000115902;ENSG00000196517;ENSG00000103257;ENSG00000168003;ENSG00000151012;ENSG00000149150;ENSG00000105281	SLC1A4;SLC6A9;SLC7A5;SLC3A2;SLC7A11;SLC43A1;SLC1A5
GO:0015807	BP	L-amino acid transport	7	5.95e-05	ENSG00000177807;ENSG00000115902;ENSG00000196517;ENSG00000103257;ENSG00000168003;ENSG00000151012;ENSG00000105281	KCNJ10;SLC1A4;SLC6A9;SLC7A5;SLC3A2;SLC7A11;SLC1A5
GO:0005801	CC	cis-Golgi network	7	0.000808263	ENSG00000215186;ENSG00000261649;ENSG00000173230;ENSG00000175265;ENSG00000179938;ENSG00000215252;ENSG00000214433	GOLGA6B;GOLGA6L7;GOLGB1;GOLGA8A;GOLGA8J;GOLGA8B;GOLGA2P8
GO:0015171	MF	amino acid transmembrane transporter activity	7	0.00103521	ENSG00000115902;ENSG00000196517;ENSG00000103257;ENSG00000168003;ENSG00000151012;ENSG00000149150;ENSG00000105281	SLC1A4;SLC6A9;SLC7A5;SLC3A2;SLC7A11;SLC43A1;SLC1A5
GO:0098960	MF	postsynaptic neurotransmitter receptor activity	7	0.00152169	ENSG00000120903;ENSG00000198785;ENSG00000204681;ENSG00000113327;ENSG00000145864;ENSG00000257002;ENSG00000101180	CHRNA2;GRIN3A;GABBR1;GABRG2;GABRB2;-;HRH3
GO:0006821	BP	chloride transport	7	0.00232212	ENSG00000145864;ENSG00000070915;ENSG00000185101;ENSG00000113327;ENSG00000273055;ENSG00000036828;ENSG00000004939	GABRB2;SLC12A3;ANO9;GABRG2;-;CASR;SLC4A1
GO:0001649	BP	osteoblast differentiation	7	0.00485771	ENSG00000124216;ENSG00000038427;ENSG00000237586;ENSG00000090539;ENSG00000153162;ENSG00000068885;ENSG00000137809	SNAI1;VCAN;-;CHRD;BMP6;IFT80;ITGA11
GO:0002064	BP	epithelial cell development	7	0.00604852	ENSG00000129654;ENSG00000119547;ENSG00000157423;ENSG00000276975;ENSG00000033867;ENSG00000153162;ENSG00000125864	FOXJ1;ONECUT2;HYDIN;HYDIN2;SLC4A7;BMP6;BFSP1
GO:0007423	BP	sensory organ development	7	0.00782803	ENSG00000164107;ENSG00000237586;ENSG00000173068;ENSG00000204103;ENSG00000136826;ENSG00000180053;ENSG00000153162	HAND2;-;BNC2;MAFB;KLF4;NKX2-6;BMP6
GO:0044306	CC	neuron projection terminus	7	0.00950844	ENSG00000089250;ENSG00000167371;ENSG00000177272;ENSG00000273055;ENSG00000196549;ENSG00000036828;ENSG00000147437	NOS1;PRRT2;KCNA3;-;MME;CASR;GNRH1
GO:0015804	BP	neutral amino acid transport	6	6.35e-05	ENSG00000115902;ENSG00000196517;ENSG00000103257;ENSG00000168003;ENSG00000149150;ENSG00000105281	SLC1A4;SLC6A9;SLC7A5;SLC3A2;SLC43A1;SLC1A5
GO:0042026	BP	protein refolding	6	0.000331403	ENSG00000204390;ENSG00000204388;ENSG00000225217;ENSG00000114857;ENSG00000230911;ENSG00000173110	HSPA1L;HSPA1B;HSPA7;NKTR;PPIHP1;HSPA6
GO:0099529	MF	neurotransmitter receptor activity involved in regulation of postsynaptic membrane potential	6	0.00111607	ENSG00000120903;ENSG00000198785;ENSG00000204681;ENSG00000113327;ENSG00000145864;ENSG00000257002	CHRNA2;GRIN3A;GABBR1;GABRG2;GABRB2;-
GO:0015179	MF	L-amino acid transmembrane transporter activity	6	0.00122771	ENSG00000115902;ENSG00000196517;ENSG00000103257;ENSG00000151012;ENSG00000149150;ENSG00000105281	SLC1A4;SLC6A9;SLC7A5;SLC7A11;SLC43A1;SLC1A5
GO:0030279	BP	negative regulation of ossification	6	0.00287123	ENSG00000115738;ENSG00000198963;ENSG00000125931;ENSG00000090539;ENSG00000164107;ENSG00000129167	ID2;RORB;CITED1;CHRD;HAND2;TPH1
GO:0016597	MF	amino acid binding	6	0.00359028	ENSG00000130766;ENSG00000198785;ENSG00000149212;ENSG00000130707;ENSG00000089250;ENSG00000036828	SESN2;GRIN3A;SESN3;ASS1;NOS1;CASR
GO:0016234	CC	inclusion body	6	0.00615616	ENSG00000102349;ENSG00000100253;ENSG00000204389;ENSG00000204388;ENSG00000074317;ENSG00000047410	KLF8;MIOX;HSPA1A;HSPA1B;SNCB;TPR
GO:1903426	BP	regulation of reactive oxygen species biosynthetic process	6	0.00739684	ENSG00000118113;ENSG00000109424;ENSG00000130707;ENSG00000136826;ENSG00000140254;ENSG00000173208	MMP8;UCP1;ASS1;KLF4;DUOXA1;ABCD2
GO:0001618	MF	virus receptor activity	6	0.00739684	ENSG00000186827;ENSG00000114013;ENSG00000204388;ENSG00000260314;ENSG00000213621;ENSG00000105281	TNFRSF4;CD86;HSPA1B;MRC1;RPSAP54;SLC1A5
GO:0140272	MF	exogenous protein binding	6	0.00784779	ENSG00000186827;ENSG00000114013;ENSG00000204388;ENSG00000260314;ENSG00000213621;ENSG00000105281	TNFRSF4;CD86;HSPA1B;MRC1;RPSAP54;SLC1A5
GO:0085029	BP	extracellular matrix assembly	5	0.000342549	ENSG00000074527;ENSG00000172638;ENSG00000196878;ENSG00000046653;ENSG00000166482	NTN4;EFEMP2;LAMB3;GPM6B;MFAP4
GO:0000137	CC	Golgi cis cisterna	5	0.000342549	ENSG00000179938;ENSG00000215186;ENSG00000175265;ENSG00000215252;ENSG00000214433	GOLGA8J;GOLGA6B;GOLGA8A;GOLGA8B;GOLGA2P8
GO:1902475	BP	L-alpha-amino acid transmembrane transport	5	0.000403872	ENSG00000177807;ENSG00000168003;ENSG00000151012;ENSG00000105281;ENSG00000103257	KCNJ10;SLC3A2;SLC7A11;SLC1A5;SLC7A5
GO:0031430	CC	M band	5	0.000550949	ENSG00000109846;ENSG00000122477;ENSG00000164309;ENSG00000214872;ENSG00000155657	CRYAB;LRRC39;CMYA5;SMTNL1;TTN
GO:0045668	BP	negative regulation of osteoblast differentiation	5	0.00266081	ENSG00000115738;ENSG00000198963;ENSG00000125931;ENSG00000090539;ENSG00000164107	ID2;RORB;CITED1;CHRD;HAND2
GO:0060395	BP	SMAD protein signal transduction	5	0.00422864	ENSG00000153162;ENSG00000139269;ENSG00000170345;ENSG00000125931;ENSG00000138379	BMP6;INHBE;FOS;CITED1;MSTN
GO:0071385	BP	cellular response to glucocorticoid stimulus	5	0.00460729	ENSG00000187840;ENSG00000241635;ENSG00000100889;ENSG00000138379;ENSG00000130707	EIF4EBP1;UGT1A1;PCK2;MSTN;ASS1
GO:0031985	CC	Golgi cisterna	5	0.00460729	ENSG00000179938;ENSG00000215186;ENSG00000175265;ENSG00000215252;ENSG00000214433	GOLGA8J;GOLGA6B;GOLGA8A;GOLGA8B;GOLGA2P8
GO:0071384	BP	cellular response to corticosteroid stimulus	5	0.00543579	ENSG00000187840;ENSG00000241635;ENSG00000100889;ENSG00000138379;ENSG00000130707	EIF4EBP1;UGT1A1;PCK2;MSTN;ASS1
GO:0003333	BP	amino acid transmembrane transport	5	0.00543579	ENSG00000177807;ENSG00000168003;ENSG00000151012;ENSG00000105281;ENSG00000103257	KCNJ10;SLC3A2;SLC7A11;SLC1A5;SLC7A5
GO:0015701	BP	bicarbonate transport	5	0.00543579	ENSG00000273055;ENSG00000188536;ENSG00000114923;ENSG00000033867;ENSG00000004939	-;HBA2;SLC4A3;SLC4A7;SLC4A1
GO:0017144	BP	drug metabolic process	5	0.00543579	ENSG00000089250;ENSG00000073067;ENSG00000205702;ENSG00000255974;ENSG00000241635	NOS1;CYP2W1;CYP2D7;CYP2A6;UGT1A1
GO:1902476	BP	chloride transmembrane transport	5	0.00588716	ENSG00000273055;ENSG00000145864;ENSG00000070915;ENSG00000036828;ENSG00000113327	-;GABRB2;SLC12A3;CASR;GABRG2
GO:0089718	BP	amino acid import across plasma membrane	4	0.000127282	ENSG00000177807;ENSG00000168003;ENSG00000151012;ENSG00000105281	KCNJ10;SLC3A2;SLC7A11;SLC1A5
GO:0043090	BP	amino acid import	4	0.000500274	ENSG00000177807;ENSG00000168003;ENSG00000151012;ENSG00000105281	KCNJ10;SLC3A2;SLC7A11;SLC1A5
GO:0036003	BP	positive regulation of transcription from RNA polymerase II promoter in response to stress	4	0.00092989	ENSG00000171116;ENSG00000268738;ENSG00000130766;ENSG00000162772	HSFX1;HSFX2;SESN2;ATF3
GO:0071377	BP	cellular response to glucagon stimulus	4	0.00132996	ENSG00000129467;ENSG00000105550;ENSG00000188191;ENSG00000130707	ADCY4;FGF21;PRKAR1B;ASS1
GO:0071711	BP	basement membrane organization	4	0.00183673	ENSG00000074527;ENSG00000116962;ENSG00000092009;ENSG00000196878	NTN4;NID1;CMA1;LAMB3
GO:0044183	MF	protein folding chaperone	4	0.0021343	ENSG00000166405;ENSG00000204390;ENSG00000173110;ENSG00000204388	RIC3;HSPA1L;HSPA6;HSPA1B
GO:0042738	BP	exogenous drug catabolic process	4	0.00246353	ENSG00000089250;ENSG00000073067;ENSG00000205702;ENSG00000255974	NOS1;CYP2W1;CYP2D7;CYP2A6
GO:0070059	BP	intrinsic apoptotic signaling pathway in response to endoplasmic reticulum stress	4	0.00246353	ENSG00000101255;ENSG00000105327;ENSG00000128965;ENSG00000087074	TRIB3;BBC3;CHAC1;PPP1R15A
GO:0060536	BP	cartilage morphogenesis	4	0.00246353	ENSG00000124216;ENSG00000124159;ENSG00000132561;ENSG00000164107	SNAI1;MATN4;MATN2;HAND2
GO:0010922	BP	positive regulation of phosphatase activity	4	0.00322339	ENSG00000213949;ENSG00000196950;ENSG00000246477;ENSG00000087074	ITGA1;SLC39A10;-;PPP1R15A
GO:0042737	BP	drug catabolic process	4	0.00322339	ENSG00000089250;ENSG00000073067;ENSG00000205702;ENSG00000255974	NOS1;CYP2W1;CYP2D7;CYP2A6
GO:0071549	BP	cellular response to dexamethasone stimulus	4	0.00365716	ENSG00000187840;ENSG00000100889;ENSG00000138379;ENSG00000130707	EIF4EBP1;PCK2;MSTN;ASS1
GO:0033762	BP	response to glucagon	4	0.00464	ENSG00000129467;ENSG00000105550;ENSG00000188191;ENSG00000130707	ADCY4;FGF21;PRKAR1B;ASS1
GO:0050873	BP	brown fat cell differentiation	4	0.005192	ENSG00000116741;ENSG00000109424;ENSG00000172216;ENSG00000196878	RGS2;UCP1;CEBPB;LAMB3
GO:0051085	BP	chaperone cofactor-dependent protein refolding	4	0.005192	ENSG00000213234;ENSG00000204390;ENSG00000173110;ENSG00000204388	ST13P10;HSPA1L;HSPA6;HSPA1B
GO:0016486	BP	peptide hormone processing	4	0.00710703	ENSG00000196549;ENSG00000092009;ENSG00000100448;ENSG00000134259	MME;CMA1;CTSG;NGF
GO:0140448	BP	signaling receptor ligand precursor processing	4	0.00710703	ENSG00000196549;ENSG00000092009;ENSG00000100448;ENSG00000134259	MME;CMA1;CTSG;NGF
GO:0002062	BP	chondrocyte differentiation	4	0.00710703	ENSG00000260428;ENSG00000068885;ENSG00000170891;ENSG00000170577	SCX;IFT80;CYTL1;SIX2
GO:0050909	BP	sensory perception of taste	4	0.00861261	ENSG00000256274;ENSG00000070985;ENSG00000230483;ENSG00000212125	TAS2R64P;TRPM5;-;TAS2R15P
GO:0051084	BP	'de novo' posttranslational protein folding	4	0.00861261	ENSG00000213234;ENSG00000204390;ENSG00000173110;ENSG00000204388	ST13P10;HSPA1L;HSPA6;HSPA1B
GO:0032570	BP	response to progesterone	4	0.00861261	ENSG00000170345;ENSG00000125740;ENSG00000189143;ENSG00000180914	FOS;FOSB;CLDN4;OXTR
GO:0005452	MF	inorganic anion exchanger activity	4	0.00861261	ENSG00000273055;ENSG00000114923;ENSG00000033867;ENSG00000004939	-;SLC4A3;SLC4A7;SLC4A1
GO:0043388	BP	positive regulation of DNA binding	4	0.00943773	ENSG00000164107;ENSG00000136826;ENSG00000134259;ENSG00000118113	HAND2;KLF4;NGF;MMP8
GO:1903428	BP	positive regulation of reactive oxygen species biosynthetic process	4	0.00943773	ENSG00000140254;ENSG00000118113;ENSG00000136826;ENSG00000130707	DUOXA1;MMP8;KLF4;ASS1
GO:0002357	BP	defense response to tumor cell	3	3.84e-05	ENSG00000136826;ENSG00000144642;ENSG00000185988	KLF4;RBMS3;PLK5
GO:0017085	BP	response to insecticide	3	0.000185792	ENSG00000131711;ENSG00000149575;ENSG00000105711	MAP1B;SCN2B;SCN1B
GO:0043586	BP	tongue development	3	0.000319958	ENSG00000173068;ENSG00000180053;ENSG00000164107	BNC2;NKX2-6;HAND2
GO:0002347	BP	response to tumor cell	3	0.00141481	ENSG00000136826;ENSG00000144642;ENSG00000185988	KLF4;RBMS3;PLK5
GO:0006564	BP	L-serine biosynthetic process	3	0.00141481	ENSG00000146733;ENSG00000092621;ENSG00000135069	PSPH;PHGDH;PSAT1
GO:0002003	BP	angiotensin maturation	3	0.00185654	ENSG00000196549;ENSG00000092009;ENSG00000100448	MME;CMA1;CTSG
GO:0099528	MF	G protein-coupled neurotransmitter receptor activity	3	0.00185654	ENSG00000101180;ENSG00000204681;ENSG00000257002	HRH3;GABBR1;-
GO:0060749	BP	mammary gland alveolus development	3	0.00237531	ENSG00000129167;ENSG00000115738;ENSG00000255737	TPH1;ID2;AGAP2-AS1
GO:0035850	BP	epithelial cell differentiation involved in kidney development	3	0.00237531	ENSG00000170577;ENSG00000163884;ENSG00000272398	SIX2;KLF15;CD24
GO:0050774	BP	negative regulation of dendrite morphogenesis	3	0.00297535	ENSG00000196338;ENSG00000066248;ENSG00000072315	NLGN3;NGEF;TRPC5
GO:0034616	BP	response to laminar fluid shear stress	3	0.00366047	ENSG00000136826;ENSG00000130707;ENSG00000101665	KLF4;ASS1;SMAD7
GO:0000800	CC	lateral element	3	0.00366047	ENSG00000139351;ENSG00000196074;ENSG00000153157	SYCP3;SYCP2;SYCP2L
GO:0017101	CC	aminoacyl-tRNA synthetase multienzyme complex	3	0.00366047	ENSG00000134684;ENSG00000106305;ENSG00000166986	YARS1;AIMP2;MARS1
GO:0070071	BP	proton-transporting two-sector ATPase complex assembly	3	0.00529953	ENSG00000099624;ENSG00000136872;ENSG00000280198	ATP5F1D;ALDOB;-
GO:0032516	BP	positive regulation of phosphoprotein phosphatase activity	3	0.00529953	ENSG00000213949;ENSG00000196950;ENSG00000087074	ITGA1;SLC39A10;PPP1R15A
GO:0017121	BP	plasma membrane phospholipid scrambling	3	0.00625938	ENSG00000237276;ENSG00000185101;ENSG00000004939	ANO7L1;ANO9;SLC4A1
GO:0006563	BP	L-serine metabolic process	3	0.00625938	ENSG00000146733;ENSG00000092621;ENSG00000135069	PSPH;PHGDH;PSAT1
GO:0051787	MF	misfolded protein binding	3	0.0073162	ENSG00000204390;ENSG00000173110;ENSG00000204388	HSPA1L;HSPA6;HSPA1B
GO:0021591	BP	ventricular system development	3	0.00847218	ENSG00000276975;ENSG00000157423;ENSG00000151012	HYDIN2;HYDIN;SLC7A11
GO:0034620	BP	cellular response to unfolded protein	3	0.00847218	ENSG00000204390;ENSG00000173110;ENSG00000204388	HSPA1L;HSPA6;HSPA1B
GO:0061005	BP	cell differentiation involved in kidney development	3	0.00847218	ENSG00000170577;ENSG00000163884;ENSG00000272398	SIX2;KLF15;CD24
GO:0042104	BP	positive regulation of activated T cell proliferation	3	0.00972922	ENSG00000134460;ENSG00000160223;ENSG00000272398	IL2RA;ICOSLG;CD24
GO:1990622	CC	CHOP-ATF3 complex	2	0.000457017	ENSG00000175197;ENSG00000162772	DDIT3;ATF3
GO:1990718	CC	axonemal central pair projection	2	0.000457017	ENSG00000157423;ENSG00000276975	HYDIN;HYDIN2
GO:0036488	CC	CHOP-C/EBP complex	2	0.000457017	ENSG00000172216;ENSG00000175197	CEBPB;DDIT3
GO:0060438	BP	trachea development	2	0.00135155	ENSG00000157423;ENSG00000276975	HYDIN;HYDIN2
GO:0061056	BP	sclerotome development	2	0.00135155	ENSG00000260428;ENSG00000005102	SCX;MEOX1
GO:0006868	BP	glutamine transport	2	0.00135155	ENSG00000115902;ENSG00000105281	SLC1A4;SLC1A5
GO:0046684	BP	response to pyrethroid	2	0.00135155	ENSG00000149575;ENSG00000105711	SCN2B;SCN1B
GO:0035426	BP	extracellular matrix-cell signaling	2	0.00266474	ENSG00000074527;ENSG00000174804	NTN4;FZD4
GO:0015798	BP	myo-inositol transport	2	0.00266474	ENSG00000198743;ENSG00000197121	SLC5A3;PGAP1
GO:0071953	CC	elastic fiber	2	0.00266474	ENSG00000049540;ENSG00000166482	ELN;MFAP4
GO:0086006	MF	voltage-gated sodium channel activity involved in cardiac muscle cell action potential	2	0.00266474	ENSG00000149575;ENSG00000105711	SCN2B;SCN1B
GO:0098639	MF	collagen binding involved in cell-matrix adhesion	2	0.00266474	ENSG00000213949;ENSG00000137809	ITGA1;ITGA11
GO:1904158	BP	axonemal central apparatus assembly	2	0.00437829	ENSG00000276975;ENSG00000157423	HYDIN2;HYDIN
GO:0010286	BP	heat acclimation	2	0.00437829	ENSG00000204389;ENSG00000204388	HSPA1A;HSPA1B
GO:0070370	BP	cellular heat acclimation	2	0.00437829	ENSG00000204389;ENSG00000204388	HSPA1A;HSPA1B
GO:0061002	BP	negative regulation of dendritic spine morphogenesis	2	0.00437829	ENSG00000196338;ENSG00000066248	NLGN3;NGEF
GO:0060982	BP	coronary artery morphogenesis	2	0.00437829	ENSG00000164107;ENSG00000081479	HAND2;LRP2
GO:0015186	MF	L-glutamine transmembrane transporter activity	2	0.00437829	ENSG00000115902;ENSG00000105281	SLC1A4;SLC1A5
GO:0043237	MF	laminin-1 binding	2	0.00437829	ENSG00000074527;ENSG00000116962	NTN4;NID1
GO:0015194	MF	L-serine transmembrane transporter activity	2	0.00437829	ENSG00000115902;ENSG00000105281	SLC1A4;SLC1A5
GO:0061588	BP	calcium activated phospholipid scrambling	2	0.00647454	ENSG00000237276;ENSG00000185101	ANO7L1;ANO9
GO:0070508	BP	cholesterol import	2	0.00647454	ENSG00000286488;ENSG00000164211	-;STARD4
GO:0072311	BP	glomerular epithelial cell differentiation	2	0.00647454	ENSG00000272398;ENSG00000163884	CD24;KLF15
GO:0035376	BP	sterol import	2	0.00647454	ENSG00000286488;ENSG00000164211	-;STARD4
GO:0098712	BP	L-glutamate import across plasma membrane	2	0.00647454	ENSG00000177807;ENSG00000151012	KCNJ10;SLC7A11
GO:0061318	BP	renal filtration cell differentiation	2	0.00647454	ENSG00000272398;ENSG00000163884	CD24;KLF15
GO:0072112	BP	glomerular visceral epithelial cell differentiation	2	0.00647454	ENSG00000272398;ENSG00000163884	CD24;KLF15
GO:0045053	BP	protein retention in Golgi apparatus	2	0.00647454	ENSG00000197969;ENSG00000129003	VPS13A;VPS13C
GO:0022889	MF	serine transmembrane transporter activity	2	0.00647454	ENSG00000115902;ENSG00000105281	SLC1A4;SLC1A5
GO:0098634	MF	cell-matrix adhesion mediator activity	2	0.00647454	ENSG00000213949;ENSG00000137809	ITGA1;ITGA11
GO:0051938	BP	L-glutamate import	2	0.00893638	ENSG00000177807;ENSG00000151012	KCNJ10;SLC7A11
GO:0043461	BP	proton-transporting ATP synthase complex assembly	2	0.00893638	ENSG00000099624;ENSG00000280198	ATP5F1D;-
GO:0060977	BP	coronary vasculature morphogenesis	2	0.00893638	ENSG00000164107;ENSG00000081479	HAND2;LRP2
GO:0060371	BP	regulation of atrial cardiac muscle cell membrane depolarization	2	0.00893638	ENSG00000149575;ENSG00000105711	SCN2B;SCN1B

## Sheet: Table S17
Table S17. Gene ontology (GO) enrichment analysis of the DEGs for comparison of Ctr_vs_DI10
GO ID	Term Type	Description	Number	Pvalue	Gene_IDs	Gene_names
GO:0051239	BP	regulation of multicellular organismal process	37	0.00116252	ENSG00000131711;ENSG00000066248;ENSG00000185630;ENSG00000105711;ENSG00000078900;ENSG00000158955;ENSG00000275126;ENSG00000167244;ENSG00000035720;ENSG00000058404;ENSG00000223443;ENSG00000101335;ENSG00000103855;ENSG00000090539;ENSG00000215199;ENSG00000213398;ENSG00000028137;ENSG00000169783;ENSG00000153902;ENSG00000196562;ENSG00000170345;ENSG00000106366;ENSG00000100097;ENSG00000124212;ENSG00000213467…	MAP1B;NGEF;PBX1;SCN1B;TP73;WNT9B;H4C13;IGF2;STAP1;CAMK2B;USP17L2;MYL9;CD276;CHRD;YWHAZP6;LCAT;TNFRSF1B;LINGO1;LGI4;SULF2;FOS;SERPINE1;LGALS1;PTGIS;HMGB1P37;AVPR2;SIX2;S100B;SCN4A;TRIM15;CUX2;TNNC2;H4C2;NTSR1;-;CPNE5;RGS4
GO:0032501	BP	multicellular organismal process	37	0.00348877	ENSG00000185630;ENSG00000272767;ENSG00000158955;ENSG00000121807;ENSG00000145536;ENSG00000187908;ENSG00000163431;ENSG00000101335;ENSG00000215199;ENSG00000105711;ENSG00000213398;ENSG00000099957;ENSG00000165091;ENSG00000004939;ENSG00000258546;ENSG00000153902;ENSG00000196562;ENSG00000170345;ENSG00000107099;ENSG00000167244;ENSG00000186081;ENSG00000123843;ENSG00000258484;ENSG00000170577;ENSG00000143333…	PBX1;JMJD1C-AS1;WNT9B;CCR2;ADAMTS16;DMBT1;LMOD1;MYL9;YWHAZP6;SCN1B;LCAT;P2RX6;TMC1;SLC4A1;CENPUP2;LGI4;SULF2;FOS;DOCK8;IGF2;KRT5;C4BPB;SPESP1;SIX2;RGS16;BTBD7P1;SCN4A;RPS3AP38;CUX2;AGTR2;VWF;TNNC2;S100B;NTSR1;AVPR2;MYBPC2;STRC
GO:0005615	CC	extracellular space	25	0.000351053	ENSG00000237248;ENSG00000138675;ENSG00000158955;ENSG00000167244;ENSG00000187908;ENSG00000123843;ENSG00000175868;ENSG00000185559;ENSG00000090539;ENSG00000215199;ENSG00000213398;ENSG00000157322;ENSG00000169783;ENSG00000153902;ENSG00000196562;ENSG00000106366;ENSG00000100097;ENSG00000124212;ENSG00000166278;ENSG00000223611;ENSG00000277224;ENSG00000110169;ENSG00000160307;ENSG00000185198;ENSG00000157335	LINC00987;FGF5;WNT9B;IGF2;DMBT1;C4BPB;CALCB;DLK1;CHRD;YWHAZP6;LCAT;CLEC18A;LINGO1;LGI4;SULF2;SERPINE1;LGALS1;PTGIS;C2;SUPT20HL2;H2BC7;HPX;S100B;PRSS57;CLEC18C
GO:2000026	BP	regulation of multicellular organismal development	25	0.00287222	ENSG00000131711;ENSG00000066248;ENSG00000185630;ENSG00000105711;ENSG00000078900;ENSG00000158955;ENSG00000275126;ENSG00000035720;ENSG00000058404;ENSG00000101335;ENSG00000215199;ENSG00000169783;ENSG00000153902;ENSG00000196562;ENSG00000170345;ENSG00000106366;ENSG00000100097;ENSG00000124212;ENSG00000170577;ENSG00000160307;ENSG00000111249;ENSG00000278705;ENSG00000028137;ENSG00000124772;ENSG00000117152	MAP1B;NGEF;PBX1;SCN1B;TP73;WNT9B;H4C13;STAP1;CAMK2B;MYL9;YWHAZP6;LINGO1;LGI4;SULF2;FOS;SERPINE1;LGALS1;PTGIS;SIX2;S100B;CUX2;H4C2;TNFRSF1B;CPNE5;RGS4
GO:0045595	BP	regulation of cell differentiation	23	0.00206919	ENSG00000131711;ENSG00000066248;ENSG00000185630;ENSG00000105711;ENSG00000078900;ENSG00000158955;ENSG00000275126;ENSG00000035720;ENSG00000058404;ENSG00000101335;ENSG00000090539;ENSG00000169783;ENSG00000170345;ENSG00000106366;ENSG00000100097;ENSG00000167244;ENSG00000170577;ENSG00000160307;ENSG00000111249;ENSG00000278705;ENSG00000028137;ENSG00000124772;ENSG00000117152	MAP1B;NGEF;PBX1;SCN1B;TP73;WNT9B;H4C13;STAP1;CAMK2B;MYL9;CHRD;LINGO1;FOS;SERPINE1;LGALS1;IGF2;SIX2;S100B;CUX2;H4C2;TNFRSF1B;CPNE5;RGS4
GO:0009967	BP	positive regulation of signal transduction	21	0.0039602	ENSG00000223443;ENSG00000213467;ENSG00000117152;ENSG00000124212;ENSG00000110169;ENSG00000215199;ENSG00000078900;ENSG00000160307;ENSG00000198400;ENSG00000100453;ENSG00000164078;ENSG00000101188;ENSG00000281348;ENSG00000257391;ENSG00000196562;ENSG00000167244;ENSG00000138675;ENSG00000111249;ENSG00000035720;ENSG00000100097;ENSG00000204610	USP17L2;HMGB1P37;RGS4;PTGIS;HPX;YWHAZP6;TP73;S100B;NTRK1;GZMB;MST1R;NTSR1;-;-;SULF2;IGF2;FGF5;CUX2;STAP1;LGALS1;TRIM15
GO:0051240	BP	positive regulation of multicellular organismal process	21	0.00804116	ENSG00000223443;ENSG00000213467;ENSG00000103855;ENSG00000117152;ENSG00000124212;ENSG00000028137;ENSG00000105711;ENSG00000101188;ENSG00000196562;ENSG00000078900;ENSG00000160307;ENSG00000204610;ENSG00000124772;ENSG00000257391;ENSG00000126895;ENSG00000170345;ENSG00000167244;ENSG00000106366;ENSG00000111249;ENSG00000131711;ENSG00000058404	USP17L2;HMGB1P37;CD276;RGS4;PTGIS;TNFRSF1B;SCN1B;NTSR1;SULF2;TP73;S100B;TRIM15;CPNE5;-;AVPR2;FOS;IGF2;SERPINE1;CUX2;MAP1B;CAMK2B
GO:0002682	BP	regulation of immune system process	20	0.00586375	ENSG00000223443;ENSG00000101335;ENSG00000103855;ENSG00000167244;ENSG00000166278;ENSG00000110169;ENSG00000213467;ENSG00000123843;ENSG00000078900;ENSG00000100097;ENSG00000275126;ENSG00000204610;ENSG00000028137;ENSG00000273047;ENSG00000170345;ENSG00000035720;ENSG00000106366;ENSG00000278705;ENSG00000107099;ENSG00000257391	USP17L2;MYL9;CD276;IGF2;C2;HPX;HMGB1P37;C4BPB;TP73;LGALS1;H4C13;TRIM15;TNFRSF1B;-;FOS;STAP1;SERPINE1;H4C2;DOCK8;-
GO:0003008	BP	system process	19	0.00339371	ENSG00000111249;ENSG00000101335;ENSG00000101470;ENSG00000180772;ENSG00000105711;ENSG00000215199;ENSG00000101188;ENSG00000196562;ENSG00000099957;ENSG00000165091;ENSG00000004939;ENSG00000143333;ENSG00000170345;ENSG00000007314;ENSG00000242866;ENSG00000126895;ENSG00000086967;ENSG00000160307;ENSG00000163431	CUX2;MYL9;TNNC2;AGTR2;SCN1B;YWHAZP6;NTSR1;SULF2;P2RX6;TMC1;SLC4A1;RGS16;FOS;SCN4A;STRC;AVPR2;MYBPC2;S100B;LMOD1
GO:0051960	BP	regulation of nervous system development	15	0.000580174	ENSG00000111249;ENSG00000131711;ENSG00000066248;ENSG00000185630;ENSG00000105711;ENSG00000215199;ENSG00000078900;ENSG00000160307;ENSG00000028137;ENSG00000169783;ENSG00000153902;ENSG00000124772;ENSG00000035720;ENSG00000100097;ENSG00000058404	CUX2;MAP1B;NGEF;PBX1;SCN1B;YWHAZP6;TP73;S100B;TNFRSF1B;LINGO1;LGI4;CPNE5;STAP1;LGALS1;CAMK2B
GO:0002684	BP	positive regulation of immune system process	15	0.00504792	ENSG00000223443;ENSG00000213467;ENSG00000103855;ENSG00000167244;ENSG00000166278;ENSG00000110169;ENSG00000123843;ENSG00000204610;ENSG00000273047;ENSG00000170345;ENSG00000035720;ENSG00000106366;ENSG00000100097;ENSG00000107099;ENSG00000257391	USP17L2;HMGB1P37;CD276;IGF2;C2;HPX;C4BPB;TRIM15;-;FOS;STAP1;SERPINE1;LGALS1;DOCK8;-
GO:0051093	BP	negative regulation of developmental process	14	0.00641375	ENSG00000066248;ENSG00000185630;ENSG00000090539;ENSG00000078900;ENSG00000170577;ENSG00000100097;ENSG00000158955;ENSG00000275126;ENSG00000169783;ENSG00000117152;ENSG00000035720;ENSG00000106366;ENSG00000278705;ENSG00000160307	NGEF;PBX1;CHRD;TP73;SIX2;LGALS1;WNT9B;H4C13;LINGO1;RGS4;STAP1;SERPINE1;H4C2;S100B
GO:0060284	BP	regulation of cell development	13	0.00843947	ENSG00000111249;ENSG00000131711;ENSG00000066248;ENSG00000185630;ENSG00000105711;ENSG00000078900;ENSG00000028137;ENSG00000169783;ENSG00000124772;ENSG00000117152;ENSG00000035720;ENSG00000100097;ENSG00000058404	CUX2;MAP1B;NGEF;PBX1;SCN1B;TP73;TNFRSF1B;LINGO1;CPNE5;RGS4;STAP1;LGALS1;CAMK2B
GO:0045596	BP	negative regulation of cell differentiation	12	0.0022894	ENSG00000066248;ENSG00000185630;ENSG00000090539;ENSG00000078900;ENSG00000170577;ENSG00000100097;ENSG00000275126;ENSG00000169783;ENSG00000117152;ENSG00000035720;ENSG00000278705;ENSG00000160307	NGEF;PBX1;CHRD;TP73;SIX2;LGALS1;H4C13;LINGO1;RGS4;STAP1;H4C2;S100B
GO:0050767	BP	regulation of neurogenesis	12	0.00433216	ENSG00000111249;ENSG00000131711;ENSG00000066248;ENSG00000185630;ENSG00000105711;ENSG00000078900;ENSG00000028137;ENSG00000169783;ENSG00000124772;ENSG00000035720;ENSG00000100097;ENSG00000058404	CUX2;MAP1B;NGEF;PBX1;SCN1B;TP73;TNFRSF1B;LINGO1;CPNE5;STAP1;LGALS1;CAMK2B
GO:0006325	BP	chromatin organization	12	0.00644474	ENSG00000213467;ENSG00000267140;ENSG00000272767;ENSG00000258546;ENSG00000275126;ENSG00000196866;ENSG00000281348;ENSG00000168298;ENSG00000276368;ENSG00000266648;ENSG00000278705;ENSG00000277224	HMGB1P37;-;JMJD1C-AS1;CENPUP2;H4C13;H2AC7;-;H1-4;H2AC14;SETP3;H4C2;H2BC7
GO:0044057	BP	regulation of system process	11	0.00111031	ENSG00000111249;ENSG00000101335;ENSG00000028137;ENSG00000105711;ENSG00000101188;ENSG00000101470;ENSG00000160307;ENSG00000007314;ENSG00000126895;ENSG00000117152;ENSG00000058404	CUX2;MYL9;TNFRSF1B;SCN1B;NTSR1;TNNC2;S100B;SCN4A;AVPR2;RGS4;CAMK2B
GO:0009986	CC	cell surface	11	0.00269433	ENSG00000182168;ENSG00000184451;ENSG00000099250;ENSG00000132704;ENSG00000198400;ENSG00000164078;ENSG00000101188;ENSG00000242866;ENSG00000196562;ENSG00000100097;ENSG00000235169	UNC5C;CCR10;NRP1;FCRL2;NTRK1;MST1R;NTSR1;STRC;SULF2;LGALS1;SMIM1
GO:0120035	BP	regulation of plasma membrane bounded cell projection organization	11	0.00331092	ENSG00000223443;ENSG00000111249;ENSG00000066248;ENSG00000105711;ENSG00000169783;ENSG00000124772;ENSG00000145536;ENSG00000035720;ENSG00000100097;ENSG00000131711;ENSG00000058404	USP17L2;CUX2;NGEF;SCN1B;LINGO1;CPNE5;ADAMTS16;STAP1;LGALS1;MAP1B;CAMK2B
GO:0031344	BP	regulation of cell projection organization	11	0.00369962	ENSG00000223443;ENSG00000111249;ENSG00000066248;ENSG00000105711;ENSG00000169783;ENSG00000124772;ENSG00000145536;ENSG00000035720;ENSG00000100097;ENSG00000131711;ENSG00000058404	USP17L2;CUX2;NGEF;SCN1B;LINGO1;CPNE5;ADAMTS16;STAP1;LGALS1;MAP1B;CAMK2B
GO:0045664	BP	regulation of neuron differentiation	10	0.00672846	ENSG00000111249;ENSG00000131711;ENSG00000066248;ENSG00000185630;ENSG00000105711;ENSG00000078900;ENSG00000169783;ENSG00000124772;ENSG00000100097;ENSG00000058404	CUX2;MAP1B;NGEF;PBX1;SCN1B;TP73;LINGO1;CPNE5;LGALS1;CAMK2B
GO:0098552	CC	side of membrane	9	0.00436773	ENSG00000103855;ENSG00000184451;ENSG00000154330;ENSG00000004939;ENSG00000101188;ENSG00000257391;ENSG00000165091;ENSG00000121807;ENSG00000187908	CD276;CCR10;PGM5;SLC4A1;NTSR1;-;TMC1;CCR2;DMBT1
GO:0006936	BP	muscle contraction	8	8.02e-05	ENSG00000101335;ENSG00000105711;ENSG00000101470;ENSG00000099957;ENSG00000007314;ENSG00000196562;ENSG00000086967;ENSG00000163431	MYL9;SCN1B;TNNC2;P2RX6;SCN4A;SULF2;MYBPC2;LMOD1
GO:0003012	BP	muscle system process	8	0.000249365	ENSG00000101335;ENSG00000105711;ENSG00000101470;ENSG00000099957;ENSG00000007314;ENSG00000196562;ENSG00000086967;ENSG00000163431	MYL9;SCN1B;TNNC2;P2RX6;SCN4A;SULF2;MYBPC2;LMOD1
GO:0050878	BP	regulation of body fluid levels	8	0.00313942	ENSG00000123843;ENSG00000272767;ENSG00000110799;ENSG00000099957;ENSG00000004939;ENSG00000126895;ENSG00000106366;ENSG00000107099	C4BPB;JMJD1C-AS1;VWF;P2RX6;SLC4A1;AVPR2;SERPINE1;DOCK8
GO:0007599	BP	hemostasis	7	0.000202565	ENSG00000123843;ENSG00000272767;ENSG00000110799;ENSG00000099957;ENSG00000004939;ENSG00000126895;ENSG00000107099	C4BPB;JMJD1C-AS1;VWF;P2RX6;SLC4A1;AVPR2;DOCK8
GO:0032993	CC	protein-DNA complex	7	0.000635163	ENSG00000276368;ENSG00000275126;ENSG00000196866;ENSG00000168298;ENSG00000170345;ENSG00000278705;ENSG00000277224	H2AC14;H4C13;H2AC7;H1-4;FOS;H4C2;H2BC7
GO:0010721	BP	negative regulation of cell development	7	0.00315641	ENSG00000066248;ENSG00000185630;ENSG00000078900;ENSG00000169783;ENSG00000117152;ENSG00000035720;ENSG00000100097	NGEF;PBX1;TP73;LINGO1;RGS4;STAP1;LGALS1
GO:0000786	CC	nucleosome	6	0.000512831	ENSG00000275126;ENSG00000196866;ENSG00000168298;ENSG00000276368;ENSG00000278705;ENSG00000277224	H4C13;H2AC7;H1-4;H2AC14;H4C2;H2BC7
GO:0044815	CC	DNA packaging complex	6	0.000749418	ENSG00000275126;ENSG00000196866;ENSG00000168298;ENSG00000276368;ENSG00000278705;ENSG00000277224	H4C13;H2AC7;H1-4;H2AC14;H4C2;H2BC7
GO:0019955	MF	cytokine binding	6	0.000749418	ENSG00000090539;ENSG00000184451;ENSG00000099250;ENSG00000028137;ENSG00000257391;ENSG00000121807	CHRD;CCR10;NRP1;TNFRSF1B;-;CCR2
GO:0007596	BP	blood coagulation	6	0.0010627	ENSG00000123843;ENSG00000272767;ENSG00000110799;ENSG00000099957;ENSG00000004939;ENSG00000107099	C4BPB;JMJD1C-AS1;VWF;P2RX6;SLC4A1;DOCK8
GO:0050817	BP	coagulation	6	0.00112342	ENSG00000123843;ENSG00000272767;ENSG00000110799;ENSG00000099957;ENSG00000004939;ENSG00000107099	C4BPB;JMJD1C-AS1;VWF;P2RX6;SLC4A1;DOCK8
GO:0006334	BP	nucleosome assembly	6	0.00239263	ENSG00000275126;ENSG00000258546;ENSG00000168298;ENSG00000266648;ENSG00000278705;ENSG00000277224	H4C13;CENPUP2;H1-4;SETP3;H4C2;H2BC7
GO:0050768	BP	negative regulation of neurogenesis	6	0.00498233	ENSG00000066248;ENSG00000185630;ENSG00000078900;ENSG00000169783;ENSG00000035720;ENSG00000100097	NGEF;PBX1;TP73;LINGO1;STAP1;LGALS1
GO:0034728	BP	nucleosome organization	6	0.0060019	ENSG00000275126;ENSG00000258546;ENSG00000168298;ENSG00000266648;ENSG00000278705;ENSG00000277224	H4C13;CENPUP2;H1-4;SETP3;H4C2;H2BC7
GO:0090257	BP	regulation of muscle system process	6	0.0060019	ENSG00000101335;ENSG00000101470;ENSG00000028137;ENSG00000007314;ENSG00000117152;ENSG00000058404	MYL9;TNNC2;TNFRSF1B;SCN4A;RGS4;CAMK2B
GO:0051961	BP	negative regulation of nervous system development	6	0.00729061	ENSG00000066248;ENSG00000185630;ENSG00000078900;ENSG00000169783;ENSG00000035720;ENSG00000100097	NGEF;PBX1;TP73;LINGO1;STAP1;LGALS1
GO:0065004	BP	protein-DNA complex assembly	6	0.00905866	ENSG00000275126;ENSG00000258546;ENSG00000168298;ENSG00000266648;ENSG00000278705;ENSG00000277224	H4C13;CENPUP2;H1-4;SETP3;H4C2;H2BC7
GO:0031646	BP	positive regulation of nervous system process	5	2.84e-05	ENSG00000111249;ENSG00000117152;ENSG00000028137;ENSG00000101188;ENSG00000160307	CUX2;RGS4;TNFRSF1B;NTSR1;S100B
GO:0031644	BP	regulation of nervous system process	5	0.00105336	ENSG00000111249;ENSG00000117152;ENSG00000028137;ENSG00000101188;ENSG00000160307	CUX2;RGS4;TNFRSF1B;NTSR1;S100B
GO:0008528	MF	G protein-coupled peptide receptor activity	5	0.00224277	ENSG00000121807;ENSG00000101188;ENSG00000184451;ENSG00000180772;ENSG00000126895	CCR2;NTSR1;CCR10;AGTR2;AVPR2
GO:0001653	MF	peptide receptor activity	5	0.00266989	ENSG00000121807;ENSG00000101188;ENSG00000184451;ENSG00000180772;ENSG00000126895	CCR2;NTSR1;CCR10;AGTR2;AVPR2
GO:0045665	BP	negative regulation of neuron differentiation	5	0.00714247	ENSG00000066248;ENSG00000169783;ENSG00000078900;ENSG00000100097;ENSG00000185630	NGEF;LINGO1;TP73;LGALS1;PBX1
GO:0009636	BP	response to toxic substance	4	0.00215583	ENSG00000131711;ENSG00000170345;ENSG00000100867;ENSG00000105711	MAP1B;FOS;DHRS2;SCN1B
GO:0043204	CC	perikaryon	4	0.00739992	ENSG00000131711;ENSG00000101188;ENSG00000105711;ENSG00000124772	MAP1B;NTSR1;SCN1B;CPNE5
GO:0006333	BP	chromatin assembly or disassembly	4	0.00943488	ENSG00000275126;ENSG00000258546;ENSG00000278705;ENSG00000168298	H4C13;CENPUP2;H4C2;H1-4
GO:1900740	BP	positive regulation of protein insertion into mitochondrial membrane involved in apoptotic signaling pathway	3	0.000848618	ENSG00000215199;ENSG00000078900;ENSG00000100453	YWHAZP6;TP73;GZMB
GO:1900739	BP	regulation of protein insertion into mitochondrial membrane involved in apoptotic signaling pathway	3	0.000848618	ENSG00000215199;ENSG00000078900;ENSG00000100453	YWHAZP6;TP73;GZMB
GO:0031641	BP	regulation of myelination	3	0.00102731	ENSG00000028137;ENSG00000153902;ENSG00000160307	TNFRSF1B;LGI4;S100B
GO:0030239	BP	myofibril assembly	3	0.0011249	ENSG00000086967;ENSG00000154330;ENSG00000163431	MYBPC2;PGM5;LMOD1
GO:1901030	BP	positive regulation of mitochondrial outer membrane permeabilization involved in apoptotic signaling pathway	3	0.0017001	ENSG00000215199;ENSG00000078900;ENSG00000100453	YWHAZP6;TP73;GZMB
GO:0000788	CC	nuclear nucleosome	3	0.00227179	ENSG00000275126;ENSG00000278705;ENSG00000168298	H4C13;H4C2;H1-4
GO:0034080	BP	CENP-A containing nucleosome assembly	3	0.00294984	ENSG00000275126;ENSG00000258546;ENSG00000278705	H4C13;CENPUP2;H4C2
GO:0061001	BP	regulation of dendritic spine morphogenesis	3	0.00294984	ENSG00000111249;ENSG00000066248;ENSG00000058404	CUX2;NGEF;CAMK2B
GO:0010676	BP	positive regulation of cellular carbohydrate metabolic process	3	0.00313667	ENSG00000101188;ENSG00000167244;ENSG00000158571	NTSR1;IGF2;PFKFB1
GO:0045843	BP	negative regulation of striated muscle tissue development	3	0.00333062	ENSG00000117152;ENSG00000078900;ENSG00000160307	RGS4;TP73;S100B
GO:0048635	BP	negative regulation of muscle organ development	3	0.00353176	ENSG00000117152;ENSG00000078900;ENSG00000160307	RGS4;TP73;S100B
GO:1901028	BP	regulation of mitochondrial outer membrane permeabilization involved in apoptotic signaling pathway	3	0.00374017	ENSG00000215199;ENSG00000078900;ENSG00000100453	YWHAZP6;TP73;GZMB
GO:1901862	BP	negative regulation of muscle tissue development	3	0.00395593	ENSG00000117152;ENSG00000078900;ENSG00000160307	RGS4;TP73;S100B
GO:0001658	BP	branching involved in ureteric bud morphogenesis	3	0.00417912	ENSG00000145536;ENSG00000185630;ENSG00000158955	ADAMTS16;PBX1;WNT9B
GO:0031055	BP	chromatin remodeling at centromere	3	0.0046481	ENSG00000275126;ENSG00000258546;ENSG00000278705	H4C13;CENPUP2;H4C2
GO:0009898	CC	cytoplasmic side of plasma membrane	3	0.00514766	ENSG00000101188;ENSG00000154330;ENSG00000004939	NTSR1;PGM5;SLC4A1
GO:1903749	BP	positive regulation of establishment of protein localization to mitochondrion	3	0.00567834	ENSG00000215199;ENSG00000078900;ENSG00000100453	YWHAZP6;TP73;GZMB
GO:0035019	BP	somatic stem cell population maintenance	3	0.00567834	ENSG00000185630;ENSG00000170577;ENSG00000158955	PBX1;SIX2;WNT9B
GO:0031093	CC	platelet alpha granule lumen	3	0.00567834	ENSG00000167244;ENSG00000106366;ENSG00000110799	IGF2;SERPINE1;VWF
GO:0006336	BP	DNA replication-independent nucleosome assembly	3	0.0059555	ENSG00000275126;ENSG00000258546;ENSG00000278705	H4C13;CENPUP2;H4C2
GO:0045913	BP	positive regulation of carbohydrate metabolic process	3	0.00624064	ENSG00000101188;ENSG00000167244;ENSG00000158571	NTSR1;IGF2;PFKFB1
GO:0034724	BP	DNA replication-independent nucleosome organization	3	0.00624064	ENSG00000275126;ENSG00000258546;ENSG00000278705	H4C13;CENPUP2;H4C2
GO:0043486	BP	histone exchange	3	0.00746195	ENSG00000275126;ENSG00000258546;ENSG00000278705	H4C13;CENPUP2;H4C2
GO:0010927	BP	cellular component assembly involved in morphogenesis	3	0.00778774	ENSG00000086967;ENSG00000163431;ENSG00000154330	MYBPC2;LMOD1;PGM5
GO:0001578	BP	microtubule bundle formation	3	0.00881495	ENSG00000131711;ENSG00000160188;ENSG00000170703	MAP1B;RSPH1;TTLL6
GO:0048306	MF	calcium-dependent protein binding	3	0.00991787	ENSG00000101470;ENSG00000187908;ENSG00000160307	TNNC2;DMBT1;S100B
GO:1990791	BP	dorsal root ganglion development	2	0.000114861	ENSG00000117152;ENSG00000182168	RGS4;UNC5C
GO:0072038	BP	mesenchymal stem cell maintenance involved in nephron morphogenesis	2	0.000114861	ENSG00000170577;ENSG00000158955	SIX2;WNT9B
GO:0017085	BP	response to insecticide	2	0.000567273	ENSG00000131711;ENSG00000105711	MAP1B;SCN1B
GO:0035811	BP	negative regulation of urine volume	2	0.000567273	ENSG00000126895;ENSG00000004939	AVPR2;SLC4A1
GO:0032564	MF	dATP binding	2	0.000567273	ENSG00000213234;ENSG00000168298	ST13P10;H1-4
GO:0032558	MF	adenyl deoxyribonucleotide binding	2	0.000790931	ENSG00000213234;ENSG00000168298	ST13P10;H1-4
GO:0032554	MF	purine deoxyribonucleotide binding	2	0.000790931	ENSG00000213234;ENSG00000168298	ST13P10;H1-4
GO:0032552	MF	deoxyribonucleotide binding	2	0.00105026	ENSG00000213234;ENSG00000168298	ST13P10;H1-4
GO:1900246	BP	positive regulation of RIG-I signaling pathway	2	0.00134481	ENSG00000223443;ENSG00000204610	USP17L2;TRIM15
GO:0043196	CC	varicosity	2	0.00167414	ENSG00000131711;ENSG00000028137	MAP1B;TNFRSF1B
GO:0002923	BP	regulation of humoral immune response mediated by circulating immunoglobulin	2	0.00203781	ENSG00000123843;ENSG00000110169	C4BPB;HPX
GO:0061548	BP	ganglion development	2	0.00243539	ENSG00000117152;ENSG00000182168	RGS4;UNC5C
GO:0050910	BP	detection of mechanical stimulus involved in sensory perception of sound	2	0.00243539	ENSG00000242866;ENSG00000165091	STRC;TMC1
GO:0072687	CC	meiotic spindle	2	0.00243539	ENSG00000160188;ENSG00000230368	RSPH1;FAM41C
GO:0001518	CC	voltage-gated sodium channel complex	2	0.00286644	ENSG00000007314;ENSG00000105711	SCN4A;SCN1B
GO:0048714	BP	positive regulation of oligodendrocyte differentiation	2	0.00333053	ENSG00000028137;ENSG00000078900	TNFRSF1B;TP73
GO:0031643	BP	positive regulation of myelination	2	0.00382725	ENSG00000028137;ENSG00000160307	TNFRSF1B;S100B
GO:0045653	BP	negative regulation of megakaryocyte differentiation	2	0.00550897	ENSG00000275126;ENSG00000278705	H4C13;H4C2
GO:0071545	BP	inositol phosphate catabolic process	2	0.00550897	ENSG00000101188;ENSG00000151689	NTSR1;INPP1
GO:0005248	MF	voltage-gated sodium channel activity	2	0.00550897	ENSG00000007314;ENSG00000105711	SCN4A;SCN1B
GO:0061003	BP	positive regulation of dendritic spine morphogenesis	2	0.00613202	ENSG00000111249;ENSG00000058404	CUX2;CAMK2B
GO:0032426	CC	stereocilium tip	2	0.00678564	ENSG00000242866;ENSG00000165091	STRC;TMC1
GO:2000463	BP	positive regulation of excitatory postsynaptic potential	2	0.00818299	ENSG00000111249;ENSG00000117152	CUX2;RGS4
GO:0039535	BP	regulation of RIG-I signaling pathway	2	0.00818299	ENSG00000223443;ENSG00000204610	USP17L2;TRIM15
GO:0005865	CC	striated muscle thin filament	2	0.00818299	ENSG00000086967;ENSG00000163431	MYBPC2;LMOD1
GO:0035809	BP	regulation of urine volume	2	0.00892592	ENSG00000126895;ENSG00000004939	AVPR2;SLC4A1
GO:0034706	CC	sodium channel complex	2	0.00892592	ENSG00000007314;ENSG00000105711	SCN4A;SCN1B
GO:0036379	CC	myofilament	2	0.00969783	ENSG00000086967;ENSG00000163431	MYBPC2;LMOD1
GO:0019957	MF	C-C chemokine binding	2	0.00969783	ENSG00000121807;ENSG00000184451	CCR2;CCR10
GO:0016493	MF	C-C chemokine receptor activity	2	0.00969783	ENSG00000121807;ENSG00000184451	CCR2;CCR10
GO:1905546	BP	cellular response to phenylpropanoid	1	0.00621608	ENSG00000168671	UGT3A2
GO:1905767	BP	regulation of double-stranded telomeric DNA binding	1	0.00621608	ENSG00000262732	-
GO:1905768	BP	negative regulation of double-stranded telomeric DNA binding	1	0.00621608	ENSG00000262732	-
GO:0034118	BP	regulation of erythrocyte aggregation	1	0.00621608	ENSG00000100097	LGALS1
GO:0051914	BP	positive regulation of synaptic plasticity by chemical substance	1	0.00621608	ENSG00000131711	MAP1B
GO:0051915	BP	induction of synaptic plasticity by chemical substance	1	0.00621608	ENSG00000131711	MAP1B
GO:0051913	BP	regulation of synaptic plasticity by chemical substance	1	0.00621608	ENSG00000131711	MAP1B
GO:0071413	BP	cellular response to hydroxyisoflavone	1	0.00621608	ENSG00000168671	UGT3A2
GO:0071412	BP	cellular response to genistein	1	0.00621608	ENSG00000168671	UGT3A2
GO:0061485	BP	memory T cell proliferation	1	0.00621608	ENSG00000107099	DOCK8
GO:0003353	BP	positive regulation of cilium movement	1	0.00621608	ENSG00000170703	TTLL6
GO:1901331	BP	positive regulation of odontoblast differentiation	1	0.00621608	ENSG00000106366	SERPINE1
GO:0021966	BP	corticospinal neuron axon guidance	1	0.00621608	ENSG00000105711	SCN1B
GO:0072028	BP	nephron morphogenesis	1	0.00621608	ENSG00000170577	SIX2
GO:0097168	BP	mesenchymal stem cell proliferation	1	0.00621608	ENSG00000170577	SIX2
GO:0001300	BP	chronological cell aging	1	0.00621608	ENSG00000106366	SERPINE1
GO:0034120	BP	positive regulation of erythrocyte aggregation	1	0.00621608	ENSG00000100097	LGALS1
GO:0100001	BP	regulation of skeletal muscle contraction by action potential	1	0.00621608	ENSG00000007314	SCN4A
GO:0035491	BP	positive regulation of leukotriene production involved in inflammatory response	1	0.00621608	ENSG00000106366	SERPINE1
GO:0035490	BP	regulation of leukotriene production involved in inflammatory response	1	0.00621608	ENSG00000106366	SERPINE1
GO:1904140	BP	negative regulation of microglial cell migration	1	0.00621608	ENSG00000035720	STAP1
GO:0021919	BP	BMP signaling pathway involved in spinal cord dorsal/ventral patterning	1	0.00621608	ENSG00000090539	CHRD
GO:0043540	CC	6-phosphofructo-2-kinase/fructose-2,6-biphosphatase complex	1	0.00621608	ENSG00000158571	PFKFB1
GO:0004441	MF	inositol-1,4-bisphosphate 1-phosphatase activity	1	0.00621608	ENSG00000151689	INPP1
GO:0004398	MF	histidine decarboxylase activity	1	0.00621608	ENSG00000140287	HDC
GO:0035716	MF	chemokine (C-C motif) ligand 12 binding	1	0.00621608	ENSG00000121807	CCR2
GO:0005043	MF	netrin receptor activity involved in chemorepulsion	1	0.00621608	ENSG00000182168	UNC5C
GO:0008116	MF	prostaglandin-I synthase activity	1	0.00621608	ENSG00000124212	PTGIS
GO:0035375	MF	zymogen binding	1	0.00621608	ENSG00000187908	DMBT1
GO:0086062	MF	voltage-gated sodium channel activity involved in Purkinje myocyte action potential	1	0.00621608	ENSG00000105711	SCN1B
GO:0004607	MF	phosphatidylcholine-sterol O-acyltransferase activity	1	0.00621608	ENSG00000213398	LCAT

## Sheet: Table S18
Table S18. Gene ontology (GO) enrichment analysis of the DEGs for comparison of Ctr_vs_DI25
GO ID	Term Type	Description	Number	Pvalue	Gene_IDs	Gene_names
GO:0005575	CC	cellular_component	908	3.68e-06	ENSG00000115738;ENSG00000278637;ENSG00000106003;ENSG00000162267;ENSG00000138411;ENSG00000215018;ENSG00000060982;ENSG00000154783;ENSG00000175793;ENSG00000160867;ENSG00000111981;ENSG00000205861;ENSG00000170523;ENSG00000138028;ENSG00000214263;ENSG00000213467;ENSG00000166763;ENSG00000255245;ENSG00000126353;ENSG00000205336;ENSG00000186326;ENSG00000143603;ENSG00000107738;ENSG00000164849;ENSG00000160460…	ID2;H4C1;LFNG;ITIH3;HECW2;COL28A1;BCAT1;FGD5;SFN;FGFR4;ULBP1;PCOTH;KRT83;CGREF1;RPSAP53;HMGB1P37;STRCP1;FXYD6-FXYD2;CCR7;ADGRG1;RGS9BP;KCNN3;VSIR;GPR146;SPTBN4;SIT1;DUSP2;IL9R;SNCB;ADORA2A;ATF4;IGSF10;HMGB3P4;BHLHE41;SGPP2;ATP4A;CAPN11;RAB34;ACTG1P14;MAF;S1PR5;SLC2A3;PXK;LIMS3;SOX13;-;CD9;DDC;TEX29;ZNF600;ALDOA;ADRA2B;IQCN;ACTG2;FBXO2;TNFAIP8L2;-;EPHA4;SLC32A1;FXYD2;IL2RB;SIGLEC15;RAMACL;CCL27;AS…
GO:0110165	CC	cellular anatomical entity	874	4.6e-06	ENSG00000115738;ENSG00000278637;ENSG00000106003;ENSG00000162267;ENSG00000138411;ENSG00000215018;ENSG00000060982;ENSG00000154783;ENSG00000175793;ENSG00000160867;ENSG00000111981;ENSG00000205861;ENSG00000170523;ENSG00000138028;ENSG00000214263;ENSG00000213467;ENSG00000166763;ENSG00000255245;ENSG00000126353;ENSG00000205336;ENSG00000186326;ENSG00000143603;ENSG00000107738;ENSG00000164849;ENSG00000160460…	ID2;H4C1;LFNG;ITIH3;HECW2;COL28A1;BCAT1;FGD5;SFN;FGFR4;ULBP1;PCOTH;KRT83;CGREF1;RPSAP53;HMGB1P37;STRCP1;FXYD6-FXYD2;CCR7;ADGRG1;RGS9BP;KCNN3;VSIR;GPR146;SPTBN4;SIT1;DUSP2;IL9R;SNCB;ADORA2A;ATF4;IGSF10;HMGB3P4;BHLHE41;SGPP2;ATP4A;CAPN11;RAB34;ACTG1P14;MAF;S1PR5;SLC2A3;PXK;LIMS3;-;CD9;DDC;TEX29;ZNF600;ALDOA;ADRA2B;IQCN;ACTG2;FBXO2;TNFAIP8L2;-;EPHA4;SLC32A1;FXYD2;IL2RB;SIGLEC15;CCL27;ASS1;SLC38A3;MT…
GO:0008150	BP	biological_process	813	5.41e-06	ENSG00000115738;ENSG00000278637;ENSG00000106003;ENSG00000162267;ENSG00000138411;ENSG00000215018;ENSG00000060982;ENSG00000154783;ENSG00000175793;ENSG00000160867;ENSG00000111981;ENSG00000170523;ENSG00000138028;ENSG00000214263;ENSG00000213467;ENSG00000166763;ENSG00000255245;ENSG00000126353;ENSG00000205336;ENSG00000186326;ENSG00000143603;ENSG00000107738;ENSG00000160460;ENSG00000137078;ENSG00000158050…	ID2;H4C1;LFNG;ITIH3;HECW2;COL28A1;BCAT1;FGD5;SFN;FGFR4;ULBP1;KRT83;CGREF1;RPSAP53;HMGB1P37;STRCP1;FXYD6-FXYD2;CCR7;ADGRG1;RGS9BP;KCNN3;VSIR;SPTBN4;SIT1;DUSP2;IL9R;SNCB;ADORA2A;ATF4;IGSF10;BHLHE41;SGPP2;ATP4A;CAPN11;FXYD1;MYOCD;MAF;S1PR5;SLC2A3;PXK;SOX13;-;CD9;DDC;AHRR;ALDOA;ADRA2B;ADAM19;ACTG2;FBXO2;TNFAIP8L2;-;EPHA4;SLC32A1;FXYD2;IL2RB;SIGLEC15;RAMACL;CCL27;ASS1;SLC38A3;MT-CO3;ADAMTS16;B3GNT4;CR…
GO:0009987	BP	cellular process	707	5.95e-06	ENSG00000115738;ENSG00000278637;ENSG00000106003;ENSG00000162267;ENSG00000138411;ENSG00000215018;ENSG00000060982;ENSG00000175793;ENSG00000160867;ENSG00000111981;ENSG00000170523;ENSG00000138028;ENSG00000214263;ENSG00000213467;ENSG00000166763;ENSG00000126353;ENSG00000205336;ENSG00000143603;ENSG00000160460;ENSG00000137078;ENSG00000158050;ENSG00000124334;ENSG00000074317;ENSG00000128271;ENSG00000274979…	ID2;H4C1;LFNG;ITIH3;HECW2;COL28A1;BCAT1;SFN;FGFR4;ULBP1;KRT83;CGREF1;RPSAP53;HMGB1P37;STRCP1;CCR7;ADGRG1;KCNN3;SPTBN4;SIT1;DUSP2;IL9R;SNCB;ADORA2A;-;BHLHE41;SGPP2;ATP4A;FXYD1;MYOCD;MAF;S1PR5;SLC2A3;PXK;SOX13;-;CD9;DDC;AHRR;ALDOA;ADRA2B;ADAM19;FBXO2;-;EPHA4;SLC32A1;FXYD2;IL2RB;RAMACL;CCL27;ASS1;SLC38A3;MT-CO3;B3GNT4;CREB3L3;FUT11;PKM;IQSEC3;OR1D2;BFSP2;MARCHF1;PFKFB3;MIOX;IGHV1-24;ACR;GPR45;NAV2;R…
GO:0005488	MF	binding	643	1.99e-05	ENSG00000115738;ENSG00000278637;ENSG00000106003;ENSG00000060982;ENSG00000154783;ENSG00000175793;ENSG00000160867;ENSG00000111981;ENSG00000138028;ENSG00000214263;ENSG00000213467;ENSG00000126353;ENSG00000205336;ENSG00000143603;ENSG00000158113;ENSG00000160460;ENSG00000137078;ENSG00000158050;ENSG00000131746;ENSG00000074317;ENSG00000128271;ENSG00000128272;ENSG00000228808;ENSG00000123095;ENSG00000105675…	ID2;H4C1;LFNG;BCAT1;FGD5;SFN;FGFR4;ULBP1;CGREF1;RPSAP53;HMGB1P37;CCR7;ADGRG1;KCNN3;LRRC43;SPTBN4;SIT1;DUSP2;TNS4;SNCB;ADORA2A;ATF4;HMGB3P4;BHLHE41;ATP4A;CAPN11;SYNJ2BP-COX16;ACTG1P14;MAF;SLC2A3;PXK;NLRP11;LIMS3;-;-;CD9;DDC;AHRR;ALDOA;ADRA2B;ADAM19;ACTG2;FBXO2;EPHA4;IL2RB;RAMACL;CCL27;ASS1;ZFP2;CREB3L3;PKM;IQSEC3;SLC6A1;MARCHF1;PFKFB3;MIOX;IGHV1-24;ACR;CABP7;NAV2;RCN3;LGALS1;S100A10;JAM3;POU2AF1;E…
GO:0065007	BP	biological regulation	565	6.68e-06	ENSG00000115738;ENSG00000278637;ENSG00000106003;ENSG00000138411;ENSG00000175793;ENSG00000160867;ENSG00000111981;ENSG00000138028;ENSG00000213467;ENSG00000255245;ENSG00000113739;ENSG00000205336;ENSG00000186326;ENSG00000145649;ENSG00000160460;ENSG00000137078;ENSG00000158050;ENSG00000124334;ENSG00000074317;ENSG00000128271;ENSG00000128272;ENSG00000152580;ENSG00000123095;ENSG00000163082;ENSG00000105675…	ID2;H4C1;LFNG;HECW2;SFN;FGFR4;ULBP1;CGREF1;HMGB1P37;FXYD6-FXYD2;STC2;ADGRG1;RGS9BP;GZMA;SPTBN4;SIT1;DUSP2;IL9R;SNCB;ADORA2A;ATF4;IGSF10;BHLHE41;SGPP2;ATP4A;FXYD1;MYOCD;MAF;S1PR5;PXK;CD9;AHRR;ALDOA;ADRA2B;ADAM19;ACTG2;FBXO2;TNFAIP8L2;-;EPHA4;SLC32A1;IL2RB;SIGLEC15;CCL27;ASS1;SLC38A3;CREB3L3;PKM;IQSEC3;OR1D2;PFKFB3;IGHV1-24;ACR;GPR45;SULF2;RGS3;RCN3;LGALS1;S100A10;JAM3;POU2AF1;ECE2;MYH14;DLL4;PMAIP…
GO:0050789	BP	regulation of biological process	532	6.82e-06	ENSG00000115738;ENSG00000278637;ENSG00000106003;ENSG00000138411;ENSG00000175793;ENSG00000160867;ENSG00000111981;ENSG00000138028;ENSG00000213467;ENSG00000255245;ENSG00000113739;ENSG00000205336;ENSG00000186326;ENSG00000145649;ENSG00000160460;ENSG00000137078;ENSG00000158050;ENSG00000124334;ENSG00000074317;ENSG00000128271;ENSG00000128272;ENSG00000152580;ENSG00000123095;ENSG00000163082;ENSG00000266964…	ID2;H4C1;LFNG;HECW2;SFN;FGFR4;ULBP1;CGREF1;HMGB1P37;FXYD6-FXYD2;STC2;ADGRG1;RGS9BP;GZMA;SPTBN4;SIT1;DUSP2;IL9R;SNCB;ADORA2A;ATF4;IGSF10;BHLHE41;SGPP2;FXYD1;MAF;S1PR5;PXK;CD9;AHRR;ALDOA;ADRA2B;ADAM19;ACTG2;FBXO2;TNFAIP8L2;-;EPHA4;IL2RB;SIGLEC15;CCL27;ASS1;SLC38A3;CREB3L3;PKM;IQSEC3;OR1D2;PFKFB3;IGHV1-24;GPR45;SULF2;RGS3;RCN3;LGALS1;S100A10;JAM3;POU2AF1;MYH14;DLL4;PMAIP1;RETN;PGF;CCR7;PLTP;H4C2;S10…
GO:0050794	BP	regulation of cellular process	506	6.64e-06	ENSG00000115738;ENSG00000278637;ENSG00000106003;ENSG00000138411;ENSG00000175793;ENSG00000160867;ENSG00000111981;ENSG00000138028;ENSG00000213467;ENSG00000255245;ENSG00000113739;ENSG00000205336;ENSG00000186326;ENSG00000145649;ENSG00000160460;ENSG00000137078;ENSG00000158050;ENSG00000124334;ENSG00000074317;ENSG00000128271;ENSG00000128272;ENSG00000152580;ENSG00000123095;ENSG00000163082;ENSG00000266964…	ID2;H4C1;LFNG;HECW2;SFN;FGFR4;ULBP1;CGREF1;HMGB1P37;FXYD6-FXYD2;STC2;ADGRG1;RGS9BP;GZMA;SPTBN4;SIT1;DUSP2;IL9R;SNCB;ADORA2A;ATF4;IGSF10;BHLHE41;SGPP2;FXYD1;MAF;S1PR5;PXK;CD9;AHRR;ADRA2B;ADAM19;FBXO2;TNFAIP8L2;-;EPHA4;IL2RB;SIGLEC15;CCL27;ASS1;SLC38A3;CREB3L3;IQSEC3;OR1D2;PFKFB3;IGHV1-24;GPR45;SULF2;RGS3;RCN3;LGALS1;S100A10;JAM3;POU2AF1;ETV5;DLL4;PMAIP1;RETN;PGF;CCR7;S100B;RBMXP2;ARG2;CA9;SYT13;CL…
GO:0043227	CC	membrane-bounded organelle	419	0.00603628	ENSG00000115738;ENSG00000278637;ENSG00000106003;ENSG00000162267;ENSG00000060982;ENSG00000175793;ENSG00000160867;ENSG00000111981;ENSG00000214263;ENSG00000126353;ENSG00000205336;ENSG00000145649;ENSG00000140465;ENSG00000160460;ENSG00000137078;ENSG00000158050;ENSG00000278705;ENSG00000128272;ENSG00000228808;ENSG00000123095;ENSG00000163082;ENSG00000137225;ENSG00000258644;ENSG00000178573;ENSG00000059804…	ID2;H4C1;LFNG;ITIH3;BCAT1;SFN;FGFR4;ULBP1;RPSAP53;CCR7;ADGRG1;GZMA;CYP1A1;SPTBN4;SIT1;DUSP2;H4C2;ATF4;HMGB3P4;BHLHE41;SGPP2;CAPN11;SYNJ2BP-COX16;MAF;SLC2A3;PXK;-;CD9;DDC;ZNF600;ALDOA;IQCN;ACTG2;SP5;EPHA4;FXYD2;IL2RB;ASS1;MT-CO3;ZFP2;B3GNT4;CREB3L3;PKM;MARCHF1;ACR;SULF2;RCN3;LGALS1;S100A10;JAM3;MYH14;PRMT5-AS1;PMAIP1;RETN;TSPYL6;STC2;F5;ZNF534;IZUMO4;S100B;RBMXP2;ARG2;SYT13;ARSG;GALNT14;CBSL;AK4;A…
GO:0016020	CC	membrane	407	5.74e-06	ENSG00000278637;ENSG00000154783;ENSG00000160867;ENSG00000111981;ENSG00000214263;ENSG00000126353;ENSG00000205336;ENSG00000285043;ENSG00000143603;ENSG00000160460;ENSG00000137078;ENSG00000158050;ENSG00000124334;ENSG00000128271;ENSG00000163082;ENSG00000276231;ENSG00000180739;ENSG00000059804;ENSG00000168297;ENSG00000010278;ENSG00000149925;ENSG00000274286;ENSG00000135074;ENSG00000116661;ENSG00000236015…	H4C1;FGD5;FGFR4;ULBP1;RPSAP53;CCR7;ADGRG1;-;KCNN3;SPTBN4;SIT1;DUSP2;IL9R;ADORA2A;SGPP2;PIK3R6;S1PR5;SLC2A3;PXK;CD9;ALDOA;ADRA2B;ADAM19;FBXO2;-;EPHA4;SLC32A1;IL2RB;SIGLEC15;ASS1;SLC38A3;MT-CO3;B3GNT4;CREB3L3;FUT11;IQSEC3;BFSP2;MARCHF1;KIFC3;CABP7;GPR45;SULF2;RGS3;TM6SF1;JAM3;ECE2;MYH14;TRGV6;DLL4;PMAIP1;PGF;F5;H4C2;CA9;SYT13;CLDN1;GALNT14;IL31RA;NEGR1;ARFGEF3;JCAD;MMP17;IL1R2;HEPH;IL32;CXCR3;UCP1;…
GO:0005515	MF	protein binding	381	5.29e-06	ENSG00000115738;ENSG00000278637;ENSG00000060982;ENSG00000175793;ENSG00000160867;ENSG00000111981;ENSG00000214263;ENSG00000213467;ENSG00000126353;ENSG00000143603;ENSG00000158113;ENSG00000160460;ENSG00000137078;ENSG00000158050;ENSG00000131746;ENSG00000128271;ENSG00000123095;ENSG00000185215;ENSG00000168297;ENSG00000010278;ENSG00000132437;ENSG00000063438;ENSG00000149925;ENSG00000135074;ENSG00000116106…	ID2;H4C1;BCAT1;SFN;FGFR4;ULBP1;RPSAP53;HMGB1P37;CCR7;KCNN3;LRRC43;SPTBN4;SIT1;DUSP2;TNS4;ADORA2A;BHLHE41;TNFAIP2;PXK;CD9;DDC;AHRR;ALDOA;ADAM19;EPHA4;IL2RB;CCL27;-;CREB3L3;PKM;IQSEC3;MARCHF1;IGHV1-24;ACR;LGALS1;S100A10;JAM3;MYH14;TRGV6;DLL4;RETN;PGF;STC2;S100B;GZMA;SYT13;CLDN1;MPP7;IL31RA;ARFGEF3;ABTB2;IL1R2;IL32;CXCR3;UCN2;IGHV4-59;LGR6;HES2;-;EPSTI1;VIL1;-;JUP;-;KRT2;VLDLR;FSTL4;FGD5;IGFALS;GJB2…
GO:0031224	CC	intrinsic component of membrane	316	9.25e-06	ENSG00000177807;ENSG00000137101;ENSG00000167105;ENSG00000244476;ENSG00000106003;ENSG00000225756;ENSG00000185664;ENSG00000183032;ENSG00000110848;ENSG00000105675;ENSG00000175318;ENSG00000015413;ENSG00000182557;ENSG00000196517;ENSG00000160867;ENSG00000111981;ENSG00000070985;ENSG00000157103;ENSG00000178401;ENSG00000122121;ENSG00000255245;ENSG00000126353;ENSG00000270923;ENSG00000186326;ENSG00000143603…	KCNJ10;CD72;TMEM92;ERVFRD-1;LFNG;DBH-AS1;PMEL;SLC25A21;CD69;ATP4A;GRAMD2A;DPEP1;SPNS3;SLC6A9;FGFR4;ULBP1;TRPM5;SLC6A1;DNAJC22;XPNPEP2;FXYD6-FXYD2;CCR7;TAS2R6P;RGS9BP;KCNN3;IL1R2;CYP51A1;SPART-AS1;CD4;EPHA1;SIT1;SLC8A2;MTATP6P1;IL9R;ANO7;PEX11G;GPR183;PTGIR;CCR12P;CCR5;SGPP2;SYNJ2BP-COX16;SLC6A16;ECEL1;S1PR5;-;CD5;KLRK1;SLC2A3;JPH4;SLC4A3;PANX2;SMIM1;GPR68;CD9;-;TEX29;CYP4F12;C1GALT1P1;-;MT-CO2;MT…
GO:0016021	CC	integral component of membrane	306	1.87e-05	ENSG00000177807;ENSG00000167105;ENSG00000244476;ENSG00000106003;ENSG00000225756;ENSG00000177103;ENSG00000183032;ENSG00000110848;ENSG00000105675;ENSG00000175318;ENSG00000182557;ENSG00000196517;ENSG00000160867;ENSG00000145113;ENSG00000070985;ENSG00000157103;ENSG00000178401;ENSG00000255245;ENSG00000126353;ENSG00000270923;ENSG00000186326;ENSG00000143603;ENSG00000001630;ENSG00000120664;ENSG00000010610…	KCNJ10;TMEM92;ERVFRD-1;LFNG;DBH-AS1;DSCAML1;SLC25A21;CD69;ATP4A;GRAMD2A;SPNS3;SLC6A9;FGFR4;MUC4;TRPM5;SLC6A1;DNAJC22;FXYD6-FXYD2;CCR7;TAS2R6P;RGS9BP;KCNN3;CYP51A1;SPART-AS1;CD4;EPHA1;SIT1;SLC8A2;MTATP6P1;IL9R;ANO7;PEX11G;GPR183;PTGIR;CCR12P;CCR5;SGPP2;SYNJ2BP-COX16;SLC6A16;ECEL1;S1PR5;-;CD5;KLRK1;SLC2A3;JPH4;SLC4A3;PANX2;SMIM1;GPR68;CD9;-;TEX29;CYP4F12;C1GALT1P1;-;MT-CO2;MT-ATP8;BNIP3;ADRA2B;ADAM…
GO:0048518	BP	positive regulation of biological process	302	5.58e-06	ENSG00000115738;ENSG00000134470;ENSG00000106003;ENSG00000166986;ENSG00000178199;ENSG00000170608;ENSG00000156515;ENSG00000175793;ENSG00000170689;ENSG00000160867;ENSG00000115956;ENSG00000035720;ENSG00000170525;ENSG00000213467;ENSG00000182809;ENSG00000126353;ENSG00000205336;ENSG00000114013;ENSG00000145649;ENSG00000166289;ENSG00000107738;ENSG00000168209;ENSG00000211934;ENSG00000211935;ENSG00000160460…	ID2;IL15RA;LFNG;MARS1;ZC3H12D;FOXA3;HK1;SFN;HOXB9;FGFR4;PLEK;STAP1;PFKFB3;HMGB1P37;CRIP2;CCR7;ADGRG1;CD86;GZMA;PLEKHF1;VSIR;DDIT4;IGHV1-2;IGHV1-3;SPTBN4;PAOX;TNS3;ATF5;MEIS3;C3AR1;SNAI1;SH3RF3;ATF3;HECW2;NPPC;FXYD1;RASAL1;CACNA1G;MYOCD;SOCS1;SYCE3;ITGAM;CD5;KLRK1;C3;KCNMB1;-;RELN;TNFRSF11A;RORC;FGR;ADM;MT-CO2;SYNGR3;BNIP3;EGLN3;ADRA2B;ADAM19;IGHV3-13;ACTG2;ADM2;ADTRP;COL1A1;EPHA4;KCNN4;ARHGEF4;IL…
GO:0050896	BP	response to stimulus	291	5.28e-06	ENSG00000163154;ENSG00000115738;ENSG00000113083;ENSG00000278637;ENSG00000087258;ENSG00000002726;ENSG00000110848;ENSG00000179388;ENSG00000170608;ENSG00000189056;ENSG00000015413;ENSG00000236552;ENSG00000175793;ENSG00000104783;ENSG00000130775;ENSG00000111981;ENSG00000035720;ENSG00000101076;ENSG00000130766;ENSG00000183691;ENSG00000173334;ENSG00000166986;ENSG00000126353;ENSG00000186326;ENSG00000145649…	TNFAIP8L2;ID2;LOX;H4C1;GNAO1;AOC1;CD69;EGR3;FOXA3;RELN;DPEP1;RPL13AP5;SFN;KCNN4;THEMIS2;ULBP1;STAP1;HNF4A;SESN2;NOG;TRIB1;MARS1;CCR7;RGS9BP;GZMA;IL1R2;DDIT4;IGHV1-2;IGHV1-3;GZMM;NR4A1;SIT1;VPREB1;SNCB;PDCD1;SERPINE1;H4C2;C3AR1;SPINK4;RORC;PTGIR;ATF3;PYHIN1;NPPC;STC1;RASAL1;FGR;PANX2;SOCS1;ITGAM;TNFRSF11A;C3;PXK;HSBP1L1;GPR68;CD9;DDC;CEBPB;ADM;DHH;AHRR;MT-CO2;LSP1;EGLN3;IGHV3-13;LAG3;FBXO2;APBB1;A…
GO:0032502	BP	developmental process	289	4.88e-06	ENSG00000115738;ENSG00000113083;ENSG00000244476;ENSG00000106003;ENSG00000087258;ENSG00000074181;ENSG00000170608;ENSG00000189056;ENSG00000175793;ENSG00000170689;ENSG00000160867;ENSG00000115956;ENSG00000145536;ENSG00000170523;ENSG00000187908;ENSG00000095587;ENSG00000213467;ENSG00000182809;ENSG00000184221;ENSG00000126353;ENSG00000205336;ENSG00000099953;ENSG00000168209;ENSG00000010610;ENSG00000196139…	ID2;LOX;ERVFRD-1;LFNG;GNAO1;NOTCH3;FOXA3;RELN;SFN;HOXB9;FGFR4;PLEK;ADAMTS16;KRT83;DMBT1;TLL2;HMGB1P37;CRIP2;OLIG1;CCR7;ADGRG1;MMP11;DDIT4;CD4;AKR1C3;SPTBN4;TCAF2P1;TNS3;ATF5;PDCD1;PHGDH;SFRP5;SNAI1;RORC;NRSN2;BHLHE41;ATF3;BNIP3;ALDOC;NPPC;NAV2;FGR;SOCS1;MAF;SYCE3;ITGAM;C3;EGR1;KCNMB1;MESP2;TNFRSF11A;CD9;DDC;CEBPB;ADM;DHH;HYDIN;SECTM1;PDGFRB;ADAM19;GSC;SP5;EPHA1;ADM2;FOXD4;SDC2;COL1A1;GAL3ST1;EPHA…
GO:0019222	BP	regulation of metabolic process	278	0.00102724	ENSG00000115738;ENSG00000113083;ENSG00000278637;ENSG00000286067;ENSG00000166986;ENSG00000178199;ENSG00000231007;ENSG00000170608;ENSG00000113905;ENSG00000015413;ENSG00000236552;ENSG00000175793;ENSG00000089692;ENSG00000170689;ENSG00000160867;ENSG00000115956;ENSG00000035720;ENSG00000170525;ENSG00000012223;ENSG00000213467;ENSG00000126353;ENSG00000114013;ENSG00000186918;ENSG00000166289;ENSG00000140465…	ID2;LOX;H4C1;-;MARS1;ZC3H12D;CDC20P1;FOXA3;HRG;DPEP1;RPL13AP5;SFN;LAG3;HOXB9;FGFR4;PLEK;STAP1;PFKFB3;LTF;HMGB1P37;CCR7;CD86;ZNF395;PLEKHF1;CYP1A1;DDIT4;CD4;FBLN5;SPTBN4;PAOX;DUSP2;SPON1;ATF5;PHGDH;H4C2;ATF4;SFRP5;SNAI1;SH3RF3;H4C11;-;HECW2;NPPC;FXYD1;SNAI3;PANX2;SOCS1;MAF;ITGAM;TNFRSF11A;-;C3;RELN;-;SOX13;RORC;FGR;ADM;-;AHRR;MT-CO2;ZNF630;BNIP3;EGLN3;ADRA2B;ADAM19;ACTG2;FBXO2;ADM2;ADTRP;FOXD4;COL…
GO:0048522	BP	positive regulation of cellular process	271	5.52e-06	ENSG00000115738;ENSG00000134470;ENSG00000106003;ENSG00000166986;ENSG00000178199;ENSG00000170608;ENSG00000156515;ENSG00000175793;ENSG00000170689;ENSG00000160867;ENSG00000115956;ENSG00000035720;ENSG00000170525;ENSG00000213467;ENSG00000182809;ENSG00000126353;ENSG00000205336;ENSG00000114013;ENSG00000145649;ENSG00000166289;ENSG00000107738;ENSG00000168209;ENSG00000211934;ENSG00000211935;ENSG00000280401…	ID2;IL15RA;LFNG;MARS1;ZC3H12D;FOXA3;HK1;SFN;HOXB9;FGFR4;PLEK;STAP1;PFKFB3;HMGB1P37;CRIP2;CCR7;ADGRG1;CD86;GZMA;PLEKHF1;VSIR;DDIT4;IGHV1-2;IGHV1-3;-;PAOX;TNS3;ATF5;MEIS3;C3AR1;SNAI1;SH3RF3;ATF3;PYHIN1;NPPC;FXYD1;RASAL1;CACNA1G;MYOCD;SOCS1;SYCE3;ITGAM;CD5;KLRK1;C3;KCNMB1;-;RELN;TNFRSF11A;RORC;FGR;ADM;MT-CO2;BNIP3;EGLN3;ADRA2B;ADAM19;IGHV3-13;LAG3;ADTRP;COL1A1;EPHA4;KCNN4;ARHGEF4;IL2RB;PFKFB1;GAB2;A…
GO:0005886	CC	plasma membrane	262	5.04e-06	ENSG00000177807;ENSG00000244476;ENSG00000087258;ENSG00000074181;ENSG00000105675;ENSG00000189056;ENSG00000015413;ENSG00000130592;ENSG00000188886;ENSG00000104783;ENSG00000160867;ENSG00000115956;ENSG00000070985;ENSG00000157103;ENSG00000214263;ENSG00000122121;ENSG00000182324;ENSG00000126353;ENSG00000167874;ENSG00000114013;ENSG00000143603;ENSG00000002726;ENSG00000186306;ENSG00000099812;ENSG00000211934…	KCNJ10;ERVFRD-1;GNAO1;NOTCH3;ATP4A;RELN;DPEP1;LSP1;ASTL;KCNN4;FGFR4;PLEK;TRPM5;SLC6A1;RPSAP53;XPNPEP2;KCNJ14;CCR7;TMEM88;CD86;KCNN3;AOC1;OR10T2;MISP;IGHV1-2;SPTBN4;SIT1;SLC8A2;IL9R;NDRG1;SERPINE1;ITGB7;PTGIR;CCR5;SLC6A9;ATP12A;FXYD1;SLC6A16;NGFR;RRAS;S1PR5;ITGAM;CD5;C3;SLC2A3;PXK;-;SYTL1;SLC4A3;PANX2;SMIM1;SLC7A5;CD9;FGR;CYP2W1;AMPH;SECTM1;ADRA2B;ADAM19;IGHV3-13;LAG3;KCNK17;MIF;SDC2;EPHA4;SLC32A1…
GO:0031323	BP	regulation of cellular metabolic process	242	0.00231758	ENSG00000115738;ENSG00000113083;ENSG00000286067;ENSG00000166986;ENSG00000178199;ENSG00000231007;ENSG00000170608;ENSG00000113905;ENSG00000015413;ENSG00000236552;ENSG00000175793;ENSG00000170689;ENSG00000160867;ENSG00000115956;ENSG00000035720;ENSG00000170525;ENSG00000012223;ENSG00000213467;ENSG00000126353;ENSG00000114013;ENSG00000186918;ENSG00000166289;ENSG00000168209;ENSG00000010610;ENSG00000140092…	ID2;LOX;-;MARS1;ZC3H12D;CDC20P1;FOXA3;HRG;DPEP1;RPL13AP5;SFN;HOXB9;FGFR4;PLEK;STAP1;PFKFB3;LTF;HMGB1P37;CCR7;CD86;ZNF395;PLEKHF1;DDIT4;CD4;FBLN5;SPTBN4;PAOX;DUSP2;SPON1;ATF5;SERPINE1;ATF4;SFRP5;SNAI1;SH3RF3;ATF3;-;PYHIN1;NPPC;FXYD1;SNAI3;SOCS1;FOS;ITGAM;TNFRSF11A;-;C3;RELN;SOX13;RORC;FGR;ADM;-;AHRR;MT-CO2;ZNF630;BNIP3;EGLN3;ADRA2B;LAG3;FBXO2;ADTRP;FOXD4;COL1A1;EPHA4;EPHA5;ADCY5;PLIN5;LTB;ASS1;SLC…
GO:0048519	BP	negative regulation of biological process	237	8.32e-06	ENSG00000163154;ENSG00000115738;ENSG00000278637;ENSG00000106003;ENSG00000087258;ENSG00000178199;ENSG00000231007;ENSG00000138411;ENSG00000139174;ENSG00000015413;ENSG00000236552;ENSG00000175793;ENSG00000115956;ENSG00000035720;ENSG00000138028;ENSG00000095587;ENSG00000130766;ENSG00000050165;ENSG00000126353;ENSG00000205336;ENSG00000186326;ENSG00000099953;ENSG00000168209;ENSG00000273983;ENSG00000160460…	TNFAIP8L2;ID2;H4C1;LFNG;GNAO1;ZC3H12D;CDC20P1;HECW2;PRICKLE1;DPEP1;RPL13AP5;SFN;PLEK;STAP1;CGREF1;TLL2;SESN2;DKK3;CCR7;ADGRG1;RGS9BP;MMP11;DDIT4;H3C8;SPTBN4;DUSP2;SPON1;SNCB;PDCD1;MEIS3;H4C2;SFRP5;SNAI1;CD9;PTGIR;BHLHE41;ATF3;NPPC;PI16;RASAL1;SOCS1;MAF;ITGAM;PXK;-;SOX13;RORC;ADM;GSC;IL1R2;KANK3;ADRA2B;LAG3;SP5;ADTRP;COL1A1;EPHA4;CGNL1;IL2RB;PFKFB1;PLIN5;ASS1;BNIP3;TNFRSF10A;BIN1;CD300A;ZNF8;DUSP4…
GO:0080090	BP	regulation of primary metabolic process	235	0.00173854	ENSG00000115738;ENSG00000113083;ENSG00000286067;ENSG00000166986;ENSG00000178199;ENSG00000231007;ENSG00000170608;ENSG00000113905;ENSG00000015413;ENSG00000236552;ENSG00000175793;ENSG00000170689;ENSG00000160867;ENSG00000115956;ENSG00000035720;ENSG00000170525;ENSG00000012223;ENSG00000213467;ENSG00000126353;ENSG00000114013;ENSG00000186918;ENSG00000140465;ENSG00000168209;ENSG00000010610;ENSG00000160460…	ID2;LOX;-;MARS1;ZC3H12D;CDC20P1;FOXA3;HRG;DPEP1;RPL13AP5;SFN;HOXB9;FGFR4;PLEK;STAP1;PFKFB3;LTF;HMGB1P37;CCR7;CD86;ZNF395;CYP1A1;DDIT4;CD4;SPTBN4;PAOX;DUSP2;SPON1;ATF5;SERPINE1;ATF4;SFRP5;SNAI1;SH3RF3;ATF3;-;HECW2;NPPC;FXYD1;SNAI3;SOCS1;FOS;-;C3;RELN;SOX13;RORC;FGR;ADM;-;AHRR;MT-CO2;ZNF630;EGLN3;ADRA2B;LAG3;FBXO2;ADTRP;FOXD4;COL1A1;EPHA4;EPHA5;ADCY5;PLIN5;LTB;SLC38A3;PDK1;CREB3L3;TNFRSF10A;CHRNA3;…
GO:0016043	BP	cellular component organization	230	0.000835101	ENSG00000113083;ENSG00000278637;ENSG00000122884;ENSG00000087258;ENSG00000170608;ENSG00000215018;ENSG00000172638;ENSG00000049540;ENSG00000175793;ENSG00000104783;ENSG00000115956;ENSG00000157103;ENSG00000186994;ENSG00000214263;ENSG00000274641;ENSG00000213467;ENSG00000114019;ENSG00000126353;ENSG00000099953;ENSG00000166289;ENSG00000228451;ENSG00000168209;ENSG00000099812;ENSG00000211934;ENSG00000211935…	LOX;H4C1;P4HA1;GNAO1;FOXA3;COL28A1;EFEMP2;ELN;SFN;KCNN4;PLEK;SLC6A1;KANK3;RPSAP53;H2BC17;HMGB1P37;AMOTL2;CCR7;MMP11;PLEKHF1;SDAD1P1;DDIT4;MISP;IGHV1-2;IGHV1-3;FBLN5;SPTBN4;PAOX;SNCB;ANO7;PHGDH;H4C2;ITGB7;SNAI1;H4C11;SULF2;SYCE3;C3;NDUFA5P1;RELN;NBL1;CD9;TOGARAM2;KLK2;ADM;AMPH;HYDIN;TBL1Y;ALDOA;PDGFRB;ABLIM3;ADAM19;IGHV3-13;DNALI1;SDC2;PLTP;COL1A1;EPHA4;CGNL1;IL2RB;H1-3;-;HYDIN2;MT-ATP8;PLIN5;TTLL…
GO:0071840	BP	cellular component organization or biogenesis	230	0.00284661	ENSG00000113083;ENSG00000278637;ENSG00000122884;ENSG00000087258;ENSG00000170608;ENSG00000215018;ENSG00000172638;ENSG00000049540;ENSG00000175793;ENSG00000104783;ENSG00000115956;ENSG00000157103;ENSG00000186994;ENSG00000214263;ENSG00000274641;ENSG00000213467;ENSG00000114019;ENSG00000126353;ENSG00000099953;ENSG00000166289;ENSG00000228451;ENSG00000168209;ENSG00000099812;ENSG00000211934;ENSG00000211935…	LOX;H4C1;P4HA1;GNAO1;FOXA3;COL28A1;EFEMP2;ELN;SFN;KCNN4;PLEK;SLC6A1;KANK3;RPSAP53;H2BC17;HMGB1P37;AMOTL2;CCR7;MMP11;PLEKHF1;SDAD1P1;DDIT4;MISP;IGHV1-2;IGHV1-3;FBLN5;SPTBN4;PAOX;SNCB;ANO7;PHGDH;H4C2;ITGB7;SNAI1;H4C11;SULF2;SYCE3;C3;NDUFA5P1;RELN;NBL1;CD9;TOGARAM2;KLK2;ADM;AMPH;HYDIN;TBL1Y;ALDOA;PDGFRB;ABLIM3;ADAM19;IGHV3-13;DNALI1;SDC2;PLTP;COL1A1;EPHA4;CGNL1;IL2RB;H1-3;-;HYDIN2;MT-ATP8;PLIN5;TTLL…
GO:0007165	BP	signal transduction	227	4.79e-06	ENSG00000137809;ENSG00000113083;ENSG00000254550;ENSG00000087258;ENSG00000189056;ENSG00000175793;ENSG00000160867;ENSG00000115956;ENSG00000035720;ENSG00000114019;ENSG00000173334;ENSG00000050165;ENSG00000126353;ENSG00000205336;ENSG00000114013;ENSG00000128322;ENSG00000186306;ENSG00000168209;ENSG00000211934;ENSG00000211935;ENSG00000273983;ENSG00000160460;ENSG00000137078;ENSG00000124334;ENSG00000104419…	ITGA11;LOX;OMP;GNAO1;RELN;SFN;FGFR4;PLEK;STAP1;AMOTL2;TRIB1;DKK3;CCR7;ADGRG1;CD86;IGLL1;OR10T2;DDIT4;IGHV1-2;IGHV1-3;H3C8;SPTBN4;SIT1;IL9R;NDRG1;ADORA2A;SFRP5;SNAI1;PTGIR;GPR45;NPPC;SULF2;RASAL1;ECEL1;SOCS1;S1PR5;ITGAM;CD5;-;C3;GPR68;RORC;FGR;ADM;GSC;IL1R2;LSP1;ADRA2B;IGHV3-13;LAG3;RASSF6;ADM2;ADTRP;SDC2;COL1A1;EPHA4;ARHGEF4;IL2RB;EPHA5;ADCY5;CCL27;LTB;BNIP3;PDK1;CCR9;CREB3L3;TNFRSF10A;CHRM4;CHRN…
GO:0051171	BP	regulation of nitrogen compound metabolic process	226	0.00301711	ENSG00000115738;ENSG00000113083;ENSG00000286067;ENSG00000166986;ENSG00000178199;ENSG00000231007;ENSG00000170608;ENSG00000113905;ENSG00000015413;ENSG00000236552;ENSG00000175793;ENSG00000170689;ENSG00000160867;ENSG00000035720;ENSG00000170525;ENSG00000012223;ENSG00000213467;ENSG00000126353;ENSG00000114013;ENSG00000186918;ENSG00000168209;ENSG00000010610;ENSG00000160460;ENSG00000148832;ENSG00000158050…	ID2;LOX;-;MARS1;ZC3H12D;CDC20P1;FOXA3;HRG;DPEP1;RPL13AP5;SFN;HOXB9;FGFR4;STAP1;PFKFB3;LTF;HMGB1P37;CCR7;CD86;ZNF395;DDIT4;CD4;SPTBN4;PAOX;DUSP2;SPON1;ATF5;SERPINE1;ATF4;SFRP5;SNAI1;SH3RF3;ATF3;-;HECW2;NPPC;FXYD1;SNAI3;SOCS1;FOS;-;C3;RELN;SOX13;RORC;FGR;-;AHRR;MT-CO2;ZNF630;EGLN3;ADRA2B;LAG3;SP5;ADTRP;FOXD4;COL1A1;EPHA4;EPHA5;ADCY5;LTB;ASS1;SLC38A3;PDK1;CREB3L3;TNFRSF10A;CHRNA3;TNF;BIN1;CD300A;PGA…
GO:0048583	BP	regulation of response to stimulus	225	5.25e-06	ENSG00000163154;ENSG00000113083;ENSG00000106003;ENSG00000074181;ENSG00000156515;ENSG00000175793;ENSG00000104783;ENSG00000160867;ENSG00000115956;ENSG00000035720;ENSG00000130766;ENSG00000213467;ENSG00000173334;ENSG00000126353;ENSG00000205336;ENSG00000186326;ENSG00000100031;ENSG00000166289;ENSG00000168209;ENSG00000211934;ENSG00000211935;ENSG00000140092;ENSG00000280401;ENSG00000158050;ENSG00000237286…	TNFAIP8L2;LOX;LFNG;NOTCH3;HK1;SFN;KCNN4;FGFR4;PLEK;STAP1;SESN2;HMGB1P37;TRIB1;CCR7;ADGRG1;RGS9BP;GGT1;PLEKHF1;DDIT4;IGHV1-2;IGHV1-3;FBLN5;-;DUSP2;CARD11-AS1;MEIS3;SFRP5;SNAI1;PTGIR;SH3RF3;ATF3;PYHIN1;NPPC;PI16;RASAL1;SOCS1;PLEKHG3;KLRK1;C3;HRK;JPH4;RELN;NBL1;CD9;FGR;GSC;SECTM1;BNIP3;ADRA2B;IGHV3-13;LAG3;ADTRP;COL1A1;EPHA4;CGNL1;ADAMTS18;EPHA5;ADCY5;ULBP1;CCL27;CFHR1;CREB3L3;TNFRSF10A;TNF;C9;CD300…
GO:0048523	BP	negative regulation of cellular process	218	5.5e-06	ENSG00000163154;ENSG00000115738;ENSG00000278637;ENSG00000106003;ENSG00000178199;ENSG00000231007;ENSG00000138411;ENSG00000015413;ENSG00000236552;ENSG00000175793;ENSG00000115956;ENSG00000035720;ENSG00000138028;ENSG00000050165;ENSG00000126353;ENSG00000205336;ENSG00000186326;ENSG00000099953;ENSG00000168209;ENSG00000160460;ENSG00000158050;ENSG00000262655;ENSG00000074317;ENSG00000104419;ENSG00000105419…	TNFAIP8L2;ID2;H4C1;LFNG;ZC3H12D;CDC20P1;HECW2;DPEP1;RPL13AP5;SFN;PLEK;STAP1;CGREF1;DKK3;CCR7;ADGRG1;RGS9BP;MMP11;DDIT4;SPTBN4;DUSP2;SPON1;SNCB;NDRG1;MEIS3;H4C2;SFRP5;SNAI1;CD9;PTGIR;BHLHE41;ATF3;NPPC;PI16;RASAL1;SOCS1;MAF;-;SOX13;RORC;ADM;GSC;IL1R2;KANK3;ADRA2B;LAG3;SP5;ADTRP;COL1A1;EPHA4;CGNL1;IL2RB;PFKFB1;PLIN5;ASS1;BNIP3;TNFRSF10A;BIN1;CD300A;ZNF8;DUSP4;-;SPOCD1;SLC6A1;MALRD1;-;PRR5L;NLGN4X;PR…
GO:0051179	BP	localization	214	0.000448257	ENSG00000177807;ENSG00000182324;ENSG00000002726;ENSG00000162267;ENSG00000105675;ENSG00000175318;ENSG00000156515;ENSG00000182557;ENSG00000205436;ENSG00000104783;ENSG00000115956;ENSG00000164142;ENSG00000070985;ENSG00000157103;ENSG00000187908;ENSG00000130766;ENSG00000255245;ENSG00000126353;ENSG00000167874;ENSG00000143603;ENSG00000166289;ENSG00000228451;ENSG00000099812;ENSG00000211934;ENSG00000013016…	KCNJ10;KCNJ14;AOC1;ITIH3;ATP4A;GRAMD2A;HK1;SPNS3;EXOC3L4;KCNN4;PLEK;FAM160A1;TRPM5;SLC6A1;DMBT1;SESN2;FXYD6-FXYD2;CCR7;TMEM88;KCNN3;PLEKHF1;SDAD1P1;MISP;IGHV1-2;EHD3;FBLN5;SPTBN4;PAOX;SLC8A2;MTATP6P1;SNCB;RTP5;SERPINE1;ITGB7;ALDOC;ATP12A;SLC6A16;C3;SLC2A3;JPH4;SYTL1;SLC4A3;NBL1;-;CD9;FGR;ADM;AMPH;MT-CO2;ALDOA;BNIP3;IGHV3-13;MIF;-;COL1A1;SLC32A1;FXYD2;CFAP53;MT-ATP8;KCNK13;PLIN5;SLC38A3;GAD1;NGFR;…
GO:0065008	BP	regulation of biological quality	205	3.56e-06	ENSG00000177807;ENSG00000115738;ENSG00000113083;ENSG00000278637;ENSG00000178199;ENSG00000170608;ENSG00000156515;ENSG00000049540;ENSG00000175793;ENSG00000104783;ENSG00000160867;ENSG00000115956;ENSG00000145536;ENSG00000130766;ENSG00000126353;ENSG00000167874;ENSG00000010610;ENSG00000172137;ENSG00000273983;ENSG00000160460;ENSG00000137078;ENSG00000118160;ENSG00000237286;ENSG00000186204;ENSG00000106366…	KCNJ10;ID2;LOX;H4C1;ZC3H12D;FOXA3;HK1;ELN;SFN;KCNN4;FGFR4;PLEK;ADAMTS16;SESN2;CCR7;TMEM88;CD4;CALB2;H3C8;SPTBN4;SIT1;SLC8A2;CARD11-AS1;CYP4F12;SERPINE1;H4C2;JPH4;PTGIR;H4C11;ATP4A;ATP12A;STC1;CACNA1G;NGFR;-;C3;PXK;RELN;SLC4A3;NBL1;CD9;FGR;KLK2;ADM;PCK2;MT-CO2;ALDOA;BNIP3;H4C5;ADRA2B;ADM2;ADTRP;COL1A1;-;EPHA4;SLC32A1;MYL4;ADAMTS18;EPHA5;SIGLEC15;ADCY5;KCNK13;PLIN5;EGR1;GAD1;CCR9;CHRNA3;BIN1;SCN4B;…
GO:0051239	BP	regulation of multicellular organismal process	205	3.78e-06	ENSG00000115738;ENSG00000113083;ENSG00000278637;ENSG00000106003;ENSG00000087258;ENSG00000074181;ENSG00000231007;ENSG00000138411;ENSG00000156515;ENSG00000225180;ENSG00000175793;ENSG00000115956;ENSG00000035720;ENSG00000095587;ENSG00000124839;ENSG00000213467;ENSG00000182324;ENSG00000126353;ENSG00000205336;ENSG00000114013;ENSG00000010610;ENSG00000013016;ENSG00000273983;ENSG00000160460;ENSG00000118160…	ID2;LOX;H4C1;LFNG;GNAO1;NOTCH3;CDC20P1;HECW2;HK1;PVALEF;SFN;PLEK;STAP1;TLL2;RAB17;HMGB1P37;KCNJ14;CCR7;ADGRG1;CD86;CD4;EHD3;H3C8;SPTBN4;SLC8A2;PDCD1;SERPINE1;H4C2;IGSF10;SNAI1;BHLHE41;H4C11;PYHIN1;NPPC;PI16;RASAL1;CACNA1G;PANX2;SOCS1;MAF;S1PR5;C3;JPH4;RELN;TNFRSF11A;CD9;FGR;ADM;IL1R2;ADRA2B;LAG3;ADM2;ADTRP;SDC2;COL1A1;EPHA4;MYL4;ADAMTS18;KNDC1;SIGLEC15;HLA-DPB1;LTB;HOXB8;CHRNA3;BIN1;SCN4B;CAMK2B;…
GO:0032501	BP	multicellular organismal process	197	3.35e-06	ENSG00000177807;ENSG00000115738;ENSG00000146938;ENSG00000106003;ENSG00000087258;ENSG00000170608;ENSG00000189056;ENSG00000225180;ENSG00000175793;ENSG00000170689;ENSG00000273706;ENSG00000145536;ENSG00000070985;ENSG00000170523;ENSG00000157103;ENSG00000187908;ENSG00000095587;ENSG00000182324;ENSG00000205336;ENSG00000099953;ENSG00000010610;ENSG00000013016;ENSG00000273983;ENSG00000160460;ENSG00000118160…	KCNJ10;ID2;NLGN4X;LFNG;GNAO1;FOXA3;RELN;PVALEF;SFN;HOXB9;LHX1;ADAMTS16;TRPM5;KRT83;SLC6A1;DMBT1;TLL2;KCNJ14;ADGRG1;MMP11;CD4;EHD3;H3C8;SPTBN4;SLC8A2;HMCN1;ATF5;NBL1;IGSF10;SNAI1;BHLHE41;NPPC;NAV2;CACNA1G;ECEL1;MAF;ITGAM;C3;JPH4;RORC;DDC;ADM;GSC;FAT3;ALDOA;ADRA2B;ACTG2;ADM2;COL1A1;EPHA4;KCNN4;MYL4;CFAP53;ADCY5;ST8SIA6;SLC38A3;PLA2G4C;BIN1;SCN4B;TPI1;HES1;BFSP2;-;STAC2;LMO2;OMP;ACR;BHLHE40;ODAD3;AT…
GO:0051234	BP	establishment of localization	195	0.000236308	ENSG00000177807;ENSG00000182324;ENSG00000002726;ENSG00000162267;ENSG00000105675;ENSG00000156515;ENSG00000182557;ENSG00000205436;ENSG00000104783;ENSG00000115956;ENSG00000070985;ENSG00000157103;ENSG00000187908;ENSG00000130766;ENSG00000255245;ENSG00000126353;ENSG00000143603;ENSG00000228451;ENSG00000099812;ENSG00000211934;ENSG00000140092;ENSG00000160460;ENSG00000148832;ENSG00000118160;ENSG00000248527…	KCNJ10;KCNJ14;AOC1;ITIH3;ATP4A;HK1;SPNS3;EXOC3L4;KCNN4;PLEK;TRPM5;SLC6A1;DMBT1;SESN2;FXYD6-FXYD2;CCR7;KCNN3;SDAD1P1;MISP;IGHV1-2;FBLN5;SPTBN4;PAOX;SLC8A2;MTATP6P1;SNCB;RTP5;SERPINE1;SLC35F3;ALDOC;ATP12A;SLC6A16;C3;SLC2A3;KCNMB1;SYTL1;SLC4A3;-;CD9;FGR;ADM;AMPH;MT-CO2;ALDOA;BNIP3;IGHV3-13;MIF;-;COL1A1;SLC32A1;FXYD2;CFAP53;MT-ATP8;KCNK13;SLC38A3;GAD1;NGFR;BIN1;PKM;PGAM1;MT-CYB;-;NLGN4X;PRICKLE1;CTSG…
GO:0006810	BP	transport	191	0.000162255	ENSG00000177807;ENSG00000182324;ENSG00000002726;ENSG00000162267;ENSG00000105675;ENSG00000182557;ENSG00000205436;ENSG00000104783;ENSG00000115956;ENSG00000070985;ENSG00000157103;ENSG00000187908;ENSG00000130766;ENSG00000255245;ENSG00000126353;ENSG00000143603;ENSG00000228451;ENSG00000211934;ENSG00000140092;ENSG00000160460;ENSG00000148832;ENSG00000118160;ENSG00000248527;ENSG00000074317;ENSG00000188011…	KCNJ10;KCNJ14;AOC1;ITIH3;ATP4A;SPNS3;EXOC3L4;KCNN4;PLEK;TRPM5;SLC6A1;DMBT1;SESN2;FXYD6-FXYD2;CCR7;KCNN3;SDAD1P1;IGHV1-2;FBLN5;SPTBN4;PAOX;SLC8A2;MTATP6P1;SNCB;RTP5;SERPINE1;SLC35F3;ALDOC;ATP12A;SLC6A16;C3;SLC2A3;KCNMB1;SYTL1;SLC4A3;-;CD9;FGR;ADM;AMPH;MT-CO2;ALDOA;BNIP3;IGHV3-13;MIF;-;COL1A1;SLC32A1;FXYD2;CFAP53;MT-ATP8;KCNK13;SLC38A3;GAD1;NGFR;BIN1;PKM;PGAM1;MT-CYB;-;NLGN4X;PRICKLE1;CTSG;EHD3;CCR…
GO:0023051	BP	regulation of signaling	190	4.49e-06	ENSG00000177807;ENSG00000113083;ENSG00000106003;ENSG00000074181;ENSG00000231007;ENSG00000156515;ENSG00000175793;ENSG00000104783;ENSG00000160867;ENSG00000115956;ENSG00000035720;ENSG00000130766;ENSG00000213467;ENSG00000126353;ENSG00000205336;ENSG00000186326;ENSG00000166289;ENSG00000168209;ENSG00000010610;ENSG00000172137;ENSG00000280401;ENSG00000158050;ENSG00000105419;ENSG00000120057;ENSG00000124216…	KCNJ10;LOX;LFNG;NOTCH3;CDC20P1;HK1;SFN;KCNN4;FGFR4;PLEK;STAP1;SESN2;HMGB1P37;CCR7;ADGRG1;RGS9BP;PLEKHF1;DDIT4;CD4;CALB2;-;DUSP2;MEIS3;SFRP5;SNAI1;PTGIR;SH3RF3;ATF3;PYHIN1;NPPC;FXYD1;RASAL1;PANX2;SOCS1;PLEKHG3;-;C3;PXK;RELN;NBL1;FGR;GSC;SECTM1;BNIP3;ADRA2B;MIF;COL1A1;EPHA4;CGNL1;EPHA5;ADCY5;PLIN5;TNFRSF10A;CHRNA3;TNF;CD300A;DUSP4;IQSEC3;TRIB3;SLC6A1;-;PRR5L;NLGN4X;PRICKLE1;EHD3;GPR183;PIK3R6;HRK;R…
GO:0010646	BP	regulation of cell communication	186	4.13e-06	ENSG00000177807;ENSG00000113083;ENSG00000106003;ENSG00000074181;ENSG00000231007;ENSG00000156515;ENSG00000175793;ENSG00000104783;ENSG00000160867;ENSG00000115956;ENSG00000035720;ENSG00000130766;ENSG00000213467;ENSG00000126353;ENSG00000205336;ENSG00000186326;ENSG00000166289;ENSG00000168209;ENSG00000010610;ENSG00000172137;ENSG00000280401;ENSG00000158050;ENSG00000105419;ENSG00000120057;ENSG00000124216…	KCNJ10;LOX;LFNG;NOTCH3;CDC20P1;HK1;SFN;KCNN4;FGFR4;PLEK;STAP1;SESN2;HMGB1P37;CCR7;ADGRG1;RGS9BP;PLEKHF1;DDIT4;CD4;CALB2;-;DUSP2;MEIS3;SFRP5;SNAI1;PTGIR;SH3RF3;ATF3;PYHIN1;NPPC;SULF2;RASAL1;PANX2;SOCS1;PLEKHG3;-;C3;PXK;RELN;NBL1;FGR;GSC;SECTM1;BNIP3;ADRA2B;COL1A1;EPHA4;CGNL1;EPHA5;ADCY5;PLIN5;TNFRSF10A;CHRNA3;TNF;CD300A;DUSP4;IQSEC3;TRIB3;SLC6A1;-;PRR5L;NLGN4X;PRICKLE1;GPR183;PIK3R6;HRK;RGS3;RCN3;…
GO:0048856	BP	anatomical structure development	180	3.46e-06	ENSG00000115738;ENSG00000113083;ENSG00000146938;ENSG00000106003;ENSG00000087258;ENSG00000170608;ENSG00000189056;ENSG00000175793;ENSG00000170689;ENSG00000160867;ENSG00000170523;ENSG00000187908;ENSG00000095587;ENSG00000182809;ENSG00000113739;ENSG00000205336;ENSG00000099953;ENSG00000168209;ENSG00000280401;ENSG00000136205;ENSG00000169136;ENSG00000188389;ENSG00000092621;ENSG00000120057;ENSG00000124216…	ID2;LOX;NLGN4X;LFNG;GNAO1;FOXA3;RELN;SFN;HOXB9;FGFR4;KRT83;DMBT1;TLL2;CRIP2;STC2;ADGRG1;MMP11;DDIT4;-;TNS3;ATF5;PDCD1;PHGDH;SFRP5;SNAI1;CD9;STC1;DDC;FOS;ITGAM;RORC;FGR;ADM;HYDIN;SECTM1;BNIP3;ADAM19;GSC;ITGB1BP2;COL1A1;HOXB8;SLC32A1;ADAMTS18;EPHA5;HYDIN2;LTB;ASS1;SLC38A3;CCIN;PKM;TPI1;CD248;MT-CYB;BFSP2;FAT3;NINJ2;-;LMO2;PRICKLE1;CYP1A1;NAV2;RCN3;BMP10;CCBE1;DMBX1;MYH14;-;EGR2;ADGRV1;UNC5C;TGFBR3;…
GO:0006950	BP	response to stress	175	3.81e-06	ENSG00000163154;ENSG00000115738;ENSG00000113083;ENSG00000278637;ENSG00000087258;ENSG00000002726;ENSG00000170608;ENSG00000189056;ENSG00000015413;ENSG00000175793;ENSG00000104783;ENSG00000111981;ENSG00000187908;ENSG00000130766;ENSG00000166986;ENSG00000126353;ENSG00000168209;ENSG00000211934;ENSG00000211935;ENSG00000197540;ENSG00000112530;ENSG00000104419;ENSG00000106366;ENSG00000278705;ENSG00000160013…	TNFAIP8L2;ID2;LOX;H4C1;GNAO1;AOC1;FOXA3;RELN;DPEP1;SFN;KCNN4;ULBP1;DMBT1;SESN2;MARS1;CCR7;DDIT4;IGHV1-2;IGHV1-3;GZMM;PACRG;NDRG1;SERPINE1;H4C2;PTGIR;ATF3;NPPC;STC1;PANX2;C3;PXK;HSBP1L1;GPR68;CD9;FGR;CEBPB;ADM;MT-CO2;LSP1;EGLN3;IGHV3-13;FBXO2;COL1A1;-;PFKFB1;SIGLEC15;ASS1;SLC38A3;CCR9;CREB3L3;PLA2G4C;MEP1B;PKM;MT-ND3;TRIB3;PRR5L;NCR3;IRF5;CTSG;IGHV1-24;CYP1A1;KCNMB1;CCR5;SULF2;-;RCN3;PCK2;LGALS1;M…
GO:0050793	BP	regulation of developmental process	166	3.48e-06	ENSG00000115738;ENSG00000113083;ENSG00000278637;ENSG00000106003;ENSG00000074181;ENSG00000231007;ENSG00000138411;ENSG00000189056;ENSG00000175793;ENSG00000035720;ENSG00000095587;ENSG00000113739;ENSG00000205336;ENSG00000114013;ENSG00000099953;ENSG00000010610;ENSG00000273983;ENSG00000160460;ENSG00000106366;ENSG00000278705;ENSG00000152580;ENSG00000124216;ENSG00000123095;ENSG00000197238;ENSG00000163273…	ID2;LOX;H4C1;LFNG;NOTCH3;CDC20P1;HECW2;RELN;SFN;STAP1;TLL2;STC2;ADGRG1;CD86;MMP11;CD4;H3C8;SPTBN4;SERPINE1;H4C2;IGSF10;SNAI1;BHLHE41;H4C11;NPPC;PI16;RASAL1;SOCS1;MAF;S1PR5;C3;RORC;FGR;ADM;ALDOA;BNIP3;ADRA2B;LAG3;ADM2;SDC2;COL1A1;EPHA4;KNDC1;SIGLEC15;HOXB8;BIN1;PKM;CAMK2B;TRIB3;LMO2;PRICKLE1;BHLHE40;GPR183;PIK3R6;SOX13;LGALS1;MIF;S100A10;BMP10;CCBE1;H4C5;MYH14;DLL4;ADGRV1;CXCR3;TGFBR3;RETN;IHH;CUX…
GO:0031982	CC	vesicle	165	4.12e-06	ENSG00000278637;ENSG00000106003;ENSG00000166986;ENSG00000002726;ENSG00000162267;ENSG00000109107;ENSG00000172638;ENSG00000015413;ENSG00000175793;ENSG00000142949;ENSG00000104783;ENSG00000160867;ENSG00000111669;ENSG00000187908;ENSG00000114019;ENSG00000122121;ENSG00000205336;ENSG00000114013;ENSG00000100031;ENSG00000010610;ENSG00000013016;ENSG00000140092;ENSG00000160460;ENSG00000137078;ENSG00000112530…	H4C1;LFNG;MARS1;AOC1;ITIH3;ALDOC;EFEMP2;DPEP1;SFN;PTPRF;KCNN4;FGFR4;TPI1;DMBT1;AMOTL2;XPNPEP2;ADGRG1;CD86;GGT1;CD4;EHD3;FBLN5;SPTBN4;SIT1;PACRG;KIF21B;PHGDH;H4C2;PSAT1;ITGB7;HERC3;CAPN11;ACY3;DDC;SOCS1;C3;SLC2A3;SYTL1;CD9;FGR;KLK2;AMPH;SECTM1;PRPH;ALDOA;PDGFRB;PPIAL4A;ACTG2;GBE1;MIF;COL1A1;AKR1C3;IL2RB;ASS1;VWA1;COL6A3;BIN1;PKM;PGAM1;CD248;MARCHF1;IL15RA;CTSG;CLEC18A;ACR;CCR5;CD82;LGALS1;ATP2B2;F…
GO:0048869	BP	cellular developmental process	162	3.24e-06	ENSG00000115738;ENSG00000113083;ENSG00000254550;ENSG00000106003;ENSG00000074181;ENSG00000170608;ENSG00000189056;ENSG00000175793;ENSG00000145242;ENSG00000115956;ENSG00000187908;ENSG00000095587;ENSG00000184221;ENSG00000126353;ENSG00000168209;ENSG00000010610;ENSG00000280401;ENSG00000159860;ENSG00000169136;ENSG00000092621;ENSG00000120057;ENSG00000124216;ENSG00000010278;ENSG00000123095;ENSG00000162772…	ID2;LOX;OMP;LFNG;NOTCH3;FOXA3;RELN;SFN;EPHA5;PLEK;DMBT1;TLL2;OLIG1;CCR7;DDIT4;CD4;-;TCAF2P1;ATF5;PHGDH;SFRP5;SNAI1;CD9;BHLHE41;ATF3;ALDOC;NPPC;SULF2;SOCS1;MYT1;C3;TNFRSF11A;RORC;FGR;ADM;HYDIN;BNIP3;GSC;MIF;FOXD4;SDC2;COL1A1;EPHA4;KNDC1;HYDIN2;EGR1;CCR9;RPS3AP6;FAM41C;BFSP2;NLGN4X;CYP1A1;BHLHE40;GPR183;NAV2;ROPN1L;SOX13;CEBPB;PCK2;LGALS1;ATP2B2;BMP10;ETV4;JAM3;SOAT2;MYH14;CCIN;TRIM15;DLL4;EGR2;DHR…
GO:0009893	BP	positive regulation of metabolic process	161	0.000175878	ENSG00000115738;ENSG00000166986;ENSG00000178199;ENSG00000170608;ENSG00000189056;ENSG00000170689;ENSG00000160867;ENSG00000115956;ENSG00000035720;ENSG00000170525;ENSG00000213467;ENSG00000126353;ENSG00000114013;ENSG00000166289;ENSG00000010610;ENSG00000280401;ENSG00000148832;ENSG00000169136;ENSG00000106366;ENSG00000124216;ENSG00000172985;ENSG00000162772;ENSG00000138411;ENSG00000196562;ENSG00000073150…	ID2;MARS1;ZC3H12D;FOXA3;RELN;HOXB9;FGFR4;PLEK;STAP1;PFKFB3;HMGB1P37;CCR7;CD86;PLEKHF1;CD4;-;PAOX;ATF5;SERPINE1;SNAI1;SH3RF3;ATF3;HECW2;SULF2;PANX2;KNDC1;C3;TNFRSF11A;RORC;FGR;ADM;MT-CO2;BNIP3;EGLN3;ADRA2B;ADAM19;ACTG2;ADM2;ADTRP;COL1A1;EPHA4;PFKFB1;ADCY5;HLA-DPB1;LTB;ASS1;SLC38A3;CREB3L3;TNFRSF10A;CHRNA3;TNF;CD300A;TRIB3;-;PRR5L;LMO2;IRF5;PRICKLE1;SPON1;GPR183;PIK3R6;SOX13;RCN3;MIF;BMP10;CCBE1;PO…
GO:0042221	BP	response to chemical	157	3.6e-06	ENSG00000115738;ENSG00000113083;ENSG00000087258;ENSG00000002726;ENSG00000110848;ENSG00000015413;ENSG00000236552;ENSG00000035720;ENSG00000130766;ENSG00000166986;ENSG00000126353;ENSG00000114013;ENSG00000100031;ENSG00000168209;ENSG00000010610;ENSG00000074317;ENSG00000104419;ENSG00000106366;ENSG00000122711;ENSG00000010278;ENSG00000160013;ENSG00000163564;ENSG00000163273;ENSG00000159167;ENSG00000111344…	ID2;LOX;GNAO1;AOC1;CD69;DPEP1;RPL13AP5;STAP1;SESN2;MARS1;CCR7;CD86;GGT1;DDIT4;CD4;SNCB;NDRG1;SERPINE1;SPINK4;CD9;PTGIR;PYHIN1;NPPC;STC1;RASAL1;CACNA1G;SOCS1;KCNMB1;TNFRSF11A;RORC;DDC;CEBPB;ADM;DHH;AHRR;BNIP3;SP5;APBB1;ADTRP;COL1A1;EPHA4;PFKFB1;ADCY5;ASS1;GAD1;CHRNA3;PKM;MT-ND3;TRIB3;SLC6A1;-;PRR5L;LMO2;IRF5;CTSG;CYP1A1;ACR;CCR5;RCN3;PCK2;LGALS1;RPLP0P2;S100A10;ETV5;DLL4;EGR2;ADGRV1;PMAIP1;RETN;IH…
GO:0009966	BP	regulation of signal transduction	156	4.16e-06	ENSG00000113083;ENSG00000106003;ENSG00000074181;ENSG00000189056;ENSG00000175793;ENSG00000104783;ENSG00000160867;ENSG00000115956;ENSG00000035720;ENSG00000213467;ENSG00000126353;ENSG00000205336;ENSG00000186326;ENSG00000166289;ENSG00000168209;ENSG00000010610;ENSG00000280401;ENSG00000158050;ENSG00000105419;ENSG00000120057;ENSG00000124216;ENSG00000160013;ENSG00000172985;ENSG00000162772;ENSG00000163564…	LOX;LFNG;NOTCH3;RELN;SFN;KCNN4;FGFR4;PLEK;STAP1;HMGB1P37;CCR7;ADGRG1;RGS9BP;PLEKHF1;DDIT4;CD4;-;DUSP2;MEIS3;SFRP5;SNAI1;PTGIR;SH3RF3;ATF3;PYHIN1;NPPC;SULF2;RASAL1;SOCS1;PLEKHG3;-;C3;JPH4;NBL1;FGR;GSC;SECTM1;BNIP3;ADRA2B;COL1A1;EPHA4;CGNL1;PLIN5;TNFRSF10A;TNF;CD300A;DUSP4;IQSEC3;TRIB3;-;PRR5L;NLGN4X;PRICKLE1;GPR183;PIK3R6;HRK;RGS3;RCN3;LGALS1;MIF;BMP10;CCBE1;TRIM15;DLL4;ADGRV1;IL1R2;PMAIP1;IHH;CUX…
GO:0032879	BP	regulation of localization	155	4.24e-06	ENSG00000177807;ENSG00000087258;ENSG00000138411;ENSG00000175318;ENSG00000156515;ENSG00000015413;ENSG00000175793;ENSG00000104783;ENSG00000145242;ENSG00000070985;ENSG00000035720;ENSG00000130766;ENSG00000213467;ENSG00000114019;ENSG00000182324;ENSG00000126353;ENSG00000205336;ENSG00000099812;ENSG00000010610;ENSG00000160460;ENSG00000106366;ENSG00000152580;ENSG00000124216;ENSG00000033327;ENSG00000163564…	KCNJ10;GNAO1;HECW2;GRAMD2A;HK1;DPEP1;SFN;KCNN4;EPHA5;TRPM5;STAP1;SESN2;HMGB1P37;AMOTL2;KCNJ14;CCR7;ADGRG1;MISP;CD4;SPTBN4;SERPINE1;IGSF10;SNAI1;GAB2;PYHIN1;STC1;CACNA1G;SOCS1;-;C3;PXK;-;RELN;PANX2;CD9;FGR;KCNMB1;ABLIM3;ADRA2B;ADTRP;COL1A1;IL2RB;ADCY5;KCNK13;CCL27;TTLL6;SLC38A3;NGFR;CHRNA3;BIN1;SCN4B;CAMK2B;TRIB3;SLC6A1;-;PRR5L;IL15RA;CYP51A1;EHD3;GPR183;CCR5;FXYD1;MIF;FXYD2;BMP10;CCBE1;JAM3;TRIM1…
GO:0002376	BP	immune system process	151	3.51e-06	ENSG00000163154;ENSG00000115738;ENSG00000106003;ENSG00000002726;ENSG00000109107;ENSG00000104783;ENSG00000111981;ENSG00000187908;ENSG00000213467;ENSG00000126353;ENSG00000117983;ENSG00000114013;ENSG00000145649;ENSG00000168209;ENSG00000211934;ENSG00000211935;ENSG00000197540;ENSG00000137078;ENSG00000104419;ENSG00000139626;ENSG00000163564;ENSG00000110448;ENSG00000273047;ENSG00000125730;ENSG00000059804…	TNFAIP8L2;ID2;LFNG;AOC1;ALDOC;KCNN4;ULBP1;DMBT1;HMGB1P37;CCR7;MUC5B;CD86;GZMA;DDIT4;IGHV1-2;IGHV1-3;GZMM;SIT1;NDRG1;ITGB7;PYHIN1;CD5;-;C3;SLC2A3;RORC;FGR;ADM;SECTM1;ALDOA;BNIP3;IGHV3-13;LAG3;SDC2;COL1A1;SIGLEC15;CCL27;LTB;CCR9;TNFRSF10A;PKM;PGAM1;S1PR4;MARCHF1;CD8B;NCR3;IRF5;CTSG;IGHV1-24;GPR183;CCR5;LGALS1;MIF;JAM3;POU2AF1;SLC16A3;TRIM15;DLL4;DHRS2;PLA2G2F;PMAIP1;RETN;NCR2;ITGAL;SEMA4A;ITGAM;IGH…
GO:0010604	BP	positive regulation of macromolecule metabolic process	143	0.00219814	ENSG00000115738;ENSG00000166986;ENSG00000178199;ENSG00000170608;ENSG00000189056;ENSG00000170689;ENSG00000160867;ENSG00000035720;ENSG00000213467;ENSG00000126353;ENSG00000114013;ENSG00000010610;ENSG00000280401;ENSG00000169136;ENSG00000106366;ENSG00000124216;ENSG00000172985;ENSG00000162772;ENSG00000138411;ENSG00000196562;ENSG00000125730;ENSG00000073150;ENSG00000143365;ENSG00000000938;ENSG00000213999…	ID2;MARS1;ZC3H12D;FOXA3;RELN;HOXB9;FGFR4;STAP1;HMGB1P37;CCR7;CD86;CD4;-;ATF5;SERPINE1;SNAI1;SH3RF3;ATF3;HECW2;SULF2;C3;PANX2;RORC;FGR;MEF2B;EGLN3;ADRA2B;ADAM19;ACTG2;ADM2;ADTRP;COL1A1;EPHA4;KNDC1;ADCY5;HLA-DPB1;LTB;SLC38A3;CREB3L3;TNFRSF10A;FGF21;TNF;CD300A;TRIB3;-;PRR5L;LMO2;IRF5;PRICKLE1;SPON1;GPR183;PIK3R6;SOX13;RCN3;MIF;BMP10;CCBE1;POU2AF1;JDP2;RBMXP2;TRIM15;DLL4;EGR2;CXCR3;PMAIP1;SLX1B;IHH;C…
GO:0051716	BP	cellular response to stimulus	142	2.84e-05	ENSG00000115738;ENSG00000113083;ENSG00000278637;ENSG00000166986;ENSG00000002726;ENSG00000110848;ENSG00000170608;ENSG00000015413;ENSG00000236552;ENSG00000175793;ENSG00000035720;ENSG00000130766;ENSG00000126353;ENSG00000114013;ENSG00000168209;ENSG00000010610;ENSG00000112530;ENSG00000104419;ENSG00000106366;ENSG00000278705;ENSG00000010278;ENSG00000162772;ENSG00000163564;ENSG00000159167;ENSG00000111344…	ID2;LOX;H4C1;MARS1;AOC1;CD69;FOXA3;DPEP1;RPL13AP5;SFN;STAP1;SESN2;CCR7;CD86;DDIT4;CD4;PACRG;NDRG1;SERPINE1;H4C2;CD9;ATF3;PYHIN1;STC1;RASAL1;SOCS1;KCNMB1;HSBP1L1;GPR68;RORC;DDC;CEBPB;ADM;BNIP3;EGLN3;SP5;ADTRP;COL1A1;-;EPHA4;ADCY5;ASS1;SLC38A3;CREB3L3;TNFRSF10A;PKM;MT-ND3;TRIB3;PRR5L;LMO2;CYP1A1;FBXO2;CCR5;-;RCN3;PCK2;LGALS1;MIF;RPLP0P2;-;JAM3;H4C5;ETV5;DLL4;EGR2;ADGRV1;PMAIP1;SLX1B;CUX2;FAM162A;PG…
GO:0031325	BP	positive regulation of cellular metabolic process	141	0.000217416	ENSG00000115738;ENSG00000166986;ENSG00000178199;ENSG00000170608;ENSG00000189056;ENSG00000170689;ENSG00000160867;ENSG00000115956;ENSG00000035720;ENSG00000170525;ENSG00000213467;ENSG00000126353;ENSG00000114013;ENSG00000166289;ENSG00000010610;ENSG00000280401;ENSG00000148832;ENSG00000169136;ENSG00000106366;ENSG00000124216;ENSG00000172985;ENSG00000162772;ENSG00000163564;ENSG00000171798;ENSG00000125730…	ID2;MARS1;ZC3H12D;FOXA3;RELN;HOXB9;FGFR4;PLEK;STAP1;PFKFB3;HMGB1P37;CCR7;CD86;PLEKHF1;CD4;-;PAOX;ATF5;SERPINE1;SNAI1;SH3RF3;ATF3;PYHIN1;KNDC1;C3;TNFRSF11A;RORC;FGR;ADM;MT-CO2;BNIP3;EGLN3;ADRA2B;ADTRP;COL1A1;EPHA4;PFKFB1;ADCY5;PLIN5;LTB;ASS1;SLC38A3;CREB3L3;TNFRSF10A;FGF21;TNF;CD300A;TRIB3;-;PRR5L;LMO2;IRF5;PRICKLE1;SPON1;GPR183;PIK3R6;SOX13;RCN3;MIF;BMP10;CCBE1;POU2AF1;JDP2;RBMXP2;EGR2;CXCR3;PMAI…
GO:2000026	BP	regulation of multicellular organismal development	139	3.08e-06	ENSG00000115738;ENSG00000113083;ENSG00000278637;ENSG00000106003;ENSG00000074181;ENSG00000231007;ENSG00000138411;ENSG00000189056;ENSG00000175793;ENSG00000035720;ENSG00000095587;ENSG00000205336;ENSG00000114013;ENSG00000010610;ENSG00000273983;ENSG00000280401;ENSG00000106366;ENSG00000278705;ENSG00000152580;ENSG00000124216;ENSG00000123095;ENSG00000197238;ENSG00000164530;ENSG00000111344;ENSG00000185338…	ID2;LOX;H4C1;LFNG;NOTCH3;CDC20P1;HECW2;RELN;SFN;STAP1;TLL2;ADGRG1;CD86;CD4;H3C8;-;SERPINE1;H4C2;IGSF10;SNAI1;BHLHE41;H4C11;PI16;RASAL1;SOCS1;MAF;S1PR5;C3;ADM;ADRA2B;LAG3;ADM2;SDC2;COL1A1;HOXB8;KNDC1;SIGLEC15;BIN1;PKM;CAMK2B;LMO2;PRICKLE1;BHLHE40;GPR183;PIK3R6;SOX13;LGALS1;BMP10;CCBE1;H4C5;ETV5;DLL4;ADGRV1;CXCR3;TGFBR3;RETN;IHH;CUX2;SULT2B1;SEMA4A;PGF;NR5A1;IL2RA;S100B;CSF3R;C3AR1;ANXA3;PAK3;MYOCD…
GO:0048584	BP	positive regulation of response to stimulus	139	3.6e-06	ENSG00000106003;ENSG00000156515;ENSG00000175793;ENSG00000104783;ENSG00000160867;ENSG00000115956;ENSG00000035720;ENSG00000213467;ENSG00000126353;ENSG00000205336;ENSG00000114013;ENSG00000166289;ENSG00000211934;ENSG00000211935;ENSG00000280401;ENSG00000105419;ENSG00000172985;ENSG00000162772;ENSG00000163564;ENSG00000163273;ENSG00000196562;ENSG00000213809;ENSG00000125730;ENSG00000189056;ENSG00000000938…	LFNG;HK1;SFN;KCNN4;FGFR4;PLEK;STAP1;HMGB1P37;CCR7;ADGRG1;CD86;PLEKHF1;IGHV1-2;IGHV1-3;-;MEIS3;SH3RF3;ATF3;PYHIN1;NPPC;SULF2;KLRK1;C3;RELN;FGR;SECTM1;BNIP3;ADRA2B;IGHV3-13;LAG3;COL1A1;EPHA4;ULBP1;CCL27;CFHR1;CREB3L3;TNFRSF10A;TNF;-;PRR5L;NCR3;CTSG;IGHV1-24;GPR183;PIK3R6;HRK;LGALS1;MIF;BMP10;CCBE1;TRIM15;DLL4;ADGRV1;CXCR3;PMAIP1;IHH;CUX2;FAM162A;PGF;ITGAM;IGHV1OR15-1;MUC5B;RASD2;S100B;ICOSLG;ARG2;I…
GO:0051173	BP	positive regulation of nitrogen compound metabolic process	131	0.000808597	ENSG00000115738;ENSG00000166986;ENSG00000178199;ENSG00000170608;ENSG00000189056;ENSG00000170689;ENSG00000160867;ENSG00000035720;ENSG00000170525;ENSG00000213467;ENSG00000126353;ENSG00000114013;ENSG00000010610;ENSG00000280401;ENSG00000148832;ENSG00000169136;ENSG00000106366;ENSG00000124216;ENSG00000172985;ENSG00000162772;ENSG00000138411;ENSG00000171798;ENSG00000125730;ENSG00000143365;ENSG00000198712…	ID2;MARS1;ZC3H12D;FOXA3;RELN;HOXB9;FGFR4;STAP1;PFKFB3;HMGB1P37;CCR7;CD86;CD4;-;PAOX;ATF5;SERPINE1;SNAI1;SH3RF3;ATF3;HECW2;KNDC1;C3;RORC;MT-CO2;EGLN3;ADRA2B;ADTRP;COL1A1;EPHA4;PFKFB1;ADCY5;LTB;ASS1;SLC38A3;CREB3L3;TNFRSF10A;FGF21;TNF;CD300A;TRIB3;-;PRR5L;LMO2;IRF5;PRICKLE1;SPON1;GPR183;PIK3R6;SOX13;RCN3;MIF;BMP10;CCBE1;POU2AF1;JDP2;RBMXP2;EGR2;CXCR3;PMAIP1;SLX1B;IHH;FAM162A;PGF;NR5A1;ETV5;EGR4;RAS…
GO:0065009	BP	regulation of molecular function	130	5.04e-06	ENSG00000115738;ENSG00000113083;ENSG00000106003;ENSG00000087258;ENSG00000138411;ENSG00000189056;ENSG00000015413;ENSG00000175793;ENSG00000145242;ENSG00000115956;ENSG00000035720;ENSG00000213467;ENSG00000255245;ENSG00000126353;ENSG00000145649;ENSG00000010610;ENSG00000013016;ENSG00000280401;ENSG00000158050;ENSG00000262655;ENSG00000106366;ENSG00000120057;ENSG00000163564;ENSG00000266964;ENSG00000185338…	ID2;LOX;LFNG;GNAO1;HECW2;RELN;DPEP1;SFN;EPHA5;PLEK;STAP1;HMGB1P37;FXYD6-FXYD2;CCR7;GZMA;CD4;EHD3;-;DUSP2;SPON1;SERPINE1;SFRP5;PYHIN1;FXYD1;SOCS1;-;PXK;-;FGR;EGLN3;ADRA2B;EPHA4;MYL4;FXYD2;FGFR4;ADCY5;PLIN5;CFHR1;TNFRSF10A;TNF;BIN1;SCN4B;S1PR4;DUSP4;SPOCD1;-;STAC2;ACR;BHLHE40;PIK3R6;RGS3;RCN3;MIF;SGSM1;S100A10;-;TRIM15;ADGRV1;PMAIP1;FAM162A;ADAP1;CD40LG;ANXA3;PAK3;DUSP9;MYOCD;SHANK2;PTPRF;SESN2;TCA…
GO:0010033	BP	response to organic substance	128	3.02e-06	ENSG00000113083;ENSG00000087258;ENSG00000002726;ENSG00000236552;ENSG00000157103;ENSG00000130766;ENSG00000166986;ENSG00000126353;ENSG00000114013;ENSG00000100031;ENSG00000168209;ENSG00000010610;ENSG00000112530;ENSG00000106366;ENSG00000010278;ENSG00000160013;ENSG00000163564;ENSG00000163273;ENSG00000159167;ENSG00000185338;ENSG00000145936;ENSG00000143365;ENSG00000132437;ENSG00000172216;ENSG00000148926…	LOX;GNAO1;AOC1;RPL13AP5;SLC6A1;SESN2;MARS1;CCR7;CD86;GGT1;DDIT4;CD4;PACRG;SERPINE1;CD9;PTGIR;PYHIN1;NPPC;STC1;SOCS1;KCNMB1;RORC;DDC;CEBPB;ADM;SP5;ADTRP;COL1A1;EPHA4;PFKFB1;ADCY5;ASS1;FGF21;PKM;MT-ND3;TRIB3;STAP1;-;LMO2;IRF5;CTSG;CYP1A1;ACR;CCR5;RCN3;PCK2;LGALS1;RPLP0P2;DLL4;EGR2;PMAIP1;RETN;IHH;-;CUX2;PGF;NR5A1;EGR4;SSTR3;S100B;ASNS;CA9;FBXO2;PAK3;SLC2A1;KLF5;NEFH;DHH;BMP6;TGFBR3;TBX21;WNT10B;UCP…
GO:0007166	BP	cell surface receptor signaling pathway	127	3.23e-06	ENSG00000139174;ENSG00000113083;ENSG00000087258;ENSG00000189056;ENSG00000160867;ENSG00000115956;ENSG00000035720;ENSG00000114019;ENSG00000105963;ENSG00000117983;ENSG00000114013;ENSG00000168209;ENSG00000211934;ENSG00000211935;ENSG00000273983;ENSG00000280401;ENSG00000124334;ENSG00000139626;ENSG00000124216;ENSG00000163273;ENSG00000185338;ENSG00000273047;ENSG00000125730;ENSG00000143365;ENSG00000000938…	PRICKLE1;LOX;GNAO1;RELN;FGFR4;PLEK;STAP1;AMOTL2;ADAP1;MUC5B;CD86;DDIT4;IGHV1-2;IGHV1-3;H3C8;-;IL9R;ITGB7;SNAI1;NPPC;SOCS1;-;C3;RORC;FGR;IGHV3-13;LAG3;SDC2;COL1A1;EPHA4;IL2RB;EPHA5;ADCY5;HLA-DPB1;LTB;TNFRSF10A;ZNF8;CAMK2B;CD8B;IL15RA;NCR3;IRF5;IGHV1-24;CCR5;SULF2;MIF;BMP10;DLL4;ADGRV1;CXCR3;TGFBR3;IHH;ITGAL;SEMA4A;PGF;ITGAM;IGHV1OR15-1;IL2RA;TMEM88;ADGRG1;ITGA2B;ICOSLG;CSF3R;IGHV1-69;CD40LG;PAK3;N…
GO:0005576	CC	extracellular region	126	3.3e-06	ENSG00000113083;ENSG00000278637;ENSG00000205861;ENSG00000002726;ENSG00000162267;ENSG00000109107;ENSG00000215018;ENSG00000172638;ENSG00000160867;ENSG00000115956;ENSG00000145536;ENSG00000106003;ENSG00000138028;ENSG00000187908;ENSG00000095587;ENSG00000166763;ENSG00000099953;ENSG00000211934;ENSG00000140092;ENSG00000106366;ENSG00000278705;ENSG00000152580;ENSG00000122711;ENSG00000163273;ENSG00000183844…	LOX;H4C1;PCOTH;AOC1;ITIH3;ALDOC;COL28A1;EFEMP2;FGFR4;PLEK;ADAMTS16;LFNG;CGREF1;DMBT1;TLL2;STRCP1;MMP11;IGHV1-2;FBLN5;SERPINE1;H4C2;IGSF10;SPINK4;NPPC;FAM3B;C3;RELN;FGR;KLK2;ADM;IL1R2;ALDOA;IGHV3-13;LAG3;ADM2;PLTP;COL1A1;ADAMTS18;CFAP53;CCL27;CFHR1;TNF;MEP1B;PKM;PGAM1;CD8B;ACR;ROPN1L;LGALS1;MIF;S100A10;BMP10;PMEL;H4C5;NOG;XPNPEP2;-;WNT10B;RETN;PGF;F5;MUC3A;IZUMO4;S100B;CSF3R;GZMA;NOTCH3;CTRC;MFAP4…
GO:1903561	CC	extracellular vesicle	121	4.21e-06	ENSG00000278637;ENSG00000106003;ENSG00000166986;ENSG00000002726;ENSG00000162267;ENSG00000109107;ENSG00000172638;ENSG00000015413;ENSG00000175793;ENSG00000111669;ENSG00000187908;ENSG00000122121;ENSG00000205336;ENSG00000114013;ENSG00000100031;ENSG00000140092;ENSG00000160460;ENSG00000137078;ENSG00000104419;ENSG00000092621;ENSG00000278705;ENSG00000135069;ENSG00000139626;ENSG00000197238;ENSG00000132744…	H4C1;LFNG;MARS1;AOC1;ITIH3;ALDOC;EFEMP2;DPEP1;SFN;TPI1;DMBT1;XPNPEP2;ADGRG1;CD86;GGT1;FBLN5;SPTBN4;SIT1;NDRG1;PHGDH;H4C2;PSAT1;ITGB7;H4C11;ACY3;DDC;C3;SLC2A3;SYTL1;CD9;FGR;KLK2;SECTM1;PRPH;ALDOA;LSP1;PPIAL4A;ACTG2;GBE1;MIF;ASS1;VWA1;PKM;PGAM1;CD248;CTSG;KIFC3;CD82;LGALS1;ATP2B2;FXYD2;S100A10;H4C5;MYH14;ADGRV1;TGFBR3;RETN;GRID1;CUX2;ITGAL;ITGAM;F5;MUC5B;ITGA2B;ICOSLG;ANXA3;SERPINE1;PTPRF;SLC2A1;H4…
GO:0043230	CC	extracellular organelle	121	4.23e-06	ENSG00000278637;ENSG00000106003;ENSG00000166986;ENSG00000002726;ENSG00000162267;ENSG00000109107;ENSG00000172638;ENSG00000015413;ENSG00000175793;ENSG00000111669;ENSG00000187908;ENSG00000122121;ENSG00000205336;ENSG00000114013;ENSG00000100031;ENSG00000140092;ENSG00000160460;ENSG00000137078;ENSG00000104419;ENSG00000092621;ENSG00000278705;ENSG00000135069;ENSG00000139626;ENSG00000197238;ENSG00000132744…	H4C1;LFNG;MARS1;AOC1;ITIH3;ALDOC;EFEMP2;DPEP1;SFN;TPI1;DMBT1;XPNPEP2;ADGRG1;CD86;GGT1;FBLN5;SPTBN4;SIT1;NDRG1;PHGDH;H4C2;PSAT1;ITGB7;H4C11;ACY3;DDC;C3;SLC2A3;SYTL1;CD9;FGR;KLK2;SECTM1;PRPH;ALDOA;LSP1;PPIAL4A;ACTG2;GBE1;MIF;ASS1;VWA1;PKM;PGAM1;CD248;CTSG;KIFC3;CD82;LGALS1;ATP2B2;FXYD2;S100A10;H4C5;MYH14;ADGRV1;TGFBR3;RETN;GRID1;CUX2;ITGAL;ITGAM;F5;MUC5B;ITGA2B;ICOSLG;ANXA3;SERPINE1;PTPRF;SLC2A1;H4…
GO:0045595	BP	regulation of cell differentiation	119	3.19e-06	ENSG00000115738;ENSG00000113083;ENSG00000278637;ENSG00000162105;ENSG00000231007;ENSG00000138411;ENSG00000189056;ENSG00000175793;ENSG00000035720;ENSG00000205336;ENSG00000114013;ENSG00000099953;ENSG00000010610;ENSG00000273983;ENSG00000280401;ENSG00000106366;ENSG00000278705;ENSG00000152580;ENSG00000124216;ENSG00000123095;ENSG00000197238;ENSG00000163273;ENSG00000164530;ENSG00000111344;ENSG00000185338…	ID2;LOX;H4C1;SHANK2;CDC20P1;HECW2;RELN;SFN;STAP1;ADGRG1;CD86;MMP11;CD4;H3C8;-;SERPINE1;H4C2;IGSF10;SNAI1;BHLHE41;H4C11;NPPC;PI16;RASAL1;SOCS1;MAF;S1PR5;RORC;ADM;ADRA2B;LAG3;SDC2;COL1A1;HOXB8;KNDC1;SIGLEC15;BIN1;CAMK2B;TRIB3;LMO2;PRICKLE1;BHLHE40;GPR183;PIK3R6;SOX13;LGALS1;S100A10;BMP10;H4C5;ETV5;DLL4;ADGRV1;IHH;CUX2;SULT2B1;SEMA4A;JDP2;IL2RA;S100B;CSF3R;PAK3;MYOCD;HES2;NOTCH3;PTPRF;KLF5;H4C8;NEGR…
GO:0051246	BP	regulation of protein metabolic process	119	0.00244547	ENSG00000178199;ENSG00000113083;ENSG00000138411;ENSG00000189056;ENSG00000015413;ENSG00000236552;ENSG00000175793;ENSG00000160867;ENSG00000035720;ENSG00000213467;ENSG00000126353;ENSG00000114013;ENSG00000168209;ENSG00000010610;ENSG00000160460;ENSG00000158050;ENSG00000106366;ENSG00000172985;ENSG00000162772;ENSG00000163564;ENSG00000266964;ENSG00000185338;ENSG00000273047;ENSG00000125730;ENSG00000000938…	ZC3H12D;LOX;HECW2;RELN;DPEP1;RPL13AP5;SFN;FGFR4;STAP1;HMGB1P37;CCR7;CD86;DDIT4;CD4;SPTBN4;DUSP2;SERPINE1;SH3RF3;ATF3;PYHIN1;FXYD1;SOCS1;-;C3;FGR;EGLN3;ADRA2B;LAG3;FBXO2;ADTRP;EPHA4;KNDC1;ADCY5;LTB;TNFRSF10A;FGF21;TNF;BIN1;CD300A;DUSP4;TRIB3;-;PRR5L;PRICKLE1;CYP51A1;SPON1;GPR183;PIK3R6;ROPN1L;RGS3;RCN3;MIF;GFAP;BMP10;CCBE1;JDP2;-;IL1R2;PMAIP1;-;FAM162A;PGF;RASD2;CD40LG;PAK3;DUSP9;MYOCD;ASTL;SESN2;…
GO:0070062	CC	extracellular exosome	117	3.91e-06	ENSG00000278637;ENSG00000166986;ENSG00000002726;ENSG00000162267;ENSG00000109107;ENSG00000172638;ENSG00000015413;ENSG00000175793;ENSG00000111669;ENSG00000187908;ENSG00000122121;ENSG00000205336;ENSG00000114013;ENSG00000100031;ENSG00000140092;ENSG00000160460;ENSG00000137078;ENSG00000104419;ENSG00000092621;ENSG00000278705;ENSG00000135069;ENSG00000139626;ENSG00000132744;ENSG00000132437;ENSG00000125730…	H4C1;MARS1;AOC1;ITIH3;ALDOC;EFEMP2;DPEP1;SFN;TPI1;DMBT1;XPNPEP2;ADGRG1;CD86;GGT1;FBLN5;SPTBN4;SIT1;NDRG1;PHGDH;H4C2;PSAT1;ITGB7;ACY3;DDC;C3;SLC2A3;SYTL1;CD9;FGR;KLK2;SECTM1;PRPH;ALDOA;LSP1;PPIAL4A;ACTG2;GBE1;MIF;ASS1;VWA1;PKM;PGAM1;CD248;CTSG;KIFC3;CD82;LGALS1;ATP2B2;FXYD2;S100A10;H4C5;MYH14;ADGRV1;TGFBR3;RETN;GRID1;CUX2;ITGAL;ITGAM;MUC5B;ITGA2B;ICOSLG;ANXA3;SERPINE1;PTPRF;SLC2A1;H4C8;SUSD2;SLC1A…
GO:0030154	BP	cell differentiation	116	3.42e-06	ENSG00000115738;ENSG00000113083;ENSG00000254550;ENSG00000106003;ENSG00000170608;ENSG00000189056;ENSG00000115956;ENSG00000187908;ENSG00000095587;ENSG00000184221;ENSG00000126353;ENSG00000168209;ENSG00000010610;ENSG00000280401;ENSG00000169136;ENSG00000120057;ENSG00000124216;ENSG00000123095;ENSG00000162772;ENSG00000109107;ENSG00000163273;ENSG00000185338;ENSG00000159860;ENSG00000141655;ENSG00000143365…	ID2;LOX;OMP;LFNG;FOXA3;RELN;PLEK;DMBT1;TLL2;OLIG1;CCR7;DDIT4;CD4;-;ATF5;SFRP5;SNAI1;BHLHE41;ATF3;ALDOC;NPPC;SOCS1;TCAF2P1;TNFRSF11A;RORC;FGR;ADM;BNIP3;FOXD4;COL1A1;KNDC1;CCR9;RPS3AP6;NLGN4X;CYP1A1;BHLHE40;GPR183;NAV2;CEBPB;PCK2;LGALS1;ATP2B2;ZNF423;JAM3;SOAT2;ETV5;CCIN;DLL4;EGR2;DHRS2;TGFBR3;RETN;IHH;SEMA4A;PGF;NR5A1;S100B;CD40LG;CARD11-AS1;MYOCD;HES2;KLF5;IL31RA;DHH;MYT1;BMP6;RRAS;TBX21;CSTA;WNT…
GO:0002682	BP	regulation of immune system process	115	2.73e-06	ENSG00000163154;ENSG00000115738;ENSG00000113083;ENSG00000278637;ENSG00000113905;ENSG00000104783;ENSG00000111981;ENSG00000035720;ENSG00000213467;ENSG00000126353;ENSG00000117983;ENSG00000114013;ENSG00000100031;ENSG00000010610;ENSG00000211935;ENSG00000273983;ENSG00000137078;ENSG00000106366;ENSG00000278705;ENSG00000139626;ENSG00000033327;ENSG00000163564;ENSG00000185338;ENSG00000110448;ENSG00000213809…	TNFAIP8L2;ID2;LOX;H4C1;HRG;KCNN4;ULBP1;STAP1;HMGB1P37;CCR7;MUC5B;CD86;GGT1;CD4;IGHV1-3;H3C8;SIT1;SERPINE1;H4C2;ITGB7;GAB2;PYHIN1;SOCS1;CD5;KLRK1;C3;CD9;FGR;IGHV3-13;LAG3;ADTRP;COL1A1;HOXB8;SIGLEC15;CCL27;CFHR1;CD300A;CD8B;LMO2;NCR3;IGHV1-24;GPR183;PIK3R6;SOX13;LGALS1;MIF;JAM3;H4C5;TRIM15;-;PLA2G2F;NCR2;IHH;ITGAL;PGF;ITGAM;IGHV1OR15-1;IL2RA;ITGA2B;ICOSLG;ARG2;CSF3R;C3AR1;CD40LG;MMP28;PAK3;HMSD;H4C…
GO:0051240	BP	positive regulation of multicellular organismal process	113	3.2e-06	ENSG00000115738;ENSG00000189056;ENSG00000115956;ENSG00000213467;ENSG00000126353;ENSG00000114013;ENSG00000010610;ENSG00000160460;ENSG00000106366;ENSG00000124216;ENSG00000163564;ENSG00000163273;ENSG00000196562;ENSG00000111344;ENSG00000185338;ENSG00000125730;ENSG00000073150;ENSG00000000938;ENSG00000148926;ENSG00000274286;ENSG00000128165;ENSG00000108821;ENSG00000116106;ENSG00000223865;ENSG00000227507…	ID2;RELN;PLEK;HMGB1P37;CCR7;CD86;CD4;SPTBN4;SERPINE1;SNAI1;PYHIN1;NPPC;SULF2;RASAL1;SOCS1;C3;PANX2;FGR;ADM;ADRA2B;ADM2;COL1A1;EPHA4;HLA-DPB1;LTB;BIN1;PKM;CAMK2B;-;IRF5;PIK3R6;HK1;MIF;BMP10;CCBE1;ETV5;TRIM15;ADGRV1;WNT10B;TGFBR3;RETN;IHH;CUX2;SEMA4A;PGF;NR5A1;IL2RA;S100B;C3AR1;CD40LG;ANXA3;PAK3;MYOCD;SHANK2;HMSD;NEGR1;IGSF11;L1CAM;JCAD;AMIGO2;BMP6;RRAS;TBX21;CXCR3;PLAC8;UCP1;CARD11-AS1;VSIR;LGMN;T…
GO:0009605	BP	response to external stimulus	109	3e-06	ENSG00000163154;ENSG00000115738;ENSG00000166986;ENSG00000002726;ENSG00000170608;ENSG00000111981;ENSG00000035720;ENSG00000187908;ENSG00000117394;ENSG00000113739;ENSG00000186326;ENSG00000100031;ENSG00000168209;ENSG00000211934;ENSG00000211935;ENSG00000197540;ENSG00000106366;ENSG00000160013;ENSG00000162772;ENSG00000159167;ENSG00000125730;ENSG00000000938;ENSG00000148926;ENSG00000176171;ENSG00000211942…	TNFAIP8L2;ID2;MARS1;AOC1;FOXA3;ULBP1;STAP1;DMBT1;SLC2A1;STC2;RGS9BP;GGT1;DDIT4;IGHV1-2;IGHV1-3;GZMM;SERPINE1;PTGIR;ATF3;STC1;C3;FGR;ADM;BNIP3;IGHV3-13;COL1A1;TMEM229B;PFKFB1;SIGLEC15;CCL27;ASS1;SLC38A3;TNFRSF10A;PKM;MT-CYB;-;IRF5;IGHV1-24;CYP1A1;BHLHE40;CCR5;PCK2;MIF;TRGV6;TRIM15;ADGRV1;PLA2G2F;PMAIP1;RETN;NCR2;IHH;CCR7;IGHV1OR15-1;SSTR3;S100B;ASNS;CD86;ARG2;GZMA;CLDN1;BNIP3L;SESN2;IL31RA;BMP6;CT…
GO:0051128	BP	regulation of cellular component organization	109	0.000681442	ENSG00000178199;ENSG00000053108;ENSG00000138411;ENSG00000189056;ENSG00000236552;ENSG00000175793;ENSG00000145242;ENSG00000115956;ENSG00000145536;ENSG00000035720;ENSG00000126353;ENSG00000140092;ENSG00000160460;ENSG00000169136;ENSG00000106366;ENSG00000186994;ENSG00000124216;ENSG00000164530;ENSG00000111344;ENSG00000125730;ENSG00000176171;ENSG00000173210;ENSG00000111863;ENSG00000169439;ENSG00000116106…	ZC3H12D;FSTL4;HECW2;RELN;RPL13AP5;SFN;EPHA5;PLEK;ADAMTS16;STAP1;CCR7;FBLN5;SPTBN4;ATF5;SERPINE1;KANK3;SNAI1;PI16;RASAL1;C3;BNIP3;ABLIM3;ADTRP;SDC2;EPHA4;FGFR4;SIGLEC15;CCL27;BIN1;CD300A;CAMK2B;EHD3;ODAD3;HRK;LGALS1;S100A10;GFAP;BMP10;JAM3;JDP2;-;PMAIP1;SLX1B;CUX2;FAM162A;SEMA4A;ETV5;CLDN1;MPP7;PAK3;BNIP3L;MYOCD;SHANK2;PTPRF;SESN2;KLF5;NEGR1;L1CAM;H1-3;AMIGO2;STON1;KNDC1;WDR54;WNT10B;YWHAZP6;TUBB2…
GO:0032268	BP	regulation of cellular protein metabolic process	109	0.00655386	ENSG00000178199;ENSG00000113083;ENSG00000189056;ENSG00000015413;ENSG00000236552;ENSG00000175793;ENSG00000160867;ENSG00000035720;ENSG00000213467;ENSG00000126353;ENSG00000168209;ENSG00000010610;ENSG00000160460;ENSG00000158050;ENSG00000106366;ENSG00000172985;ENSG00000162772;ENSG00000163564;ENSG00000266964;ENSG00000185338;ENSG00000273047;ENSG00000125730;ENSG00000000938;ENSG00000129521;ENSG00000274286…	ZC3H12D;LOX;RELN;DPEP1;RPL13AP5;SFN;FGFR4;STAP1;HMGB1P37;CCR7;DDIT4;CD4;SPTBN4;DUSP2;SERPINE1;SH3RF3;ATF3;PYHIN1;FXYD1;SOCS1;-;C3;FGR;EGLN3;ADRA2B;FBXO2;ADTRP;EPHA4;KNDC1;ADCY5;TNFRSF10A;FGF21;TNF;BIN1;CD300A;DUSP4;TRIB3;-;PRR5L;PRICKLE1;SPON1;GPR183;PIK3R6;ROPN1L;RGS3;RCN3;MIF;BMP10;CCBE1;JDP2;-;IL1R2;PMAIP1;-;FAM162A;PGF;RASD2;CD40LG;PAK3;DUSP9;MYOCD;ASTL;SESN2;IL31RA;JCAD;BMP6;CSTA;WDR54;WNT10…
GO:0051049	BP	regulation of transport	108	3.18e-06	ENSG00000177807;ENSG00000087258;ENSG00000138411;ENSG00000175318;ENSG00000189056;ENSG00000175793;ENSG00000104783;ENSG00000145242;ENSG00000070985;ENSG00000157103;ENSG00000213467;ENSG00000182324;ENSG00000113739;ENSG00000010610;ENSG00000160460;ENSG00000106366;ENSG00000092051;ENSG00000033327;ENSG00000159167;ENSG00000006283;ENSG00000185338;ENSG00000273047;ENSG00000125730;ENSG00000168297;ENSG00000253882…	KCNJ10;GNAO1;HECW2;GRAMD2A;RELN;SFN;KCNN4;EPHA5;TRPM5;SLC6A1;HMGB1P37;KCNJ14;STC2;CD4;SPTBN4;SERPINE1;JPH4;GAB2;STC1;CACNA1G;SOCS1;-;C3;PXK;-;PANX2;FGR;KCNMB1;ABLIM3;ADRA2B;ADTRP;IL2RB;ADCY5;KCNK13;SLC38A3;FGF21;BIN1;SCN4B;CAMK2B;TRIB3;STAP1;-;PRR5L;IL15RA;CYP51A1;EHD3;FXYD1;MIF;FXYD2;TRIM15;IL1R2;PMAIP1;RETN;FXYD6-FXYD2;CCR7;ARG2;GCK;CD40LG;ANXA3;BNIP3L;-;SHANK2;HMSD;SLC2A1;TCAF2;NEFH;BMP6;STON1…
GO:0019899	MF	enzyme binding	106	0.0011355	ENSG00000175793;ENSG00000104783;ENSG00000115956;ENSG00000111669;ENSG00000035720;ENSG00000187908;ENSG00000113739;ENSG00000010610;ENSG00000160460;ENSG00000137078;ENSG00000158050;ENSG00000169136;ENSG00000104419;ENSG00000106366;ENSG00000128271;ENSG00000124216;ENSG00000160013;ENSG00000123095;ENSG00000163564;ENSG00000132437;ENSG00000185338;ENSG00000126822;ENSG00000273047;ENSG00000142765;ENSG00000000938…	SFN;KCNN4;PLEK;TPI1;STAP1;DMBT1;STC2;CD4;SPTBN4;SIT1;DUSP2;ATF5;NDRG1;SERPINE1;ADORA2A;SNAI1;PTGIR;BHLHE41;PYHIN1;DDC;SOCS1;PLEKHG3;-;SYTL1;FGR;PDGFRB;COL1A1;EPHA4;ARHGEF4;PFKFB1;ADCY5;PLIN5;BNIP3;TNFRSF10A;TNF;BIN1;PGAM1;IQSEC3;TRIB3;PRR5L;IL15RA;CYP1A1;ACR;DYNLT4;MIF;SGSM1;CCBE1;-;EGR2;NR5A1;-;RASD2;DPP4;PAK3;MYOCD;NOTCH3;SLC2A1;NEFH;IL31RA;ARFGEF3;RASGEF1A;RMRP;CSTA;UNC5C;YWHAZP6;VSIR;CD24;-;A…
GO:0070887	BP	cellular response to chemical stimulus	105	2.44e-06	ENSG00000115738;ENSG00000113083;ENSG00000166986;ENSG00000002726;ENSG00000110848;ENSG00000015413;ENSG00000236552;ENSG00000035720;ENSG00000117394;ENSG00000113739;ENSG00000114013;ENSG00000168209;ENSG00000010610;ENSG00000112530;ENSG00000104419;ENSG00000106366;ENSG00000163564;ENSG00000159167;ENSG00000111344;ENSG00000185338;ENSG00000143365;ENSG00000132437;ENSG00000145936;ENSG00000176171;ENSG00000204335…	ID2;LOX;MARS1;AOC1;CD69;DPEP1;RPL13AP5;STAP1;SLC2A1;STC2;CD86;DDIT4;CD4;PACRG;NDRG1;SERPINE1;PYHIN1;STC1;RASAL1;SOCS1;RORC;DDC;KCNMB1;BNIP3;SP5;ADTRP;COL1A1;EPHA4;ADCY5;ASS1;PKM;MT-ND3;TRIB3;PRR5L;LMO2;CYP1A1;CCR5;CEBPB;PCK2;LGALS1;RPLP0P2;ETV5;DLL4;EGR2;ADGRV1;PMAIP1;CUX2;FAM162A;PGF;CCR7;EGR4;SSTR3;S100B;ASNS;GCK;SYT13;CLDN1;PAK3;BNIP3L;SESN2;KLF5;NEFH;AK4;ABTB2;DHRS2;BMP6;CTSG;TBX21;WNT10B;UCP…
GO:0005615	CC	extracellular space	105	3.03e-06	ENSG00000113083;ENSG00000166106;ENSG00000002726;ENSG00000105675;ENSG00000215018;ENSG00000189056;ENSG00000015413;ENSG00000175793;ENSG00000111981;ENSG00000170523;ENSG00000187908;ENSG00000113739;ENSG00000117983;ENSG00000100031;ENSG00000140092;ENSG00000280401;ENSG00000124334;ENSG00000106366;ENSG00000120057;ENSG00000163273;ENSG00000164530;ENSG00000125730;ENSG00000104879;ENSG00000010278;ENSG00000148926…	LOX;ADAMTS15;AOC1;ATP4A;COL28A1;RELN;DPEP1;SFN;ULBP1;KRT83;DMBT1;STC2;MUC5B;GGT1;FBLN5;-;IL9R;SERPINE1;SFRP5;NPPC;PI16;C3;CKM;CD9;ADM;SECTM1;ALDOA;LGALS1;IGHV3-13;ACTG2;COL1A1;CCL27;LTB;VWA1;CFHR1;TNF;GLDN;TPI1;IL15RA;CLEC18A;SPON1;SULF2;LINGO4;MIF;BMP10;CCBE1;JAM3;DMKN;HABP2;TGFBR3;SUPT20HL2;IHH;SEMA4A;PGF;ITGAM;F5;S100B;RETN;MMP11;CD40LG;MMP28;ARSG;VPREB1;DHH;FGFBP2;MMP17;BMP6;CTSG;CSTA;IL32;WN…
GO:0031324	BP	negative regulation of cellular metabolic process	102	0.00471824	ENSG00000115738;ENSG00000178199;ENSG00000015413;ENSG00000236552;ENSG00000175793;ENSG00000115956;ENSG00000035720;ENSG00000145649;ENSG00000168209;ENSG00000280401;ENSG00000158050;ENSG00000262655;ENSG00000169136;ENSG00000106366;ENSG00000124216;ENSG00000123095;ENSG00000162772;ENSG00000163273;ENSG00000185338;ENSG00000178573;ENSG00000143842;ENSG00000143365;ENSG00000176171;ENSG00000089692;ENSG00000204335…	ID2;ZC3H12D;DPEP1;RPL13AP5;SFN;PLEK;STAP1;GZMA;DDIT4;-;DUSP2;SPON1;ATF5;SERPINE1;SNAI1;BHLHE41;ATF3;NPPC;SOCS1;MAF;SOX13;RORC;BNIP3;LAG3;SP5;HOXB8;PFKFB1;PLIN5;BIN1;CD300A;ZNF8;DUSP4;TRIB3;MALRD1;-;PRR5L;PRICKLE1;BHLHE40;FXYD1;RGS3;MIF;DMBX1;JDP2;DLL4;IL1R2;SLX1B;HES2;CUX2;ITGAM;RASD2;EPHA4;GCK;DUSP9;MYOCD;NOTCH3;SESN2;KLF5;ARFGEF3;H1-3;BMP6;LMO1;TBX21;CSTA;WDR54;WNT10B;HNF4A;C1QL4;ITFG2-AS1;SPRY…
GO:0042127	BP	regulation of cell population proliferation	101	2.08e-06	ENSG00000115738;ENSG00000175793;ENSG00000160867;ENSG00000138028;ENSG00000182809;ENSG00000205336;ENSG00000114013;ENSG00000010610;ENSG00000280401;ENSG00000136205;ENSG00000124334;ENSG00000169136;ENSG00000104419;ENSG00000120057;ENSG00000160013;ENSG00000162772;ENSG00000163082;ENSG00000163273;ENSG00000010278;ENSG00000148926;ENSG00000129521;ENSG00000116661;ENSG00000223865;ENSG00000167851;ENSG00000174807…	ID2;SFN;FGFR4;CGREF1;CRIP2;ADGRG1;CD86;CD4;-;TNS3;IL9R;ATF5;NDRG1;SFRP5;PTGIR;ATF3;SGPP2;NPPC;CD9;ADM;EGLN3;FBXO2;HLA-DPB1;CD300A;CD248;-;GPR183;SULF2;MIF;BMP10;ETV5;DLL4;DHRS2;PLA2G2F;TGFBR3;IHH;PGF;EGR4;SSTR3;S100B;ICOSLG;ARG2;CD40LG;MYOCD;NOTCH3;KLF5;IL31RA;JCAD;BMP6;LMO1;CXCR3;PLAC8;CARD11-AS1;VSIR;LGMN;CD24;HNF4A;C1QL4;IGFBP2;DBH;LST1;SIX2;-;LGALS9B;CDC20P1;ELN;LTF;EPHA1;STYK1;EGR1;IL2RA;IGF…
GO:0010647	BP	positive regulation of cell communication	101	3.26e-06	ENSG00000106003;ENSG00000189056;ENSG00000175793;ENSG00000104783;ENSG00000160867;ENSG00000035720;ENSG00000213467;ENSG00000126353;ENSG00000205336;ENSG00000114013;ENSG00000166289;ENSG00000010610;ENSG00000280401;ENSG00000118160;ENSG00000105419;ENSG00000172985;ENSG00000162772;ENSG00000163564;ENSG00000163273;ENSG00000196562;ENSG00000125730;ENSG00000073150;ENSG00000000938;ENSG00000141574;ENSG00000176171…	LFNG;RELN;SFN;KCNN4;FGFR4;STAP1;HMGB1P37;CCR7;ADGRG1;CD86;PLEKHF1;CD4;-;SLC8A2;MEIS3;SH3RF3;ATF3;PYHIN1;NPPC;SULF2;C3;PANX2;FGR;SECTM1;BNIP3;ADRA2B;COL1A1;EPHA4;TNFRSF10A;TNF;-;PRR5L;GPR183;PIK3R6;HRK;LGALS1;MIF;BMP10;CCBE1;TRIM15;DLL4;ADGRV1;PMAIP1;RETN;IHH;CUX2;FAM162A;RASD2;S100B;GCK;CD40LG;DUSP9;MYOCD;SHANK2;HMSD;IL31RA;IGSF11;JCAD;RASGEF1A;BMP6;TGFBR3;WNT10B;INHBE;YWHAZP6;CARD11-AS1;SCUBE1;L…
GO:0023056	BP	positive regulation of signaling	101	3.42e-06	ENSG00000106003;ENSG00000189056;ENSG00000175793;ENSG00000104783;ENSG00000160867;ENSG00000035720;ENSG00000213467;ENSG00000126353;ENSG00000205336;ENSG00000114013;ENSG00000166289;ENSG00000010610;ENSG00000280401;ENSG00000118160;ENSG00000105419;ENSG00000172985;ENSG00000162772;ENSG00000163564;ENSG00000163273;ENSG00000196562;ENSG00000125730;ENSG00000073150;ENSG00000000938;ENSG00000141574;ENSG00000176171…	LFNG;RELN;SFN;KCNN4;FGFR4;STAP1;HMGB1P37;CCR7;ADGRG1;CD86;PLEKHF1;CD4;-;SLC8A2;MEIS3;SH3RF3;ATF3;PYHIN1;NPPC;SULF2;C3;PANX2;FGR;SECTM1;BNIP3;ADRA2B;COL1A1;EPHA4;TNFRSF10A;TNF;-;PRR5L;GPR183;PIK3R6;HRK;LGALS1;MIF;BMP10;CCBE1;TRIM15;DLL4;ADGRV1;PMAIP1;RETN;IHH;CUX2;FAM162A;RASD2;S100B;GCK;CD40LG;DUSP9;MYOCD;SHANK2;HMSD;IL31RA;IGSF11;JCAD;RASGEF1A;BMP6;TGFBR3;WNT10B;INHBE;YWHAZP6;CARD11-AS1;SCUBE1;L…
GO:0098772	MF	molecular function regulator	100	2.01e-05	ENSG00000162267;ENSG00000215018;ENSG00000015413;ENSG00000175793;ENSG00000255245;ENSG00000113739;ENSG00000280401;ENSG00000074317;ENSG00000106366;ENSG00000122711;ENSG00000160013;ENSG00000163273;ENSG00000159167;ENSG00000111344;ENSG00000185338;ENSG00000126822;ENSG00000125730;ENSG00000145936;ENSG00000148926;ENSG00000141574;ENSG00000128165;ENSG00000137731;ENSG00000136002;ENSG00000171798;ENSG00000213927…	ITIH3;COL28A1;DPEP1;SFN;FXYD6-FXYD2;STC2;-;SNCB;SERPINE1;SPINK4;PTGIR;NPPC;STC1;RASAL1;SOCS1;PLEKHG3;C3;KCNMB1;ADM;SECTM1;ADM2;FXYD2;ARHGEF4;KNDC1;CCL27;LTB;TNF;SCN4B;IQSEC3;TRIB3;PPP1R14C;PIK3R6;RGS3;MIF;SGSM1;PPP2R2C;BMP10;-;ADGRV1;RETN;SEMA4A;-;ADAP1;CD40LG;ANXA3;SESN2;ARFGEF3;MMP17;RASGEF1A;BMP6;RGS11;RMRP;CSTA;IL32;WNT10B;UCN2;INHBE;VSIR;COL6A3;CD24;VIL1;DKK3;APOC4-APOC2;FGF8;CDC20P1;FGD5;PG…
GO:0006928	BP	movement of cell or subcellular component	99	2.46e-06	ENSG00000113083;ENSG00000189056;ENSG00000170689;ENSG00000145242;ENSG00000213467;ENSG00000126353;ENSG00000205336;ENSG00000168209;ENSG00000099812;ENSG00000211934;ENSG00000160460;ENSG00000136205;ENSG00000116852;ENSG00000139626;ENSG00000124216;ENSG00000033327;ENSG00000157423;ENSG00000113721;ENSG00000211942;ENSG00000111863;ENSG00000169439;ENSG00000108821;ENSG00000116106;ENSG00000198336;ENSG00000160867…	LOX;RELN;HOXB9;EPHA5;HMGB1P37;CCR7;ADGRG1;DDIT4;MISP;IGHV1-2;SPTBN4;TNS3;KIF21B;ITGB7;SNAI1;GAB2;HYDIN;PDGFRB;IGHV3-13;ADTRP;SDC2;COL1A1;EPHA4;MYL4;FGFR4;HYDIN2;CCR9;TNFRSF10A;CD248;GPR183;CCR5;ODAD3;ROPN1L;MIF;JAM3;MYH14;KIF17;EGR2;UNC5C;TGFBR3;ITGAL;SEMA4A;ITGAM;CSF3R;PAK3;PTPRF;VPREB1;L1CAM;RASGEF1A;TBX21;SLC16A3;CXCR3;IGHV1-69;IGHV4-59;CFAP53;LGR6;TUBB2B;CD24;VIL1;-;TSPAN1;DBH;SLC7A5;HSPA8;JU…
GO:0044281	BP	small molecule metabolic process	99	1.16e-05	ENSG00000166986;ENSG00000183032;ENSG00000162267;ENSG00000109107;ENSG00000060982;ENSG00000015413;ENSG00000111669;ENSG00000170525;ENSG00000130766;ENSG00000100031;ENSG00000160191;ENSG00000140465;ENSG00000248527;ENSG00000186204;ENSG00000092621;ENSG00000135069;ENSG00000162772;ENSG00000163082;ENSG00000163273;ENSG00000125730;ENSG00000059804;ENSG00000104879;ENSG00000132437;ENSG00000228253;ENSG00000111863…	MARS1;SLC25A21;ITIH3;ALDOC;BCAT1;DPEP1;TPI1;PFKFB3;SESN2;GGT1;PDE9A;CYP1A1;MTATP6P1;CYP4F12;PHGDH;PSAT1;ATF3;SGPP2;NPPC;C3;SLC2A3;CKM;DDC;MT-ATP8;ADTRP;PFKFB1;ALDOA;ADCY5;ASS1;PDK1;GAD1;B3GNT4;PKM;PGAM1;CYP2S1;MIOX;CYP51A1;GPT2;PCK2;MIF;SOAT2;-;GLS2;AK4P1;ASNS;SLC6A8;GCK;CYP2W1;CTRC;SLC2A1;CBSL;AK4;QRSL1P3;SLC35D2;SLC16A3;CKMT1B;LDHD;LGMN;HNF4A;UROC1;SARDH;MTHFD2;DBH;SLC7A5;VLDLR;SULT1A4;EPHX3;MT…
GO:0005102	MF	signaling receptor binding	97	3.09e-06	ENSG00000087258;ENSG00000189056;ENSG00000111981;ENSG00000035720;ENSG00000113739;ENSG00000122025;ENSG00000211934;ENSG00000211935;ENSG00000140092;ENSG00000280401;ENSG00000148832;ENSG00000112530;ENSG00000106366;ENSG00000139626;ENSG00000163273;ENSG00000159167;ENSG00000185338;ENSG00000125730;ENSG00000142765;ENSG00000158747;ENSG00000010278;ENSG00000000938;ENSG00000148926;ENSG00000141574;ENSG00000211942…	GNAO1;RELN;ULBP1;STAP1;STC2;FLT3;IGHV1-2;IGHV1-3;FBLN5;-;PAOX;PACRG;SERPINE1;ITGB7;NPPC;STC1;SOCS1;C3;SYTL1;NBL1;CD9;FGR;ADM;SECTM1;IGHV3-13;LAG3;ITGB1BP2;EPHA4;CCL27;LTB;TNF;MARCHF1;CD8B;NLGN4X;IGHV1-24;MIF;ADM2;BMP10;JAM3;TRGV6;DLL4;TGFBR3;RETN;IHH;SEMA4A;PGF;IGHV1OR15-1;SSTR3;S100B;ICOSLG;CD40LG;SHANK2;IGSF11;DHH;BMP6;IL32;WNT10B;UCN2;INHBE;IGHV1-69;CD4;IGHV4-59;LGR6;ACTN2;HNF4A;DKK3;-;IGFBP2;…
GO:0030054	CC	cell junction	95	4.1e-06	ENSG00000002726;ENSG00000015413;ENSG00000157103;ENSG00000114019;ENSG00000099812;ENSG00000172137;ENSG00000160460;ENSG00000136205;ENSG00000104419;ENSG00000128271;ENSG00000139626;ENSG00000253882;ENSG00000010278;ENSG00000078053;ENSG00000173210;ENSG00000116106;ENSG00000101438;ENSG00000128849;ENSG00000128683;ENSG00000177098;ENSG00000058404;ENSG00000120645;ENSG00000285106;ENSG00000146938;ENSG00000013016…	AOC1;DPEP1;SLC6A1;AMOTL2;MISP;CALB2;SPTBN4;TNS3;NDRG1;ADORA2A;ITGB7;-;CD9;AMPH;ABLIM3;EPHA4;SLC32A1;CGNL1;GAD1;SCN4B;CAMK2B;IQSEC3;-;NLGN4X;EHD3;TNS4;FXYD1;ATP2B2;PPFIA4;JAM3;-;SDK2;ADGRV1;GRID1;ITGA2B;SLC6A8;CLDN1;MPP7;PAK3;SHANK2;SLC6A9;SLC2A1;TCAF2;NEFH;IL31RA;IGSF11;L1CAM;JCAD;TJP3;CNTNAP1;SLC16A3;UNC5C;YWHAZP6;CLDN3;TUBB2B;ACTN2;SPRY4;SYNM;TSPAN1;APBB1;JUP;CHRM3;-;GABRG1;KIFC3;CSRP2;DSP;DPP4…
GO:0010628	BP	positive regulation of gene expression	95	0.00238154	ENSG00000115738;ENSG00000166986;ENSG00000170608;ENSG00000170689;ENSG00000160867;ENSG00000035720;ENSG00000213467;ENSG00000126353;ENSG00000114013;ENSG00000010610;ENSG00000280401;ENSG00000169136;ENSG00000106366;ENSG00000124216;ENSG00000162772;ENSG00000163564;ENSG00000125730;ENSG00000143365;ENSG00000000938;ENSG00000173210;ENSG00000135074;ENSG00000163017;ENSG00000128165;ENSG00000111863;ENSG00000108821…	ID2;MARS1;FOXA3;HOXB9;FGFR4;STAP1;HMGB1P37;CCR7;CD86;CD4;-;ATF5;SERPINE1;SNAI1;ATF3;PYHIN1;C3;RORC;FGR;ABLIM3;ADAM19;ACTG2;ADM2;ADTRP;COL1A1;HLA-DPB1;LTB;SLC38A3;CREB3L3;ZNF423;LMO2;IRF5;SPON1;SULF2;SOX13;MIF;BMP10;CCBE1;POU2AF1;ETV5;RBMXP2;TRIM15;DLL4;EGR2;CXCR3;IHH;CUX2;NR5A1;EGR4;C3AR1;CD40LG;MYOCD;NOTCH3;HMSD;ASTL;SESN2;KLF5;IL31RA;H1-3;BMP6;LMO1;TBX21;WNT10B;PLAC8;CARD11-AS1;VSIR;HNF4A;APBB1…
GO:0031226	CC	intrinsic component of plasma membrane	93	2.82e-06	ENSG00000177807;ENSG00000110848;ENSG00000105675;ENSG00000196517;ENSG00000145242;ENSG00000111981;ENSG00000157103;ENSG00000205336;ENSG00000010610;ENSG00000137078;ENSG00000118160;ENSG00000124334;ENSG00000160013;ENSG00000171551;ENSG00000110448;ENSG00000059804;ENSG00000114923;ENSG00000119714;ENSG00000010278;ENSG00000274286;ENSG00000128242;ENSG00000116106;ENSG00000100385;ENSG00000160867;ENSG00000173175…	KCNJ10;CD69;ATP4A;SLC6A9;EPHA5;ULBP1;SLC6A1;ADGRG1;CD4;SIT1;SLC8A2;IL9R;PTGIR;ECEL1;CD5;SLC2A3;SLC4A3;GPR68;CD9;ADRA2B;GAL3ST1;EPHA4;IL2RB;FGFR4;ADCY5;KCNK13;SLC38A3;CCR9;CHRM4;SCN4B;S1PR4;STRA6;-;NLGN4X;NCR3;GPR183;CCR5;FXYD1;CD82;JAM3;PMEL;SLC2A12;TGFBR3;GRID1;NCR2;SEMA4A;SSTR3;SLC6A8;CSF3R;C3AR1;CD40LG;CLDN1;PTPRF;SLC2A1;CNTNAP1;SLC1A5;SLC16A3;CXCR3;CD52;CLDN3;LGR6;CD24;TSPAN1;ICOS;CXCR5;MCHR1…
GO:0060089	MF	molecular transducer activity	93	7.61e-05	ENSG00000146938;ENSG00000110848;ENSG00000145242;ENSG00000187908;ENSG00000126353;ENSG00000205336;ENSG00000114013;ENSG00000122025;ENSG00000010610;ENSG00000123358;ENSG00000124334;ENSG00000128271;ENSG00000139626;ENSG00000160013;ENSG00000238241;ENSG00000160791;ENSG00000180739;ENSG00000110448;ENSG00000119714;ENSG00000143365;ENSG00000113721;ENSG00000274286;ENSG00000089692;ENSG00000116106;ENSG00000100385…	NLGN4X;CD69;EPHA5;DMBT1;CCR7;ADGRG1;CD86;FLT3;CD4;NR4A1;IL9R;ADORA2A;ITGB7;PTGIR;CCR12P;CCR5;S1PR5;CD5;GPR68;RORC;PDGFRB;ADRA2B;LAG3;EPHA4;IL2RB;FGFR4;CCR9;TNFRSF10A;CHRM4;CD300A;S1PR4;CD8B;IL15RA;GPR146;GPR183;GPR45;UNC5C;ADGRV1;IL1R2;TGFBR3;GRID1;NCR2;ITGAL;GPR162;NR5A1;IL2RA;TAS2R6P;PEAR1;CSF3R;C3AR1;NOTCH3;PTPRF;IL31RA;L1CAM;CNTNAP1;SLC1A5;CXCR3;CLDN3;LGR6;CD7;HNF4A;CXCR5;HCAR1;MCHR1;VLDLR;EP…
GO:0038023	MF	signaling receptor activity	93	7.61e-05	ENSG00000146938;ENSG00000110848;ENSG00000145242;ENSG00000187908;ENSG00000126353;ENSG00000205336;ENSG00000114013;ENSG00000122025;ENSG00000010610;ENSG00000123358;ENSG00000124334;ENSG00000128271;ENSG00000139626;ENSG00000160013;ENSG00000238241;ENSG00000160791;ENSG00000180739;ENSG00000110448;ENSG00000119714;ENSG00000143365;ENSG00000113721;ENSG00000274286;ENSG00000089692;ENSG00000116106;ENSG00000100385…	NLGN4X;CD69;EPHA5;DMBT1;CCR7;ADGRG1;CD86;FLT3;CD4;NR4A1;IL9R;ADORA2A;ITGB7;PTGIR;CCR12P;CCR5;S1PR5;CD5;GPR68;RORC;PDGFRB;ADRA2B;LAG3;EPHA4;IL2RB;FGFR4;CCR9;TNFRSF10A;CHRM4;CD300A;S1PR4;CD8B;IL15RA;GPR146;GPR183;GPR45;UNC5C;ADGRV1;IL1R2;TGFBR3;GRID1;NCR2;ITGAL;GPR162;NR5A1;IL2RA;TAS2R6P;PEAR1;CSF3R;C3AR1;NOTCH3;PTPRF;IL31RA;L1CAM;CNTNAP1;SLC1A5;CXCR3;CLDN3;LGR6;CD7;HNF4A;CXCR5;HCAR1;MCHR1;VLDLR;EP…
GO:0010941	BP	regulation of cell death	91	3.57e-05	ENSG00000163154;ENSG00000113083;ENSG00000015413;ENSG00000175793;ENSG00000126353;ENSG00000145649;ENSG00000166289;ENSG00000168209;ENSG00000280401;ENSG00000074317;ENSG00000104419;ENSG00000106366;ENSG00000124216;ENSG00000162772;ENSG00000217442;ENSG00000143365;ENSG00000148926;ENSG00000198712;ENSG00000176171;ENSG00000129521;ENSG00000169435;ENSG00000136002;ENSG00000100385;ENSG00000104689;ENSG00000232810…	TNFAIP8L2;LOX;DPEP1;SFN;CCR7;GZMA;PLEKHF1;DDIT4;-;SNCB;NDRG1;SERPINE1;SNAI1;ATF3;SYCE3;RORC;ADM;MT-CO2;BNIP3;EGLN3;RASSF6;ARHGEF4;IL2RB;TNFRSF10A;TNF;BIN1;CD248;IRF5;CCR5;HRK;LGALS1;MIF;BMP10;DHRS2;UNC5C;PMAIP1;IHH;FAM162A;GLS2;ITGAM;S100B;ASNS;ARG2;CD40LG;IER3;BNIP3L;MYOCD;IL31RA;AMIGO2;BMP6;WNT10B;PLAC8;INHBE;YWHAZP6;CARD11-AS1;LGMN;ACTN2;PPARG;DBH;APBB1;CXCR3;LTF;ATF5;PDCD1;MEIS3;EGR1;TNFRSF12…
GO:0051172	BP	negative regulation of nitrogen compound metabolic process	91	0.00957195	ENSG00000115738;ENSG00000178199;ENSG00000015413;ENSG00000236552;ENSG00000175793;ENSG00000145649;ENSG00000168209;ENSG00000280401;ENSG00000158050;ENSG00000262655;ENSG00000169136;ENSG00000106366;ENSG00000124216;ENSG00000123095;ENSG00000162772;ENSG00000163273;ENSG00000185338;ENSG00000178573;ENSG00000143842;ENSG00000143365;ENSG00000089692;ENSG00000204335;ENSG00000120068;ENSG00000158571;ENSG00000136717…	ID2;ZC3H12D;DPEP1;RPL13AP5;SFN;GZMA;DDIT4;-;DUSP2;SPON1;ATF5;SERPINE1;SNAI1;BHLHE41;ATF3;NPPC;SOCS1;MAF;SOX13;RORC;LAG3;SP5;HOXB8;PFKFB1;BIN1;CD300A;ZNF8;DUSP4;TRIB3;PRR5L;PRICKLE1;CYP51A1;BHLHE40;FXYD1;RGS3;MIF;DMBX1;JDP2;DLL4;IL1R2;SLX1B;HES2;CUX2;ITGAM;RASD2;EPHA4;DUSP9;MYOCD;NOTCH3;SESN2;KLF5;H1-3;BMP6;LMO1;TBX21;CSTA;WNT10B;HNF4A;C1QL4;DKK3;SPRY4;APBB1;SIX2;LTF;EPHA1;EGR1;ITFG2-AS1;SPINK2;IG…
GO:0009967	BP	positive regulation of signal transduction	90	3.78e-06	ENSG00000106003;ENSG00000189056;ENSG00000175793;ENSG00000104783;ENSG00000160867;ENSG00000035720;ENSG00000213467;ENSG00000126353;ENSG00000205336;ENSG00000114013;ENSG00000166289;ENSG00000010610;ENSG00000280401;ENSG00000105419;ENSG00000172985;ENSG00000162772;ENSG00000163564;ENSG00000163273;ENSG00000196562;ENSG00000125730;ENSG00000000938;ENSG00000141574;ENSG00000176171;ENSG00000274286;ENSG00000108821…	LFNG;RELN;SFN;KCNN4;FGFR4;STAP1;HMGB1P37;CCR7;ADGRG1;CD86;PLEKHF1;CD4;-;MEIS3;SH3RF3;ATF3;PYHIN1;NPPC;SULF2;C3;FGR;SECTM1;BNIP3;ADRA2B;COL1A1;EPHA4;TNFRSF10A;TNF;-;PRR5L;GPR183;PIK3R6;HRK;LGALS1;MIF;BMP10;CCBE1;TRIM15;DLL4;ADGRV1;TGFBR3;IHH;CUX2;FAM162A;RASD2;S100B;CD40LG;DUSP9;MYOCD;SHANK2;IL31RA;IGSF11;JCAD;RASGEF1A;BMP6;PMAIP1;WNT10B;INHBE;YWHAZP6;CARD11-AS1;SCUBE1;LGR6;CD24;ICOS;JUP;-;APOL3;L…
GO:0042592	BP	homeostatic process	89	3.66e-06	ENSG00000177807;ENSG00000113083;ENSG00000278637;ENSG00000170608;ENSG00000175793;ENSG00000104783;ENSG00000160867;ENSG00000113739;ENSG00000010610;ENSG00000172137;ENSG00000137078;ENSG00000118160;ENSG00000186204;ENSG00000278705;ENSG00000092051;ENSG00000160013;ENSG00000105675;ENSG00000075673;ENSG00000159167;ENSG00000006283;ENSG00000114923;ENSG00000148926;ENSG00000149925;ENSG00000176171;ENSG00000236015…	KCNJ10;LOX;H4C1;FOXA3;SFN;KCNN4;FGFR4;STC2;CD4;CALB2;SIT1;SLC8A2;CYP4F12;H4C2;JPH4;PTGIR;ATP4A;ATP12A;STC1;CACNA1G;SLC4A3;ADM;ALDOA;BNIP3;-;ADCY5;CCR9;S1PR4;MALRD1;-;GPR183;CCR5;RCN3;PCK2;LGALS1;ATP2B2;JAM3;SOAT2;H4C5;PMAIP1;SLX1B;IHH;CCR7;C3AR1;CLDN1;CARD11-AS1;SESN2;H4C8;IL31RA;BMP6;HEPH;CXCR3;CD52;CD24;MYLIP;HNF4A;CDH23;GNA15;DBH;RAB20;CXCR5;-;MCHR1;LTF;EGR1;MYO5B;IGFBP5;SLC7A11;METRNL;SCN1B;F…
GO:1902531	BP	regulation of intracellular signal transduction	89	0.000123604	ENSG00000189056;ENSG00000160867;ENSG00000115956;ENSG00000213467;ENSG00000126353;ENSG00000205336;ENSG00000114013;ENSG00000166289;ENSG00000168209;ENSG00000010610;ENSG00000280401;ENSG00000158050;ENSG00000105419;ENSG00000120057;ENSG00000124216;ENSG00000172985;ENSG00000162772;ENSG00000163564;ENSG00000163273;ENSG00000111344;ENSG00000126822;ENSG00000273047;ENSG00000000938;ENSG00000141574;ENSG00000274286…	RELN;FGFR4;PLEK;HMGB1P37;CCR7;ADGRG1;CD86;PLEKHF1;DDIT4;CD4;-;DUSP2;MEIS3;SFRP5;SNAI1;SH3RF3;ATF3;PYHIN1;NPPC;RASAL1;PLEKHG3;-;FGR;SECTM1;ADRA2B;EPHA4;CGNL1;TNFRSF10A;TNF;CD300A;DUSP4;IQSEC3;TRIB3;-;PRR5L;GPR183;PIK3R6;RGS3;RCN3;LGALS1;MIF;BMP10;TRIM15;ADGRV1;PMAIP1;RASD2;S100B;CD40LG;IER3;DUSP9;SESN2;ARFGEF3;JCAD;RASGEF1A;BMP6;WDR54;INHBE;YWHAZP6;CARD11-AS1;CD24;ARHGEF4;C1QL4;SPRY4;ICOS;TRIB1;AP…
GO:0005887	CC	integral component of plasma membrane	88	1.85e-06	ENSG00000177807;ENSG00000110848;ENSG00000105675;ENSG00000196517;ENSG00000145242;ENSG00000157103;ENSG00000205336;ENSG00000010610;ENSG00000137078;ENSG00000118160;ENSG00000124334;ENSG00000160013;ENSG00000171551;ENSG00000110448;ENSG00000059804;ENSG00000114923;ENSG00000119714;ENSG00000010278;ENSG00000274286;ENSG00000128242;ENSG00000116106;ENSG00000100385;ENSG00000160867;ENSG00000173175;ENSG00000152315…	KCNJ10;CD69;ATP4A;SLC6A9;EPHA5;SLC6A1;ADGRG1;CD4;SIT1;SLC8A2;IL9R;PTGIR;ECEL1;CD5;SLC2A3;SLC4A3;GPR68;CD9;ADRA2B;GAL3ST1;EPHA4;IL2RB;FGFR4;ADCY5;KCNK13;SLC38A3;CCR9;CHRM4;S1PR4;STRA6;-;NLGN4X;NCR3;GPR183;CCR5;FXYD1;CD82;JAM3;PMEL;SLC2A12;TGFBR3;GRID1;NCR2;SEMA4A;SSTR3;SLC6A8;CSF3R;C3AR1;CD40LG;CLDN1;PTPRF;SLC2A1;CNTNAP1;SLC1A5;SLC16A3;CXCR3;CLDN3;LGR6;TSPAN1;ICOS;CXCR5;MCHR1;GJB2;EPHA1;SDC1;GABRG…
GO:0051094	BP	positive regulation of developmental process	88	2.52e-06	ENSG00000115738;ENSG00000189056;ENSG00000175793;ENSG00000114013;ENSG00000010610;ENSG00000160460;ENSG00000106366;ENSG00000124216;ENSG00000163273;ENSG00000111344;ENSG00000185338;ENSG00000125730;ENSG00000148926;ENSG00000176171;ENSG00000274286;ENSG00000128165;ENSG00000108821;ENSG00000116106;ENSG00000136717;ENSG00000067225;ENSG00000058404;ENSG00000276231;ENSG00000197747;ENSG00000163217;ENSG00000183287…	ID2;RELN;SFN;CD86;CD4;SPTBN4;SERPINE1;SNAI1;NPPC;RASAL1;SOCS1;C3;ADM;BNIP3;ADRA2B;ADM2;COL1A1;EPHA4;BIN1;PKM;CAMK2B;PIK3R6;S100A10;BMP10;CCBE1;ETV5;ADGRV1;WNT10B;TGFBR3;RETN;IHH;CUX2;SEMA4A;PGF;NR5A1;IL2RA;S100B;ARG2;C3AR1;ANXA3;PAK3;MYOCD;SHANK2;KLF5;NEGR1;L1CAM;JCAD;BMP6;BEND6;TBX21;CXCR3;VSIR;TUBB2B;CD24;VIL1;-;APBB1;JUP;-;KRT2;VLDLR;CDC20P1;LTF;CRB2;EPHA1;NBL1;EGR1;TNFRSF12A;CPNE5;NOG;METRNL;…
GO:0042802	MF	identical protein binding	88	0.000604752	ENSG00000146938;ENSG00000122884;ENSG00000002726;ENSG00000110848;ENSG00000060982;ENSG00000175793;ENSG00000115956;ENSG00000111669;ENSG00000114019;ENSG00000113739;ENSG00000145649;ENSG00000010610;ENSG00000140092;ENSG00000158747;ENSG00000128271;ENSG00000123095;ENSG00000162772;ENSG00000132744;ENSG00000235169;ENSG00000149925;ENSG00000176171;ENSG00000169439;ENSG00000108821;ENSG00000116106;ENSG00000158571…	NLGN4X;P4HA1;AOC1;CD69;BCAT1;SFN;PLEK;TPI1;AMOTL2;STC2;GZMA;CD4;FBLN5;NBL1;ADORA2A;BHLHE41;ATF3;ACY3;SMIM1;ALDOA;BNIP3;SDC2;COL1A1;EPHA4;PFKFB1;PLIN5;ASS1;VWA1;CFHR1;CREB3L3;TNF;BIN1;PKM;CAMK2B;JAM3;NCR3;IRF5;BHLHE40;LGALS1;MIF;S100A10;GFAP;DMBX1;PMEL;PGF;ALAS1;S100B;ASNS;ICOSLG;CLDN1;BNIP3L;NOTCH3;SLC2A1;WDR54;YWHAZP6;CLDN3;SCUBE1;VSIR;ACTN2;HNF4A;VIL1;C1QL4;JUP;GJB2;VWF;ACSL6;MEP1B;OR1D2;CBS;NO…
GO:0050790	BP	regulation of catalytic activity	88	0.00188655	ENSG00000087258;ENSG00000189056;ENSG00000015413;ENSG00000175793;ENSG00000145242;ENSG00000115956;ENSG00000035720;ENSG00000126353;ENSG00000145649;ENSG00000010610;ENSG00000280401;ENSG00000158050;ENSG00000106366;ENSG00000185338;ENSG00000273047;ENSG00000168297;ENSG00000000938;ENSG00000129521;ENSG00000274286;ENSG00000116106;ENSG00000198336;ENSG00000160867;ENSG00000173175;ENSG00000214456;ENSG00000104689…	GNAO1;RELN;DPEP1;SFN;EPHA5;PLEK;STAP1;CCR7;GZMA;CD4;-;DUSP2;SERPINE1;SOCS1;-;PXK;FGR;EGLN3;ADRA2B;EPHA4;MYL4;FGFR4;ADCY5;PLIN5;TNFRSF10A;TNF;BIN1;CD300A;S1PR4;DUSP4;SPOCD1;-;ACR;PIK3R6;RGS3;RCN3;MIF;SGSM1;S100A10;-;ADGRV1;PMAIP1;FAM162A;ITGAM;CD40LG;PAK3;DUSP9;MYOCD;SESN2;ARFGEF3;PFKFB1;CSTA;VSIR;LGMN;CD24;-;SPRY4;RIMBP2;PPARG;VLDLR;CDC20P1;FGD5;LTF;EPHA1;-;EGR1;SPINK2;NGEF;GNA15;CRB2;GRM2;SGK1;E…
GO:1901700	BP	response to oxygen-containing compound	87	3.14e-06	ENSG00000087258;ENSG00000002726;ENSG00000015413;ENSG00000035720;ENSG00000117394;ENSG00000166986;ENSG00000113739;ENSG00000114013;ENSG00000100031;ENSG00000168209;ENSG00000010610;ENSG00000106366;ENSG00000010278;ENSG00000160013;ENSG00000163273;ENSG00000159167;ENSG00000185338;ENSG00000148926;ENSG00000143365;ENSG00000145936;ENSG00000176171;ENSG00000108821;ENSG00000116106;ENSG00000158571;ENSG00000173175…	GNAO1;AOC1;DPEP1;STAP1;SLC2A1;MARS1;STC2;CD86;GGT1;DDIT4;CD4;SERPINE1;CD9;PTGIR;NPPC;STC1;SOCS1;ADM;RORC;KCNMB1;BNIP3;COL1A1;EPHA4;PFKFB1;ADCY5;ASS1;FGF21;PKM;TRIB3;SLC6A1;IRF5;CYP1A1;CCR5;CEBPB;PCK2;LGALS1;EGR2;TGFBR3;RETN;IHH;NR5A1;SSTR3;ASNS;GCK;CLDN1;SESN2;KLF5;DHH;BMP6;CCR7;CTSG;WNT10B;UCP1;CLDN3;LGMN;HNF4A;IGFBP2;-;JUP;-;GJB2;NR4A1;EGR1;IGFBP5;MT-ND6;TICAM2;MT-ND4;MT-ND1;AQP3;NR4A3;RGS9;AKR…
GO:0042981	BP	regulation of apoptotic process	87	1.16e-05	ENSG00000163154;ENSG00000113083;ENSG00000015413;ENSG00000175793;ENSG00000126353;ENSG00000145649;ENSG00000166289;ENSG00000280401;ENSG00000074317;ENSG00000104419;ENSG00000106366;ENSG00000124216;ENSG00000162772;ENSG00000217442;ENSG00000143365;ENSG00000148926;ENSG00000176171;ENSG00000129521;ENSG00000169435;ENSG00000136002;ENSG00000100385;ENSG00000104689;ENSG00000232810;ENSG00000136717;ENSG00000174807…	TNFAIP8L2;LOX;DPEP1;SFN;CCR7;GZMA;PLEKHF1;-;SNCB;NDRG1;SERPINE1;SNAI1;ATF3;SYCE3;RORC;ADM;BNIP3;EGLN3;RASSF6;ARHGEF4;IL2RB;TNFRSF10A;TNF;BIN1;CD248;IRF5;CCR5;HRK;LGALS1;MIF;BMP10;DHRS2;UNC5C;PMAIP1;IHH;FAM162A;GLS2;ITGAM;S100B;ASNS;ARG2;CD40LG;IER3;BNIP3L;MYOCD;IL31RA;AMIGO2;BMP6;WNT10B;PLAC8;INHBE;YWHAZP6;CARD11-AS1;LGMN;ACTN2;PPARG;DBH;APBB1;CXCR3;LTF;ATF5;PDCD1;MEIS3;EGR1;TNFRSF12A;NOG;ANGPTL4…
GO:0043067	BP	regulation of programmed cell death	87	1.82e-05	ENSG00000163154;ENSG00000113083;ENSG00000015413;ENSG00000175793;ENSG00000126353;ENSG00000145649;ENSG00000166289;ENSG00000280401;ENSG00000074317;ENSG00000104419;ENSG00000106366;ENSG00000124216;ENSG00000162772;ENSG00000217442;ENSG00000143365;ENSG00000148926;ENSG00000176171;ENSG00000129521;ENSG00000169435;ENSG00000136002;ENSG00000100385;ENSG00000104689;ENSG00000232810;ENSG00000136717;ENSG00000174807…	TNFAIP8L2;LOX;DPEP1;SFN;CCR7;GZMA;PLEKHF1;-;SNCB;NDRG1;SERPINE1;SNAI1;ATF3;SYCE3;RORC;ADM;BNIP3;EGLN3;RASSF6;ARHGEF4;IL2RB;TNFRSF10A;TNF;BIN1;CD248;IRF5;CCR5;HRK;LGALS1;MIF;BMP10;DHRS2;UNC5C;PMAIP1;IHH;FAM162A;GLS2;ITGAM;S100B;ASNS;ARG2;CD40LG;IER3;BNIP3L;MYOCD;IL31RA;AMIGO2;BMP6;WNT10B;PLAC8;INHBE;YWHAZP6;CARD11-AS1;LGMN;ACTN2;PPARG;DBH;APBB1;CXCR3;LTF;ATF5;PDCD1;MEIS3;EGR1;TNFRSF12A;NOG;ANGPTL4…
GO:0019220	BP	regulation of phosphate metabolic process	87	9.87e-05	ENSG00000113083;ENSG00000189056;ENSG00000175793;ENSG00000160867;ENSG00000115956;ENSG00000035720;ENSG00000170525;ENSG00000213467;ENSG00000126353;ENSG00000168209;ENSG00000010610;ENSG00000160460;ENSG00000158050;ENSG00000172985;ENSG00000162772;ENSG00000185338;ENSG00000273047;ENSG00000125730;ENSG00000102144;ENSG00000000938;ENSG00000198712;ENSG00000274286;ENSG00000111863;ENSG00000116106;ENSG00000158571…	LOX;RELN;SFN;FGFR4;PLEK;STAP1;PFKFB3;HMGB1P37;CCR7;DDIT4;CD4;SPTBN4;DUSP2;SH3RF3;ATF3;SOCS1;-;C3;PGK1;FGR;MT-CO2;ADRA2B;ADTRP;EPHA4;PFKFB1;ADCY5;PDK1;TNFRSF10A;FGF21;TNF;CD300A;PGAM1;DUSP4;SPOCD1;-;PRR5L;PPP1R14C;GPR183;PIK3R6;ROPN1L;RGS3;MIF;BMP10;-;-;PGF;GCK;CD40LG;PAK3;DUSP9;MYOCD;SESN2;IL31RA;ARFGEF3;AK4;JCAD;BMP6;KNDC1;WDR54;INHBE;YWHAZP6;CD24;C1QL4;-;RIMBP2;TRIB1;VLDLR;LTF;EPHA1;EGR1;NOG;SP…
GO:0051174	BP	regulation of phosphorus metabolic process	87	0.000100224	ENSG00000113083;ENSG00000189056;ENSG00000175793;ENSG00000160867;ENSG00000115956;ENSG00000035720;ENSG00000170525;ENSG00000213467;ENSG00000126353;ENSG00000168209;ENSG00000010610;ENSG00000160460;ENSG00000158050;ENSG00000172985;ENSG00000162772;ENSG00000185338;ENSG00000273047;ENSG00000125730;ENSG00000102144;ENSG00000000938;ENSG00000198712;ENSG00000274286;ENSG00000111863;ENSG00000116106;ENSG00000158571…	LOX;RELN;SFN;FGFR4;PLEK;STAP1;PFKFB3;HMGB1P37;CCR7;DDIT4;CD4;SPTBN4;DUSP2;SH3RF3;ATF3;SOCS1;-;C3;PGK1;FGR;MT-CO2;ADRA2B;ADTRP;EPHA4;PFKFB1;ADCY5;PDK1;TNFRSF10A;FGF21;TNF;CD300A;PGAM1;DUSP4;SPOCD1;-;PRR5L;PPP1R14C;GPR183;PIK3R6;ROPN1L;RGS3;MIF;BMP10;-;-;PGF;GCK;CD40LG;PAK3;DUSP9;MYOCD;SESN2;IL31RA;ARFGEF3;AK4;JCAD;BMP6;KNDC1;WDR54;INHBE;YWHAZP6;CD24;C1QL4;-;RIMBP2;TRIB1;VLDLR;LTF;EPHA1;EGR1;NOG;SP…
GO:0042995	CC	cell projection	86	9.31e-06	ENSG00000254550;ENSG00000182324;ENSG00000189056;ENSG00000104783;ENSG00000145242;ENSG00000070985;ENSG00000157103;ENSG00000166763;ENSG00000087258;ENSG00000205336;ENSG00000143603;ENSG00000172137;ENSG00000160460;ENSG00000118160;ENSG00000112530;ENSG00000116852;ENSG00000128271;ENSG00000132437;ENSG00000059804;ENSG00000189350;ENSG00000176171;ENSG00000173210;ENSG00000163017;ENSG00000116661;ENSG00000163879…	OMP;KCNJ14;RELN;KCNN4;EPHA5;TRPM5;SLC6A1;STRCP1;GNAO1;ADGRG1;KCNN3;CALB2;SPTBN4;SLC8A2;PACRG;KIF21B;ADORA2A;DDC;SLC2A3;TOGARAM2;BNIP3;ABLIM3;ACTG2;FBXO2;DNALI1;EPHA4;SLC32A1;KNDC1;CFAP53;ADCY5;ASS1;BIN1;PKM;CAMK2B;NLGN4X;ODAD3;ROPN1L;RPLP0P2;RAPH1;CNNM1;KIF17;NRSN2;SSTR3;S100B;ANXA3;SHANK2;PTPRF;NEFH;IL31RA;L1CAM;DYNLT4;UNC5C;ACTN2;VIL1;CDH23;APBB1;HSPA8;MCHR1;FGD5;GJB2;EPHA1;GABRG1;TNFRSF12A;GLD…
GO:0098588	CC	bounding membrane of organelle	85	0.00528606	ENSG00000159289;ENSG00000162105;ENSG00000183019;ENSG00000134470;ENSG00000117394;ENSG00000243414;ENSG00000074181;ENSG00000148600;ENSG00000158089;ENSG00000223865;ENSG00000112379;ENSG00000130707;ENSG00000128683;ENSG00000114757;ENSG00000176383;ENSG00000060566;ENSG00000172322;ENSG00000196968;ENSG00000125810;ENSG00000167851;ENSG00000269242;ENSG00000182870;ENSG00000058404;ENSG00000130958;ENSG00000127561…	GOLGA6A;SHANK2;MCEMP1;IL15RA;SLC2A1;TICAM2;NOTCH3;CDHR1;GALNT14;HLA-DPB1;ARFGEF3;ASS1;GAD1;PEX5L;B3GNT4;CREB3L3;CLEC12A;FUT11;CD93;CD300A;-;GALNT9;CAMK2B;SLC35D2;SYNGR3;GOLGA8S;MARCHF1;CD8B;PLEKHF1;CYTH4;HK1;DMBT1;LGR6;EHD3;CABP7;ARC;IRAG1;CSGALNACT1;ADORA2A;JPH4;TM6SF1;CUX2;TSPAN1;BAIAP3;KIF13A;DBH;RAB20;LST1;CD4;ECE2;CALN1;DPP4;ST8SIA6;MCHR1;RAB17;VLDLR;ITGA2B;C3AR1;SLC2A3;PMAIP1;ATP9A;PLA2G4F;…
GO:0003008	BP	system process	84	3.17e-06	ENSG00000198336;ENSG00000162105;ENSG00000254550;ENSG00000087258;ENSG00000105711;ENSG00000173175;ENSG00000133019;ENSG00000189056;ENSG00000157103;ENSG00000049540;ENSG00000225180;ENSG00000145936;ENSG00000104783;ENSG00000070985;ENSG00000108797;ENSG00000160307;ENSG00000177098;ENSG00000123454;ENSG00000165272;ENSG00000119508;ENSG00000118515;ENSG00000170819;ENSG00000108821;ENSG00000136842;ENSG00000270923…	MYL4;SHANK2;OMP;GNAO1;SCN1B;ADCY5;CHRM3;RELN;SLC6A1;ELN;PVALEF;KCNMB1;KCNN4;TRPM5;CNTNAP1;S100B;SCN4B;DBH;AQP3;NR4A3;SGK1;BFSP2;COL1A1;TMOD1;TAS2R6P;-;YWHAZP6;STAC2;NLGN4X;CYP4F12;MYO5B;SPTBN4;ARC;NAV2;FOS;SLC8A2;VIL1;CDH23;SULF2;ATP2B2;SFRP5;SYNM;RIPOR2;CHRNA3;CCBE1;JAM3;SOAT2;NPPC;FXYD1;AKR1C3;ECEL1;MYH14;RGS9;-;VLDLR;DLL4;EGR2;ADGRV1;WNT10B;FZD9;GJB2;CUX2;HMCN1;TMIE;ADM;CRYM;F5;DHRS3;SLC7A11;A…
GO:0120025	CC	plasma membrane bounded cell projection	84	4.93e-06	ENSG00000162105;ENSG00000142949;ENSG00000171798;ENSG00000087258;ENSG00000173210;ENSG00000172361;ENSG00000173175;ENSG00000164509;ENSG00000058404;ENSG00000130707;ENSG00000189056;ENSG00000157103;ENSG00000198910;ENSG00000121807;ENSG00000104783;ENSG00000145242;ENSG00000070985;ENSG00000136717;ENSG00000067225;ENSG00000100285;ENSG00000166763;ENSG00000182168;ENSG00000182324;ENSG00000205336;ENSG00000143603…	SHANK2;PTPRF;KNDC1;GNAO1;ABLIM3;CFAP53;ADCY5;IL31RA;CAMK2B;ASS1;RELN;SLC6A1;L1CAM;CCR2;KCNN4;EPHA5;TRPM5;BIN1;PKM;NEFH;STRCP1;UNC5C;KCNJ14;ADGRG1;KCNN3;NLGN4X;DAB2IP;KISS1R;CALB2;SPTBN4;ARC;ODAD3;FOS;VIL1;DYNLT4;CDH23;ADORA2A;-;RPLP0P2;RIPOR2;CHRNA3;MT-ND5;SLC7A11;HSPA8;BNIP3;RAPH1;SLC8A2;CNNM1;TOGARAM2;NSMF;MCHR1;ROPN1L;RAB17;ACTN2;KIF17;FGD5;GCHFR;PACRG;GJB2;EPHA1;DSCAML1;DDC;KIF21B;NRSN2;SCN5A…
GO:0048585	BP	negative regulation of response to stimulus	83	2.07e-05	ENSG00000204420;ENSG00000074181;ENSG00000187678;ENSG00000140873;ENSG00000106003;ENSG00000176845;ENSG00000243414;ENSG00000258048;ENSG00000162496;ENSG00000214456;ENSG00000128849;ENSG00000139174;ENSG00000130829;ENSG00000104689;ENSG00000115956;ENSG00000124216;ENSG00000076344;ENSG00000035720;ENSG00000167851;ENSG00000012223;ENSG00000073861;ENSG00000101255;ENSG00000108370;ENSG00000130766;ENSG00000167874…	MPIG6B;NOTCH3;SPRY4;ADAMTS18;LFNG;METRNL;TICAM2;-;DHRS3;PLIN5;CGNL1;PRICKLE1;DUSP9;TNFRSF10A;PLEK;SNAI1;RGS11;STAP1;CD300A;LTF;TBX21;TRIB3;RGS9;SESN2;TMEM88;RGS9BP;PRR5L;NLGN4X;HRG;HSPA1B;DDIT4;C1QL4;TNFAIP8L2;LGMN;-;DUSP2;RGS3;DUSP4;MEIS3;DKK3;MIF;IGFBP2;-;RIPOR2;PTGIR;ATF3;EGR1;TGFBR3;SEMA5B;SULF2;RASAL1;NR4A3;CHAC1;ADAMTS12;IL1R2;DLL4;FSTL4;ENO1;BEND6;FZD9;NBL1;PDCD1;CD9;SOCS1;SEMA4A;MMP28;HHE…
GO:0009653	BP	anatomical structure morphogenesis	82	2.42e-06	ENSG00000115738;ENSG00000113083;ENSG00000106003;ENSG00000087258;ENSG00000162105;ENSG00000100285;ENSG00000273706;ENSG00000170608;ENSG00000114315;ENSG00000158747;ENSG00000188095;ENSG00000146904;ENSG00000120068;ENSG00000179403;ENSG00000183072;ENSG00000205923;ENSG00000145536;ENSG00000163217;ENSG00000108797;ENSG00000118515;ENSG00000069702;ENSG00000186831;ENSG00000165272;ENSG00000119508;ENSG00000231831…	ID2;LOX;LFNG;GNAO1;SHANK2;NEFH;LHX1;FOXA3;HES1;NBL1;MESP2;EPHA1;HOXB8;VWA1;NKX2-5;CEMP1;ADAMTS16;BMP10;CNTNAP1;SGK1;TGFBR3;KRT17P2;AQP3;NR4A3;MTHFD1P1;DKK3;RRAS;NOTCH3;FOXD4;CLDN3;CDHR1;ADM;COL6A3;SPTBN4;ARC;SOX13;SERPINE1;CSGALNACT1;-;ITGB7;SNAI1;BHLHE41;CCBE1;APBB1;LST1;STC1;FGR;SIX2;FGF8;MYH14;VLDLR;DLL4;ELN;SEMA4A;LTF;RELN;FOXD4L6;IHH;TMIE;CDKN1C;PGF;DSCAML1;NYAP1;SDC1;GSC;IER3;DSP;PDGFRB;S10…
GO:0040011	BP	locomotion	81	2.23e-06	ENSG00000115738;ENSG00000113083;ENSG00000142949;ENSG00000104689;ENSG00000105711;ENSG00000174807;ENSG00000213927;ENSG00000111913;ENSG00000148204;ENSG00000243710;ENSG00000198910;ENSG00000173585;ENSG00000170689;ENSG00000160867;ENSG00000198915;ENSG00000166171;ENSG00000211934;ENSG00000073861;ENSG00000082684;ENSG00000213467;ENSG00000106852;ENSG00000141526;ENSG00000186810;ENSG00000126353;ENSG00000205336…	ID2;LOX;PTPRF;TNFRSF10A;SCN1B;CD248;CCL27;RIPOR2;CRB2;CFAP57;L1CAM;CCR9;HOXB9;FGFR4;RASGEF1A;DPCD;IGHV1-2;TBX21;SEMA5B;HMGB1P37;LHX6;SLC16A3;CXCR3;CCR7;ADGRG1;IGHV1-69;HRG;IGHV4-59;DDIT4;MISP;LGR6;TUBB2B;GPR183;CCR5;TNS3;RELN;TNFRSF11A;-;MIF;ITGB7;SNAI1;TSPAN1;DBH;SLC7A5;JAM3;JUP;ROPN1L;VPREB1;SIX2;CXCR5;IL17RC;ADAMTS12;KRT2;ARC;CD24;UNC5C;TGFBR3;-;IGLL1;COL1A1;NR4A1;ITGAL;SEMA4A;ITGAM;SDC1;SLC3A…
GO:0071310	BP	cellular response to organic substance	81	3.21e-06	ENSG00000113083;ENSG00000112530;ENSG00000130766;ENSG00000243414;ENSG00000002726;ENSG00000102554;ENSG00000173175;ENSG00000130707;ENSG00000145936;ENSG00000236552;ENSG00000140465;ENSG00000153162;ENSG00000035720;ENSG00000067225;ENSG00000100448;ENSG00000073861;ENSG00000198840;ENSG00000101255;ENSG00000169884;ENSG00000166986;ENSG00000126353;ENSG00000179604;ENSG00000109424;ENSG00000135363;ENSG00000010610…	LOX;PACRG;SESN2;TICAM2;AOC1;KLF5;ADCY5;ASS1;KCNMB1;RPL13AP5;CYP1A1;BMP6;STAP1;PKM;CTSG;TBX21;MT-ND3;TRIB3;WNT10B;MARS1;CCR7;CDC42EP4;UCP1;LMO2;CD4;HSPA1B;DDIT4;FLT3;SP5;EIF4EBP1;CCR5;FOS;VIL1;CEBPB;SERPINE1;LGALS1;IGFBP2;RPLP0P2;CUX2;RIPOR2;NGFR;FGF21;-;RAB20;PLA2G4F;PYHIN1;JUP;STC1;COL1A1;NR4A3;NSMF;TRARG1;ADAMTS12;-;DLL4;EGR2;LGMN;NEFH;GJB2;NR4A1;RORC;SOCS1;DDC;PGF;AKR1C3;EGR4;PCK2;LPIN3;SSTR3;…
GO:0042325	BP	regulation of phosphorylation	78	0.000253847	ENSG00000113083;ENSG00000130766;ENSG00000158571;ENSG00000198729;ENSG00000173175;ENSG00000164509;ENSG00000273047;ENSG00000162433;ENSG00000175793;ENSG00000165757;ENSG00000160867;ENSG00000153162;ENSG00000163217;ENSG00000101210;ENSG00000035720;ENSG00000170525;ENSG00000171314;ENSG00000120875;ENSG00000213467;ENSG00000101255;ENSG00000130829;ENSG00000114268;ENSG00000080644;ENSG00000126353;ENSG00000126458…	LOX;SESN2;PFKFB1;PPP1R14C;ADCY5;IL31RA;-;AK4;SFN;JCAD;FGFR4;BMP6;BMP10;EEF1A2;STAP1;PFKFB3;PGAM1;DUSP4;HMGB1P37;TRIB3;DUSP9;PFKFB4;CHRNA3;CCR7;RRAS;-;YWHAZP6;PRR5L;DAB2IP;HRG;DDIT4;FLT3;SPTBN4;PIK3R6;ROPN1L;RGS3;C1QL4;-;MIF;GPR183;CD300A;SH3RF3;ATF3;TNF;WDR54;DUSP2;TNFRSF10A;SOCS1;NOG;-;TNFRSF11A;VLDLR;C3;LTF;RELN;FGF21;PGK1;EPHA1;-;MMP8;FGR;CDKN1C;PGF;CD4;HHEX;EGR1;CD24;ADRA2B;INHBE;TRIB1;ADTRP;…
GO:0006357	BP	regulation of transcription by RNA polymerase II	78	0.0091358	ENSG00000069812;ENSG00000115738;ENSG00000130766;ENSG00000106852;ENSG00000074181;ENSG00000102554;ENSG00000244405;ENSG00000170608;ENSG00000188338;ENSG00000060566;ENSG00000124575;ENSG00000074800;ENSG00000153162;ENSG00000166407;ENSG00000163435;ENSG00000278129;ENSG00000073861;ENSG00000213467;ENSG00000101255;ENSG00000169884;ENSG00000145287;ENSG00000109424;ENSG00000229431;ENSG00000135363;ENSG00000128604…	HES2;ID2;SESN2;LHX6;NOTCH3;KLF5;ETV5;FOXA3;SLC38A3;CREB3L3;H1-3;ENO1;BMP6;LMO1;ELF3;ZNF8;TBX21;HMGB1P37;TRIB3;WNT10B;PLAC8;UCP1;MED8-AS1;LMO2;IRF5;BHLHE40;-;-;FOS;HNF4A;SOX13;ABLIM3;TBL1Y;EGLN3;ATF4;CXXC5;SNAI1;CUX2;NGFR;BHLHE41;ATF3;APBB1;POU2AF1;JUP;FOXD4;NR4A3;MAF;MEOX1;MEF2B;-;DLL4;EGR2;NR4A1;CXCR3;SUPT20HL2;ATF5;IHH;RORC;CDKN1C;FOXD4L6;NR5A1;HHEX;JDP2;EGR4;SERPINE1;LPIN3;EGR1;JPH2;SP5;CRYM;E…
GO:0006955	BP	immune response	77	2.24e-06	ENSG00000163154;ENSG00000243414;ENSG00000197046;ENSG00000169575;ENSG00000164509;ENSG00000213927;ENSG00000227507;ENSG00000173585;ENSG00000111981;ENSG00000153162;ENSG00000099994;ENSG00000160307;ENSG00000187908;ENSG00000125910;ENSG00000276775;ENSG00000008517;ENSG00000186810;ENSG00000253409;ENSG00000126353;ENSG00000145416;ENSG00000114013;ENSG00000211973;ENSG00000115590;ENSG00000172116;ENSG00000204475…	TNFAIP8L2;TICAM2;SIGLEC15;VPREB1;IL31RA;CCL27;LTB;CCR9;ULBP1;BMP6;SUSD2;S100B;DMBT1;S1PR4;IGHV4-4;IL32;CXCR3;TRBV7-4;CCR7;MARCHF1;CD86;IGHV1-69;IL1R2;CD8B;NCR3;HRG;IGHV4-59;IGHV1-24;IGHV1-2;IGHV1-3;GZMM;GPR183;SIT1;CD7;TNFRSF11A;-;CTSG;HLA-DPB1;ICOS;CCR5;JAM3;TGFBR3;POU2AF1;LST1;CD4;CXCR5;TRAV13-1;TRGV6;TRIM15;C3;PLA2G2F;LTF;IGLL1;NCR2;PDCD1;APOL1;FGR;C8G;ADM;ITGAM;TRAV18;IGHV1OR15-1;IL2RA;APOBEC…
GO:0035556	BP	intracellular signal transduction	77	0.00382064	ENSG00000113083;ENSG00000100385;ENSG00000076344;ENSG00000145242;ENSG00000243414;ENSG00000173175;ENSG00000164509;ENSG00000136002;ENSG00000152256;ENSG00000175793;ENSG00000173585;ENSG00000160867;ENSG00000115956;ENSG00000171798;ENSG00000118515;ENSG00000069702;ENSG00000125910;ENSG00000130766;ENSG00000198915;ENSG00000101255;ENSG00000108370;ENSG00000160191;ENSG00000145040;ENSG00000205336;ENSG00000285106…	LOX;IL2RB;RGS11;EPHA5;TICAM2;ADCY5;IL31RA;ARHGEF4;PDK1;SFN;CCR9;FGFR4;PLEK;KNDC1;SGK1;TGFBR3;S1PR4;SESN2;RASGEF1A;TRIB3;RGS9;PDE9A;UCN2;ADGRG1;-;YWHAZP6;PRR5L;DDIT4;FLT3;SPTBN4;CCR5;PIK3R6;CARD11-AS1;NDRG1;CCR2;ADORA2A;MIF;CD24;PTGIR;PLA2G4C;GAB2;RAB20;CHAC1;NPPC;RASAL1;AMOTL2;CXCR5;-;SOCS1;ACTN2;RRAS;RAB6C;CXCR3;PMAIP1;DUSP9;NR5A1;EIF4EBP1;TRIB1;RAB17;ADM;CCR7;NYAP1;IL2RA;CDC42EP4;PEAR1;BNIP3;AD…
GO:0016192	BP	vesicle-mediated transport	77	0.00639434	ENSG00000137177;ENSG00000183019;ENSG00000117245;ENSG00000243414;ENSG00000002726;ENSG00000162267;ENSG00000109107;ENSG00000205436;ENSG00000115956;ENSG00000136717;ENSG00000067225;ENSG00000171314;ENSG00000124839;ENSG00000185432;ENSG00000119508;ENSG00000142765;ENSG00000127561;ENSG00000204388;ENSG00000145287;ENSG00000101194;ENSG00000185215;ENSG00000146938;ENSG00000113905;ENSG00000224373;ENSG00000187908…	KIF13A;MCEMP1;KIF17;TICAM2;AOC1;ITIH3;ALDOC;EXOC3L4;PLEK;BIN1;PKM;PGAM1;RAB17;METTL7A;NR4A3;SYTL1;SYNGR3;HSPA1B;PLAC8;SLC17A9;TNFAIP2;NLGN4X;HRG;IGHV4-59;DMBT1;IGHV1-2;MYO5B;SPTBN4;ARC;SNCB;SERPINE1;SFT2D3;MIF;C3AR1;CTSG;CUX2;CD300A;BAIAP3;RAB20;-;JUP;ITGA2B;CD93;TRARG1;ITGAL;ACTN2;VLDLR;C3;RAB6C;SLC2A3;LTF;RETN;ATP9A;STON1;AMPH;CD9;MMP8;FGR;EHD3;ADM;APOL1;F5;VWF;DSP;ALDOA;FRMPD3;IGHV3-13;FCGR2A;…
GO:0006952	BP	defense response	76	1.67e-06	ENSG00000163154;ENSG00000240972;ENSG00000243414;ENSG00000197046;ENSG00000164509;ENSG00000187908;ENSG00000141434;ENSG00000130707;ENSG00000113905;ENSG00000130592;ENSG00000173585;ENSG00000104783;ENSG00000111981;ENSG00000153162;ENSG00000163435;ENSG00000160307;ENSG00000012223;ENSG00000211950;ENSG00000276775;ENSG00000008517;ENSG00000186810;ENSG00000126353;ENSG00000145287;ENSG00000211973;ENSG00000204475…	TNFAIP8L2;MIF;TICAM2;SIGLEC15;IL31RA;DMBT1;MEP1B;ASS1;HRG;LSP1;CCR9;KCNN4;ULBP1;BMP6;ELF3;S100B;LTF;IGHV1-24;IGHV4-4;IL32;CXCR3;CCR7;PLAC8;IGHV1-69;NCR3;IRF5;IGHV4-59;DDIT4;IGHV1-2;IGHV1-3;GZMM;CCR5;FOS;CEBPB;SERPINE1;-;CTSG;PTGIR;PLA2G4C;THEMIS2;PLA2G2F;CD4;IL17RC;APOL3;TRGV6;TRIM15;C3;PXK;PMAIP1;IGLL1;NCR2;GPR68;APOL1;ITGAL;FGR;ADM;ITGAM;IGHV1OR15-1;IL2RA;APOBEC3B;SDC1;BNIP3;-;C9;IGHV3-13;TNFRS…
GO:0048513	BP	animal organ development	75	1.82e-06	ENSG00000115738;ENSG00000113083;ENSG00000140873;ENSG00000196562;ENSG00000158571;ENSG00000182168;ENSG00000276975;ENSG00000070669;ENSG00000227507;ENSG00000130707;ENSG00000188338;ENSG00000183072;ENSG00000170689;ENSG00000198598;ENSG00000153162;ENSG00000132170;ENSG00000159307;ENSG00000067225;ENSG00000174807;ENSG00000182809;ENSG00000231831;ENSG00000108821;ENSG00000205336;ENSG00000285106;ENSG00000215199…	ID2;LOX;ADAMTS18;SULF2;PFKFB1;UNC5C;HYDIN2;ASNS;LTB;ASS1;SLC38A3;NKX2-5;HOXB9;MMP17;BMP6;PPARG;SCUBE1;PKM;CD248;CRIP2;MTHFD1P1;COL1A1;ADGRG1;-;YWHAZP6;CYP1A1;NR4A3;DDIT4;ADM;FLT3;COL6A3;TUBB2B;-;MT-CYB;RELN;TNFRSF11A;CSGALNACT1;CDKN1A;ITGB1BP2;RORC;BMP10;CCBE1;DMBX1;ANXA3;EIF4EBP1;STC1;SIX2;CXCR5;-;EGR2;AMIGO2;TGFBR3;AK4;ITGA11;IHH;DSCAML1;CD9;CDKN1C;PGF;NR5A1;HYDIN;PHGDH;DSP;FRG1JP;EGR1;DKK3;ADA…
GO:0002684	BP	positive regulation of immune system process	75	1.87e-06	ENSG00000115738;ENSG00000221887;ENSG00000089692;ENSG00000179388;ENSG00000213927;ENSG00000273047;ENSG00000156515;ENSG00000010610;ENSG00000104783;ENSG00000111981;ENSG00000035720;ENSG00000167851;ENSG00000100448;ENSG00000073861;ENSG00000213467;ENSG00000119508;ENSG00000173334;ENSG00000204388;ENSG00000126353;ENSG00000117983;ENSG00000114013;ENSG00000211973;ENSG00000237286;ENSG00000211935;ENSG00000204475…	ID2;HMSD;LAG3;EGR3;CCL27;-;HK1;CD4;KCNN4;ULBP1;STAP1;CD300A;CTSG;TBX21;HMGB1P37;NR4A3;TRIB1;HSPA1B;CCR7;MUC5B;CD86;IGHV1-69;CARD11-AS1;IGHV1-3;NCR3;HRG;IGHV4-59;IGHV1-24;IGHV1-2;LGMN;GPR183;GAB2;PIK3R6;FOS;VSIR;SERPINE1;LGALS1;-;IGFBP2;RIPOR2;ICOS;THEMIS2;AQP3;HLA-DPB1;ITGA2B;IGHV4-4;SOCS1;CD5;KLRK1;C3;IGLL1;IHH;PDCD1;MMP8;FGR;C8G;PGF;ITGAM;IGHV1OR15-1;IL2RA;MUC3A;CD24;C9;IGHV3-13;FCGR2A;CFHR1;IC…
GO:0046983	MF	protein dimerization activity	75	2.82e-05	ENSG00000197153;ENSG00000115738;ENSG00000278637;ENSG00000002726;ENSG00000110848;ENSG00000173175;ENSG00000188095;ENSG00000166016;ENSG00000128683;ENSG00000244414;ENSG00000060566;ENSG00000115956;ENSG00000153162;ENSG00000158406;ENSG00000111669;ENSG00000058404;ENSG00000274641;ENSG00000005448;ENSG00000119508;ENSG00000184221;ENSG00000102032;ENSG00000113739;ENSG00000160200;ENSG00000285106;ENSG00000145649…	H3C12;ID2;H4C1;AOC1;CD69;ADCY5;MESP2;ABTB2;GAD1;CFHR1;CREB3L3;PLEK;BMP6;H4C8;TPI1;CAMK2B;H2BC17;WDR54;NR4A3;OLIG1;RENBP;STC2;CBS;-;GZMA;DMBX1;CD4;SCUBE1;FLT3;BHLHE40;FBLN5;HES2;H4C11;FOS;H3C8;VIL1;ANO7;-;H4C2;CRYM;ACTN2;S100A10;BHLHE41;ATF3;JAM3;NR4A1;JUP;H4C5;NLGN4X;JDP2;MEF2B;TUBB2B;HNF4A;ENO1;FZD9;NBL1;SMIM1;DSCAML1;ITGAL;H3C13;PGF;ITGAM;HHEX;ACSL6;AHRR;VWF;HMCN1;BNIP3;S100B;ASNS;LGALS1;NOG;MP…
GO:0007155	BP	cell adhesion	74	1.79e-06	ENSG00000163501;ENSG00000151012;ENSG00000142949;ENSG00000148600;ENSG00000166482;ENSG00000113212;ENSG00000172260;ENSG00000215018;ENSG00000144847;ENSG00000148204;ENSG00000253485;ENSG00000198910;ENSG00000165757;ENSG00000105711;ENSG00000115956;ENSG00000163600;ENSG00000108797;ENSG00000125810;ENSG00000138028;ENSG00000121552;ENSG00000144152;ENSG00000166763;ENSG00000186810;ENSG00000165323;ENSG00000205336…	IHH;SLC7A11;PTPRF;CDHR1;MFAP4;PCDHB7;NEGR1;COL28A1;IGSF11;CRB2;PCDHGA5;L1CAM;JCAD;SCN1B;PLEK;ICOS;CNTNAP1;CD93;CGREF1;CSTA;FBLN7;STRCP1;CXCR3;FAT3;ADGRG1;CD300A;NLGN4X;CLDN3;HABP2;CD4;COL6A3;FBLN5;CD24;SPON1;CDH23;ITGB7;RIPOR2;BMP10;THEMIS2;JAM3;ANXA3;JUP;ITGAL;SDK2;SIGLEC6;ADAMTS12;IL32;CD72;ACTN2;ADGRV1;ASTL;RELN;IGFALS;ITGA11;EPHA1;DSCAML1;CD9;HMCN1;AMIGO2;MUC4;ITGAM;VWF;DSP;PEAR1;TNFRSF12A;IT…
GO:0051241	BP	negative regulation of multicellular organismal process	74	1.82e-06	ENSG00000115738;ENSG00000159167;ENSG00000278637;ENSG00000106003;ENSG00000243414;ENSG00000074181;ENSG00000185338;ENSG00000158406;ENSG00000139174;ENSG00000140873;ENSG00000115590;ENSG00000066248;ENSG00000160307;ENSG00000173334;ENSG00000095587;ENSG00000073861;ENSG00000082684;ENSG00000280401;ENSG00000035720;ENSG00000169884;ENSG00000113739;ENSG00000205336;ENSG00000285106;ENSG00000146938;ENSG00000113905…	ID2;STC1;H4C1;LFNG;TICAM2;NOTCH3;SOCS1;H4C8;PRICKLE1;ADAMTS18;IL1R2;NGEF;S100B;TRIB1;TLL2;TBX21;SEMA5B;-;STAP1;WNT10B;STC2;ADGRG1;-;NLGN4X;HRG;CYP51A1;LGMN;SPTBN4;MYLIP;PGK1;SERPINE1;H4C2;SFRP5;SNAI1;NGFR;BMP10;ADTRP;VSIR;H4C11;EFNA3;JUP;PI16;H4C5;HOXB8;ADAMTS12;BIN1;CD24;DLL4;FSTL4;CXCR3;LTF;IHH;PDCD1;CD9;MMP8;SEMA4A;LGALS9B;ADM;NR5A1;HHEX;DAAM2;PLAC8;LGALS1;LAG3;TNFRSF1B;IGFBP5;ARG2;ZNF423;NOG;…
GO:0022610	BP	biological adhesion	74	1.92e-06	ENSG00000163501;ENSG00000142949;ENSG00000148600;ENSG00000166482;ENSG00000113212;ENSG00000172260;ENSG00000215018;ENSG00000144847;ENSG00000148204;ENSG00000253485;ENSG00000198910;ENSG00000165757;ENSG00000105711;ENSG00000115956;ENSG00000163600;ENSG00000108797;ENSG00000125810;ENSG00000138028;ENSG00000121552;ENSG00000144152;ENSG00000166763;ENSG00000186810;ENSG00000205336;ENSG00000167851;ENSG00000146938…	IHH;PTPRF;CDHR1;MFAP4;PCDHB7;NEGR1;COL28A1;IGSF11;CRB2;PCDHGA5;L1CAM;JCAD;SCN1B;PLEK;ICOS;CNTNAP1;CD93;CGREF1;CSTA;FBLN7;STRCP1;CXCR3;ADGRG1;CD300A;NLGN4X;CLDN3;HABP2;CD4;COL6A3;FBLN5;CD24;SPON1;CDH23;ITGB7;DSP;RIPOR2;BMP10;THEMIS2;JAM3;ANXA3;JUP;KIFC3;ITGAL;SDK2;SIGLEC6;ADAMTS12;IL32;ACTN2;ADGRV1;ASTL;RELN;IGFALS;ITGA11;EPHA1;ITGAM;CD9;HMCN1;AMIGO2;MUC4;DSCAML1;VWF;SLC7A11;PEAR1;TNFRSF12A;EPHA4;…
GO:0004888	MF	transmembrane signaling receptor activity	74	0.00889087	ENSG00000100385;ENSG00000188763;ENSG00000145242;ENSG00000110848;ENSG00000164509;ENSG00000133019;ENSG00000163285;ENSG00000198910;ENSG00000142949;ENSG00000173585;ENSG00000089692;ENSG00000160867;ENSG00000180720;ENSG00000238241;ENSG00000150938;ENSG00000010610;ENSG00000125910;ENSG00000186810;ENSG00000145623;ENSG00000126353;ENSG00000205336;ENSG00000285106;ENSG00000134470;ENSG00000165215;ENSG00000164849…	IL2RB;FZD9;EPHA5;CD69;IL31RA;CHRM3;GABRG1;L1CAM;PTPRF;CCR9;LAG3;FGFR4;CHRM4;CCR12P;CRIM1;CD4;S1PR4;CXCR3;OSMR;CCR7;ADGRG1;-;IL15RA;CLDN3;GPR146;KISS1R;LGR6;CD72;GPR183;GPR45;UNC5C;IL9R;TNFRSF11A;CCR2;ADORA2A;HCAR1;PTGIR;CHRNA3;CCR5;CXCR5;IL17RC;MCHR1;CSF3R;S1PR5;CD5;VLDLR;OR2C1;ADGRV1;IL1R2;TGFBR3;TNFRSF10A;GRID1;NCR2;EPHA1;GPR68;ITGAL;GPR162;F2RL1;IL2RA;TAS2R6P;SSTR3;PDGFRB;ADRA2B;OR1D2;NGFR;TNF…
GO:0009628	BP	response to abiotic stimulus	73	1.87e-06	ENSG00000115738;ENSG00000117394;ENSG00000166482;ENSG00000188338;ENSG00000145936;ENSG00000164199;ENSG00000198886;ENSG00000104689;ENSG00000153162;ENSG00000119714;ENSG00000101210;ENSG00000067225;ENSG00000069702;ENSG00000176845;ENSG00000198840;ENSG00000165272;ENSG00000198727;ENSG00000104918;ENSG00000163273;ENSG00000108821;ENSG00000113739;ENSG00000145287;ENSG00000198804;ENSG00000254740;ENSG00000109971…	ID2;SLC2A1;MFAP4;SLC38A3;KCNMB1;ADGRV1;MT-ND4;TNFRSF10A;BMP6;GPR68;EEF1A2;PKM;TGFBR3;METRNL;MT-ND3;AQP3;MT-CYB;RETN;NPPC;COL1A1;STC2;PLAC8;MT-CO1;-;HSPA8;CLDN3;CYP1A1;HSPA1B;DDIT4;PPP1R1B;MT-ND5;LGMN;BHLHE40;IHH;FOS;-;PGK1;NDRG1;SEMA5B;UCP1;EIF4EBP1;RIPOR2;DBH;SLC7A11;FAM162A;JUP;STC1;NSMF;-;TNFRSF11A;CD24;EGR1;PKD2L2;ADM;PMAIP1;AK4;HSBP1L1;MT-ATP6;MYOCD;CD9;ANGPTL4;PGF;MT-CO2;BNIP3;EGLN3;S100B;A…
GO:0006082	BP	organic acid metabolic process	73	2.39e-06	ENSG00000073067;ENSG00000156510;ENSG00000130766;ENSG00000117394;ENSG00000166986;ENSG00000183032;ENSG00000162267;ENSG00000213648;ENSG00000109107;ENSG00000130707;ENSG00000060982;ENSG00000015413;ENSG00000128683;ENSG00000176383;ENSG00000102032;ENSG00000104879;ENSG00000257957;ENSG00000111669;ENSG00000067225;ENSG00000171314;ENSG00000158571;ENSG00000130958;ENSG00000103089;ENSG00000119508;ENSG00000141526…	CYP2W1;HKDC1;SESN2;SLC2A1;MARS1;SLC25A21;ITIH3;SULT1A4;ALDOC;ASS1;BCAT1;DPEP1;GAD1;B3GNT4;RENBP;CKM;QRSL1P3;TPI1;PKM;PGAM1;PFKFB1;SLC35D2;FA2H;NR4A3;SLC16A3;MTHFD1P1;CKMT1B;ACSL6;CYP2S1;GGT1;HK1;CYP1A1;AKR1C3;LDHD;CRYM;HNF4A;PGK1;PSAT1;CSGALNACT1;UROC1;SLC6A8;GCSHP5;SARDH;PCK2;MTHFD2;SLC7A5;GPT2;SULT2B1;CBSL;C3;CYP4F12;SLC2A3;ENO1;PLA2G4C;PLA2G4F;-;DDC;GLS2;LDHA;-;LPIN3;ALDOA;PHGDH;ASNS;CBS;ARG2;…
GO:0001775	BP	cell activation	72	1.89e-06	ENSG00000204420;ENSG00000115738;ENSG00000183019;ENSG00000106003;ENSG00000125730;ENSG00000243414;ENSG00000002726;ENSG00000102554;ENSG00000109107;ENSG00000060558;ENSG00000113905;ENSG00000100867;ENSG00000173585;ENSG00000089692;ENSG00000111981;ENSG00000232810;ENSG00000125810;ENSG00000067225;ENSG00000171314;ENSG00000073861;ENSG00000185432;ENSG00000119508;ENSG00000145287;ENSG00000172116;ENSG00000215199…	MPIG6B;ID2;MCEMP1;LFNG;C3;TICAM2;AOC1;KLF5;ALDOC;GNA15;HRG;DHRS2;CCR9;LAG3;ULBP1;TNF;CD93;PKM;PGAM1;TBX21;METTL7A;NR4A3;PLAC8;CD8B;YWHAZP6;CARD11-AS1;NCR3;ADORA2A;HSPA1B;FLT3;GPR183;PIK3R6;CD7;FZD9;FRMPD3;LGALS1;MIF;CD24;RORC;CD300A;ITGAL;JUP;CD4;SEMA4A;CXCR5;KRT2;DLL4;SLC2A3;LTF;RETN;ANXA3;CD9;MMP8;FGR;NDRG1;CTSG;ITGAM;HHEX;VWF;DSP;ALDOA;EGR1;ADRA2B;FCGR2A;TNFRSF1B;ICOSLG;C3AR1;CD40LG;COL1A1;CLE…
GO:0048870	BP	cell motility	72	2.47e-06	ENSG00000113083;ENSG00000142949;ENSG00000104689;ENSG00000174807;ENSG00000148204;ENSG00000243710;ENSG00000198910;ENSG00000173585;ENSG00000170689;ENSG00000160867;ENSG00000198915;ENSG00000166171;ENSG00000073861;ENSG00000082684;ENSG00000213467;ENSG00000106852;ENSG00000141526;ENSG00000186810;ENSG00000126353;ENSG00000205336;ENSG00000211973;ENSG00000224373;ENSG00000168209;ENSG00000099812;ENSG00000211934…	LOX;PTPRF;TNFRSF10A;CD248;CRB2;CFAP57;L1CAM;CCR9;HOXB9;FGFR4;RASGEF1A;DPCD;TBX21;SEMA5B;HMGB1P37;LHX6;SLC16A3;CXCR3;CCR7;ADGRG1;IGHV1-69;IGHV4-59;DDIT4;MISP;IGHV1-2;TUBB2B;GPR183;CCR5;TNS3;RELN;TNFRSF11A;-;MIF;ITGB7;SNAI1;TSPAN1;DBH;SLC7A5;JAM3;JUP;ROPN1L;VPREB1;SIX2;CXCR5;IL17RC;ADAMTS12;KRT2;ARC;CD24;TGFBR3;-;IGLL1;COL1A1;NR4A1;ITGAL;SEMA4A;ITGAM;SDC1;SLC3A2;PLTP;SLC7A11;PDGFRB;IGHV3-13;CCR2;AD…
GO:0043436	BP	oxoacid metabolic process	72	2.93e-06	ENSG00000156510;ENSG00000130766;ENSG00000117394;ENSG00000166986;ENSG00000183032;ENSG00000162267;ENSG00000213648;ENSG00000109107;ENSG00000130707;ENSG00000060982;ENSG00000015413;ENSG00000128683;ENSG00000176383;ENSG00000102032;ENSG00000104879;ENSG00000257957;ENSG00000111669;ENSG00000067225;ENSG00000171314;ENSG00000158571;ENSG00000130958;ENSG00000103089;ENSG00000119508;ENSG00000141526;ENSG00000231831…	HKDC1;SESN2;SLC2A1;MARS1;SLC25A21;ITIH3;SULT1A4;ALDOC;ASS1;BCAT1;DPEP1;GAD1;B3GNT4;RENBP;CKM;QRSL1P3;TPI1;PKM;PGAM1;PFKFB1;SLC35D2;FA2H;NR4A3;SLC16A3;MTHFD1P1;CKMT1B;ACSL6;CYP2S1;GGT1;HK1;CYP1A1;AKR1C3;LDHD;CRYM;HNF4A;PGK1;PSAT1;CSGALNACT1;UROC1;SLC6A8;GCSHP5;SARDH;PCK2;MTHFD2;SLC7A5;GPT2;SULT2B1;CBSL;C3;CYP4F12;SLC2A3;ENO1;PLA2G4C;PLA2G4F;-;DDC;GLS2;LDHA;-;LPIN3;ALDOA;PHGDH;ASNS;CBS;ARG2;ADTRP;G…
GO:0009719	BP	response to endogenous stimulus	71	1.46e-06	ENSG00000113083;ENSG00000130766;ENSG00000117394;ENSG00000166986;ENSG00000002726;ENSG00000102554;ENSG00000173175;ENSG00000130707;ENSG00000139549;ENSG00000153162;ENSG00000196139;ENSG00000067225;ENSG00000158571;ENSG00000198840;ENSG00000101255;ENSG00000169884;ENSG00000108821;ENSG00000113739;ENSG00000109424;ENSG00000135363;ENSG00000168209;ENSG00000148926;ENSG00000122025;ENSG00000100312;ENSG00000272398…	LOX;SESN2;SLC2A1;MARS1;AOC1;KLF5;ADCY5;ASS1;DHH;BMP6;AKR1C3;PKM;PFKFB1;MT-ND3;TRIB3;WNT10B;COL1A1;STC2;UCP1;LMO2;DDIT4;ADM;FLT3;ACR;CD24;MT-CYB;FOS;VIL1;CEBPB;PCK2;IGFBP2;-;EIF4EBP1;NGFR;FGF21;-;ANXA3;JUP;STC1;NR4A3;NSMF;TRARG1;ADAMTS12;DLL4;EGR2;LGMN;TGFBR3;RETN;GJB2;NR4A1;NR5A1;CD9;SOCS1;DDC;PGF;CCR7;HHEX;SDC1;LPIN3;SSTR3;EGR1;S100B;ASNS;-;IGFBP5;ADTRP;GCK;CLDN1;EPHA4;EGR3;ADAMTS7P3
GO:0098590	CC	plasma membrane region	71	1.65e-06	ENSG00000177807;ENSG00000162105;ENSG00000159167;ENSG00000188763;ENSG00000117394;ENSG00000163285;ENSG00000164509;ENSG00000133019;ENSG00000188338;ENSG00000015413;ENSG00000164199;ENSG00000165757;ENSG00000164082;ENSG00000115956;ENSG00000080644;ENSG00000108797;ENSG00000120645;ENSG00000165272;ENSG00000089472;ENSG00000108370;ENSG00000205090;ENSG00000145623;ENSG00000166313;ENSG00000285106;ENSG00000146938…	KCNJ10;SHANK2;STC1;FZD9;SLC2A1;GABRG1;IL31RA;CHRM3;SLC38A3;DPEP1;ADGRV1;JCAD;GRM2;PLEK;CHRNA3;CNTNAP1;IQSEC3;AQP3;HEPH;RGS9;TMEM240;OSMR;APBB1;-;NLGN4X;CLDN3;CDHR1;CALB2;EHD3;ARC;FXYD1;CYP4F12;ADORA2A;ATP2B2;IGFBP2;RIPOR2;ACY3;ATP12A;SLC7A5;JUP;SLC8A2;AMOTL2;NSMF;MCHR1;SCN5A;ACTN2;VLDLR;KIF17;FGD5;PDE9A;SYTL1;GRID1;PLA2G4F;CD9;HMCN1;FGR;RAB17;ITGAM;SLC3A2;DSP;SSTR3;PDGFRB;DHRS3;CRB2;ADTRP;CA9;CLD…
GO:0046903	BP	secretion	71	1.94e-06	ENSG00000183019;ENSG00000196517;ENSG00000243414;ENSG00000002726;ENSG00000162267;ENSG00000237286;ENSG00000109107;ENSG00000133019;ENSG00000128683;ENSG00000205436;ENSG00000104783;ENSG00000115956;ENSG00000125810;ENSG00000067225;ENSG00000171314;ENSG00000185432;ENSG00000119508;ENSG00000142765;ENSG00000127561;ENSG00000204388;ENSG00000126353;ENSG00000145287;ENSG00000101194;ENSG00000185215;ENSG00000113905…	MCEMP1;SLC6A9;TICAM2;AOC1;ITIH3;CARD11-AS1;ALDOC;CHRM3;GAD1;EXOC3L4;KCNN4;PLEK;CD93;PKM;PGAM1;METTL7A;NR4A3;SYTL1;SYNGR3;HSPA1B;CCR7;PLAC8;SLC17A9;TNFAIP2;HRG;SLC1A5;ADM;FBLN5;ACTN2;FAM3B;RCN3;SERPINE1;MIF;PPFIA4;CTSG;CD300A;BAIAP3;C3AR1;ITGAL;JUP;ITGA2B;CD40LG;C3;SLC2A3;PLA2G2F;LTF;RETN;PLA2G4F;CD9;MMP8;FGR;GLS2;ITGAM;F5;F2RL1;VWF;DSP;ALDOA;FRMPD3;GRM2;FCGR2A;TNFRSF1B;CHAT;CA9;SYT13;ANXA3;CLEC12…
GO:0044093	BP	positive regulation of molecular function	71	0.00315016	ENSG00000198336;ENSG00000106003;ENSG00000145242;ENSG00000087258;ENSG00000173175;ENSG00000237286;ENSG00000214456;ENSG00000111913;ENSG00000189056;ENSG00000130829;ENSG00000129521;ENSG00000160867;ENSG00000115956;ENSG00000132170;ENSG00000232810;ENSG00000035720;ENSG00000167851;ENSG00000012223;ENSG00000125910;ENSG00000158571;ENSG00000101255;ENSG00000118515;ENSG00000169884;ENSG00000126353;ENSG00000285106…	MYL4;LFNG;EPHA5;GNAO1;ADCY5;CARD11-AS1;PLIN5;RIPOR2;RELN;DUSP9;EGLN3;FGFR4;PLEK;PPARG;TNF;STAP1;CD300A;LTF;S1PR4;PFKFB1;TRIB3;SGK1;WNT10B;CCR7;-;STAC2;VSIR;DAB2IP;CD4;HSPA1B;FLT3;LGMN;SPON1;CD24;ARC;PIK3R6;TNFRSF11A;RCN3;MIF;-;SGSM1;S100A10;GNA15;NGFR;CHRNA3;FAM162A;PYHIN1;JUP;TNFRSF10A;RGS9;ACTN2;TRIM15;CDC20P1;SYNGR3;PMAIP1;EEF1A2;EPHA1;MMP8;FGR;EHD3;ITGAM;EGR1;JPH2;ADRA2B;EFNA3;CD40LG;ANXA3;MY…
GO:0010648	BP	negative regulation of cell communication	70	9.85e-05	ENSG00000204420;ENSG00000162105;ENSG00000187678;ENSG00000106003;ENSG00000130766;ENSG00000243414;ENSG00000074181;ENSG00000258048;ENSG00000162496;ENSG00000214456;ENSG00000128849;ENSG00000139174;ENSG00000157103;ENSG00000104689;ENSG00000115956;ENSG00000076344;ENSG00000035720;ENSG00000167851;ENSG00000012223;ENSG00000120875;ENSG00000101255;ENSG00000108370;ENSG00000167874;ENSG00000186326;ENSG00000135362…	MPIG6B;SHANK2;SPRY4;LFNG;SESN2;TICAM2;NOTCH3;-;DHRS3;PLIN5;CGNL1;PRICKLE1;SLC6A1;TNFRSF10A;PLEK;RGS11;STAP1;CD300A;LTF;DUSP4;TRIB3;RGS9;TMEM88;RGS9BP;PRR5L;NLGN4X;HRG;HSPA1B;DDIT4;LGMN;-;DUSP2;RGS3;C1QL4;MEIS3;DKK3;MIF;SFRP5;SNAI1;RIPOR2;PTGIR;ATF3;TRIB1;TGFBR3;ADRA2B;RASAL1;CHAC1;ADAMTS12;DLL4;FSTL4;ENO1;BEND6;FZD9;NBL1;SOCS1;SULF2;HHEX;GSC;SERPINE1;IL1R2;PEAR1;EGR1;RGS18;-;IGFBP5;ARG2;NOG;IGFBP…
GO:0023057	BP	negative regulation of signaling	70	0.000101597	ENSG00000204420;ENSG00000162105;ENSG00000187678;ENSG00000106003;ENSG00000130766;ENSG00000243414;ENSG00000074181;ENSG00000258048;ENSG00000162496;ENSG00000214456;ENSG00000128849;ENSG00000139174;ENSG00000157103;ENSG00000104689;ENSG00000115956;ENSG00000076344;ENSG00000035720;ENSG00000167851;ENSG00000012223;ENSG00000120875;ENSG00000101255;ENSG00000108370;ENSG00000167874;ENSG00000186326;ENSG00000135362…	MPIG6B;SHANK2;SPRY4;LFNG;SESN2;TICAM2;NOTCH3;-;DHRS3;PLIN5;CGNL1;PRICKLE1;SLC6A1;TNFRSF10A;PLEK;RGS11;STAP1;CD300A;LTF;DUSP4;TRIB3;RGS9;TMEM88;RGS9BP;PRR5L;NLGN4X;HRG;HSPA1B;DDIT4;LGMN;-;DUSP2;RGS3;C1QL4;MEIS3;DKK3;MIF;SFRP5;SNAI1;RIPOR2;PTGIR;ATF3;TRIB1;TGFBR3;ADRA2B;RASAL1;CHAC1;ADAMTS12;DLL4;FSTL4;ENO1;BEND6;FZD9;NBL1;SOCS1;SULF2;HHEX;GSC;SERPINE1;IL1R2;PEAR1;EGR1;RGS18;-;IGFBP5;ARG2;NOG;IGFBP…
GO:0019752	BP	carboxylic acid metabolic process	68	1.7e-06	ENSG00000156510;ENSG00000130766;ENSG00000117394;ENSG00000166986;ENSG00000183032;ENSG00000162267;ENSG00000109107;ENSG00000130707;ENSG00000060982;ENSG00000015413;ENSG00000128683;ENSG00000102032;ENSG00000104879;ENSG00000257957;ENSG00000111669;ENSG00000067225;ENSG00000171314;ENSG00000158571;ENSG00000103089;ENSG00000119508;ENSG00000141526;ENSG00000231831;ENSG00000237289;ENSG00000164398;ENSG00000167600…	HKDC1;SESN2;SLC2A1;MARS1;SLC25A21;ITIH3;ALDOC;ASS1;BCAT1;DPEP1;GAD1;RENBP;CKM;QRSL1P3;TPI1;PKM;PGAM1;PFKFB1;FA2H;NR4A3;SLC16A3;MTHFD1P1;CKMT1B;ACSL6;CYP2S1;GGT1;HK1;CYP1A1;AKR1C3;LDHD;CRYM;HNF4A;PGK1;PSAT1;CSGALNACT1;UROC1;SLC6A8;GCSHP5;SARDH;PCK2;MTHFD2;SLC7A5;GPT2;CBSL;C3;CYP4F12;SLC2A3;ENO1;PLA2G4C;PLA2G4F;-;DDC;GLS2;LDHA;-;LPIN3;ALDOA;PHGDH;ASNS;CBS;ARG2;ADTRP;GCK;AARSD1P1;GARS1;ALDH1L1;GPI;M…
GO:0022603	BP	regulation of anatomical structure morphogenesis	68	2.17e-06	ENSG00000183691;ENSG00000106003;ENSG00000125730;ENSG00000138411;ENSG00000148204;ENSG00000198910;ENSG00000165757;ENSG00000170577;ENSG00000080644;ENSG00000067225;ENSG00000058404;ENSG00000082684;ENSG00000186810;ENSG00000179604;ENSG00000019144;ENSG00000066248;ENSG00000113905;ENSG00000139174;ENSG00000137285;ENSG00000280401;ENSG00000198576;ENSG00000276231;ENSG00000101076;ENSG00000127831;ENSG00000106366…	NOG;LFNG;C3;HECW2;CRB2;L1CAM;JCAD;SIX2;CHRNA3;PKM;CAMK2B;SEMA5B;CXCR3;CDC42EP4;PHLDB1;NGEF;HRG;PRICKLE1;TUBB2B;-;ARC;PIK3R6;HNF4A;VIL1;SERPINE1;LST1;SFRP5;S100A10;RIPOR2;NGFR;BMP10;CCBE1;JUP;C3AR1;RASAL1;SEMA4A;NSMF;-;ADAMTS12;MYH14;DLL4;FSTL4;FGD5;ADM;RRAS;RELN;PGK1;EPHA1;CUX2;FGR;PGF;SULF2;HHEX;ETV5;ANGPTL4;ALDOA;BNIP3;TNFRSF12A;S100B;TNFRSF1B;ADM2;EFNA3;CPNE5;SDC2;ANXA3;PAK3;EPHA4;KNDC1
GO:0016477	BP	cell migration	68	2.8e-06	ENSG00000113083;ENSG00000142949;ENSG00000104689;ENSG00000174807;ENSG00000148204;ENSG00000198910;ENSG00000173585;ENSG00000170689;ENSG00000160867;ENSG00000198915;ENSG00000073861;ENSG00000082684;ENSG00000213467;ENSG00000106852;ENSG00000141526;ENSG00000186810;ENSG00000126353;ENSG00000205336;ENSG00000211973;ENSG00000224373;ENSG00000168209;ENSG00000099812;ENSG00000211934;ENSG00000137285;ENSG00000169508…	LOX;PTPRF;TNFRSF10A;CD248;CRB2;L1CAM;CCR9;HOXB9;FGFR4;RASGEF1A;TBX21;SEMA5B;HMGB1P37;LHX6;SLC16A3;CXCR3;CCR7;ADGRG1;IGHV1-69;IGHV4-59;DDIT4;MISP;IGHV1-2;TUBB2B;GPR183;CCR5;TNS3;RELN;TNFRSF11A;-;MIF;ITGB7;SNAI1;TSPAN1;DBH;SLC7A5;JAM3;JUP;VPREB1;SIX2;CXCR5;IL17RC;ADAMTS12;KRT2;ARC;CD24;TGFBR3;-;IGLL1;COL1A1;NR4A1;ITGAL;SEMA4A;ITGAM;SDC1;SLC3A2;SLC7A11;PDGFRB;IGHV3-13;CCR2;ADTRP;SDC2;CSF3R;ITGA11;PA…
GO:0043207	BP	response to external biotic stimulus	68	7.98e-06	ENSG00000163154;ENSG00000140465;ENSG00000096264;ENSG00000198133;ENSG00000100031;ENSG00000243414;ENSG00000197046;ENSG00000164509;ENSG00000213927;ENSG00000130707;ENSG00000113905;ENSG00000074800;ENSG00000010610;ENSG00000111981;ENSG00000160307;ENSG00000012223;ENSG00000073861;ENSG00000211950;ENSG00000276775;ENSG00000035720;ENSG00000126353;ENSG00000145287;ENSG00000114013;ENSG00000211973;ENSG00000128604…	TNFAIP8L2;CYP1A1;NCR2;TMEM229B;GGT1;TICAM2;SIGLEC15;IL31RA;CCL27;ASS1;HRG;ENO1;CD4;ULBP1;S100B;LTF;TBX21;IGHV1-24;IGHV4-4;STAP1;CCR7;PLAC8;CD86;IGHV1-69;IRF5;IGHV4-59;DDIT4;IGHV1-2;IGHV1-3;GZMM;CD24;CCR5;FOS;VIL1;SERPINE1;-;CTSG;PTGIR;ANXA3;IL17RC;TRGV6;TNFRSF11A;TRIM15;C3;PLA2G2F;PMAIP1;IGLL1;GJB2;ITGAM;APOL1;TRIB1;FGR;ADM;DMBT1;IGHV1OR15-1;APOBEC3B;HMCN1;BNIP3;-;C9;IGHV3-13;TNFRSF1B;ARG2;GZMA;C…
GO:0009607	BP	response to biotic stimulus	68	1.44e-05	ENSG00000163154;ENSG00000140465;ENSG00000096264;ENSG00000198133;ENSG00000100031;ENSG00000243414;ENSG00000197046;ENSG00000164509;ENSG00000213927;ENSG00000130707;ENSG00000113905;ENSG00000074800;ENSG00000010610;ENSG00000111981;ENSG00000160307;ENSG00000012223;ENSG00000073861;ENSG00000211950;ENSG00000276775;ENSG00000035720;ENSG00000126353;ENSG00000145287;ENSG00000114013;ENSG00000211973;ENSG00000128604…	TNFAIP8L2;CYP1A1;NCR2;TMEM229B;GGT1;TICAM2;SIGLEC15;IL31RA;CCL27;ASS1;HRG;ENO1;CD4;ULBP1;S100B;LTF;TBX21;IGHV1-24;IGHV4-4;STAP1;CCR7;PLAC8;CD86;IGHV1-69;IRF5;IGHV4-59;DDIT4;IGHV1-2;IGHV1-3;GZMM;CD24;CCR5;FOS;VIL1;SERPINE1;-;CTSG;PTGIR;ANXA3;IL17RC;TRGV6;TNFRSF11A;TRIM15;C3;PLA2G2F;PMAIP1;IGLL1;GJB2;ITGAM;APOL1;TRIB1;FGR;ADM;DMBT1;IGHV1OR15-1;APOBEC3B;HMCN1;BNIP3;-;C9;IGHV3-13;TNFRSF1B;ARG2;GZMA;C…
GO:0001932	BP	regulation of protein phosphorylation	68	0.00171785	ENSG00000113083;ENSG00000130766;ENSG00000173175;ENSG00000164509;ENSG00000273047;ENSG00000189056;ENSG00000175793;ENSG00000165757;ENSG00000160867;ENSG00000153162;ENSG00000163217;ENSG00000232810;ENSG00000035720;ENSG00000080644;ENSG00000010610;ENSG00000120875;ENSG00000213467;ENSG00000101255;ENSG00000130829;ENSG00000126353;ENSG00000126458;ENSG00000285106;ENSG00000215199;ENSG00000135362;ENSG00000136848…	LOX;SESN2;ADCY5;IL31RA;-;RELN;SFN;JCAD;FGFR4;BMP6;BMP10;TNF;STAP1;CHRNA3;CD4;DUSP4;HMGB1P37;TRIB3;DUSP9;CCR7;RRAS;-;YWHAZP6;PRR5L;DAB2IP;HRG;DDIT4;FLT3;SPTBN4;PIK3R6;ROPN1L;RGS3;C1QL4;-;MIF;GPR183;CD300A;SH3RF3;ATF3;WDR54;DUSP2;TNFRSF10A;SOCS1;NOG;-;VLDLR;C3;LTF;FGF21;TNFRSF11A;EPHA1;MMP8;FGR;CDKN1C;PGF;HHEX;EGR1;CD24;ADRA2B;INHBE;TRIB1;ADTRP;CD40LG;SPRY4;PAK3;EPHA4;KNDC1;MYOCD
GO:0140352	BP	export from cell	67	1.57e-06	ENSG00000183019;ENSG00000196517;ENSG00000243414;ENSG00000002726;ENSG00000162267;ENSG00000105675;ENSG00000128683;ENSG00000205436;ENSG00000164082;ENSG00000115956;ENSG00000125810;ENSG00000067225;ENSG00000171314;ENSG00000185432;ENSG00000119508;ENSG00000142765;ENSG00000127561;ENSG00000204388;ENSG00000126353;ENSG00000145287;ENSG00000101194;ENSG00000185215;ENSG00000113905;ENSG00000105281;ENSG00000100448…	MCEMP1;SLC6A9;TICAM2;AOC1;ITIH3;ATP4A;GAD1;EXOC3L4;GRM2;PLEK;CD93;PKM;PGAM1;METTL7A;NR4A3;SYTL1;SYNGR3;HSPA1B;CCR7;PLAC8;SLC17A9;TNFAIP2;HRG;SLC1A5;CTSG;ACTN2;FAM3B;RCN3;SERPINE1;JUP;MIF;PPFIA4;FXYD2;CD300A;BAIAP3;ITGAL;ALDOC;ATP12A;ITGA2B;CD40LG;C3;SLC2A3;ADM;LTF;RETN;CD9;MMP8;FGR;GLS2;ITGAM;F5;F2RL1;VWF;DSP;ALDOA;FRMPD3;FCGR2A;TNFRSF1B;CHAT;C3AR1;SYT13;ANXA3;CLEC12A;TUBA4A;CARD11-AS1;GPI;SLC32A1
GO:0009968	BP	negative regulation of signal transduction	66	6.57e-05	ENSG00000204420;ENSG00000074181;ENSG00000187678;ENSG00000106003;ENSG00000130766;ENSG00000243414;ENSG00000258048;ENSG00000214456;ENSG00000128849;ENSG00000139174;ENSG00000104689;ENSG00000115956;ENSG00000076344;ENSG00000035720;ENSG00000167851;ENSG00000012223;ENSG00000120875;ENSG00000101255;ENSG00000108370;ENSG00000167874;ENSG00000186326;ENSG00000135362;ENSG00000146938;ENSG00000113905;ENSG00000204388…	MPIG6B;NOTCH3;SPRY4;LFNG;SESN2;TICAM2;-;PLIN5;CGNL1;PRICKLE1;TNFRSF10A;PLEK;RGS11;STAP1;CD300A;LTF;DUSP4;TRIB3;RGS9;TMEM88;RGS9BP;PRR5L;NLGN4X;HRG;HSPA1B;DDIT4;LGMN;-;DUSP2;RGS3;C1QL4;MEIS3;DKK3;MIF;SFRP5;SNAI1;RIPOR2;PTGIR;ATF3;TRIB1;TGFBR3;SULF2;RASAL1;CHAC1;ADAMTS12;DLL4;FSTL4;ENO1;BEND6;FZD9;NBL1;SOCS1;HHEX;GSC;SERPINE1;IL1R2;PEAR1;EGR1;RGS18;-;IGFBP5;DHRS3;NOG;IGFBP2;DUSP9;MYOCD
GO:0048878	BP	chemical homeostasis	65	5.64e-06	ENSG00000177807;ENSG00000130766;ENSG00000105711;ENSG00000121807;ENSG00000173175;ENSG00000170608;ENSG00000188763;ENSG00000175793;ENSG00000173585;ENSG00000164082;ENSG00000160867;ENSG00000153162;ENSG00000125910;ENSG00000123454;ENSG00000165272;ENSG00000089472;ENSG00000186810;ENSG00000113739;ENSG00000204740;ENSG00000285106;ENSG00000169442;ENSG00000156515;ENSG00000010610;ENSG00000172137;ENSG00000272398…	KCNJ10;SESN2;SCN1B;CCR2;ADCY5;FOXA3;FZD9;SFN;CCR9;GRM2;FGFR4;BMP6;S1PR4;DBH;AQP3;HEPH;CXCR3;STC2;MALRD1;-;CD52;HK1;CD4;CALB2;CD24;CCR5;SLC8A2;FAM3B;HNF4A;SOAT2;RCN3;CDH23;LGALS1;ATP2B2;JPH4;GNA15;PTGIR;FGF21;MYLIP;RAB20;FA2H;ATP4A;ATP12A;STC1;CACNA1G;CXCR5;-;MCHR1;C3AR1;CYP4F12;LTF;SLC4A3;ADM;CCR7;PCK2;ANGPTL4;BNIP3;JPH2;HKDC1;NGFR;MYO5B;IGFBP5;GCK;CLDN1;SLC7A11
GO:0006811	BP	ion transport	65	0.000756297	ENSG00000177807;ENSG00000137731;ENSG00000196517;ENSG00000182324;ENSG00000105711;ENSG00000152315;ENSG00000105675;ENSG00000188338;ENSG00000157103;ENSG00000198886;ENSG00000104783;ENSG00000070985;ENSG00000118515;ENSG00000177098;ENSG00000105281;ENSG00000089472;ENSG00000141526;ENSG00000255245;ENSG00000126353;ENSG00000198804;ENSG00000143603;ENSG00000113905;ENSG00000106633;ENSG00000145936;ENSG00000160791…	KCNJ10;FXYD2;SLC6A9;KCNJ14;SCN1B;KCNK13;ATP4A;SLC38A3;SLC6A1;MT-ND4;KCNN4;TRPM5;SGK1;SCN4B;SLC1A5;HEPH;SLC16A3;FXYD6-FXYD2;CCR7;MT-CO1;KCNN3;HRG;GCK;KCNMB1;CCR5;FXYD1;MTATP6P1;PANX2;CDH23;SLC16A11;ATP2B2;UCP1;MT-CYB;CHRNA3;SLC7A5;ATP12A;SLC8A2;CNNM1;CACNA1G;PLA2G2F;LTF;-;SLC4A3;PLA2G4F;MT-ATP6;APOL1;GLS2;NDUFA4L2;SLC20A1P2;SLC3A2;ANO7;SLC7A11;MT-ATP8;GABRG1;JPH2;STRA6;JPH4;KCNK17;SLC6A8;CA9;GRM2;…
GO:0032940	BP	secretion by cell	64	2.48e-06	ENSG00000183019;ENSG00000196517;ENSG00000243414;ENSG00000002726;ENSG00000162267;ENSG00000109107;ENSG00000128683;ENSG00000205436;ENSG00000164082;ENSG00000115956;ENSG00000125810;ENSG00000067225;ENSG00000171314;ENSG00000185432;ENSG00000119508;ENSG00000142765;ENSG00000127561;ENSG00000204388;ENSG00000126353;ENSG00000145287;ENSG00000101194;ENSG00000237286;ENSG00000113905;ENSG00000105281;ENSG00000077522…	MCEMP1;SLC6A9;TICAM2;AOC1;ITIH3;ALDOC;GAD1;EXOC3L4;GRM2;PLEK;CD93;PKM;PGAM1;METTL7A;NR4A3;SYTL1;SYNGR3;HSPA1B;CCR7;PLAC8;SLC17A9;CARD11-AS1;HRG;SLC1A5;ACTN2;FAM3B;RCN3;SERPINE1;MIF;PPFIA4;CTSG;CD300A;BAIAP3;ITGAL;JUP;ITGA2B;CD40LG;C3;SLC2A3;ADM;LTF;RETN;CD9;MMP8;FGR;GLS2;ITGAM;F5;F2RL1;VWF;DSP;ALDOA;FRMPD3;FCGR2A;TNFRSF1B;CHAT;C3AR1;SYT13;ANXA3;CLEC12A;TUBA4A;TNFAIP2;GPI;SLC32A1
GO:0043005	CC	neuron projection	62	1.7e-06	ENSG00000162105;ENSG00000142949;ENSG00000171798;ENSG00000087258;ENSG00000100285;ENSG00000164509;ENSG00000130707;ENSG00000189056;ENSG00000157103;ENSG00000198910;ENSG00000121807;ENSG00000104783;ENSG00000145242;ENSG00000070985;ENSG00000136717;ENSG00000198888;ENSG00000058404;ENSG00000166763;ENSG00000182168;ENSG00000182324;ENSG00000176171;ENSG00000143603;ENSG00000146938;ENSG00000136848;ENSG00000172137…	SHANK2;PTPRF;KNDC1;GNAO1;NEFH;IL31RA;ASS1;RELN;SLC6A1;L1CAM;CCR2;KCNN4;EPHA5;TRPM5;BIN1;MT-ND1;CAMK2B;STRCP1;UNC5C;KCNJ14;BNIP3;KCNN3;NLGN4X;DAB2IP;CALB2;SPTBN4;ARC;SLC8A2;FOS;PACRG;KIF21B;CDH23;ADORA2A;-;RPLP0P2;RIPOR2;CHRNA3;MT-ND5;APBB1;HSPA8;CNNM1;NSMF;ACTN2;KIF17;GCHFR;SCN5A;EPHA1;DSCAML1;DDC;RAB17;NRSN2;GABRG1;GLDN;FBXO2;OMP;CPNE5;GRM2;ANXA3;STMN4;EPHA4;CHAT;SLC32A1
GO:0050776	BP	regulation of immune response	62	2.3e-06	ENSG00000221887;ENSG00000284969;ENSG00000089692;ENSG00000258048;ENSG00000223865;ENSG00000273047;ENSG00000156515;ENSG00000010610;ENSG00000104783;ENSG00000111981;ENSG00000035720;ENSG00000167851;ENSG00000100448;ENSG00000073861;ENSG00000213467;ENSG00000119508;ENSG00000126353;ENSG00000117983;ENSG00000114013;ENSG00000211973;ENSG00000237286;ENSG00000172116;ENSG00000204475;ENSG00000113905;ENSG00000224373…	HMSD;-;LAG3;-;HLA-DPB1;-;HK1;CD4;KCNN4;ULBP1;STAP1;CD300A;CTSG;TBX21;HMGB1P37;NR4A3;CCR7;MUC5B;CD86;IGHV1-69;CARD11-AS1;CD8B;NCR3;HRG;IGHV4-59;IGHV1-24;IGHV1-2;IGHV1-3;CFHR1;CD24;GAB2;PIK3R6;FOS;-;ITGB7;THEMIS2;PYHIN1;IGHV4-4;SOCS1;KLRK1;C3;IGLL1;NCR2;PDCD1;ITGAL;FGR;ITGAM;IGHV1OR15-1;IL2RA;MUC3A;C9;IGHV3-13;FCGR2A;TNFRSF1B;ICOSLG;ARG2;C3AR1;CD40LG;COL1A1;C8G;PAK3;MIF
GO:0002252	BP	immune effector process	62	3.39e-06	ENSG00000183019;ENSG00000106003;ENSG00000243414;ENSG00000002726;ENSG00000109107;ENSG00000244414;ENSG00000111981;ENSG00000125810;ENSG00000067225;ENSG00000171314;ENSG00000211950;ENSG00000119508;ENSG00000204388;ENSG00000145287;ENSG00000211973;ENSG00000128604;ENSG00000185432;ENSG00000224373;ENSG00000168209;ENSG00000211934;ENSG00000211935;ENSG00000197540;ENSG00000169508;ENSG00000012223;ENSG00000100097…	MCEMP1;LFNG;TICAM2;AOC1;ALDOC;CFHR1;ULBP1;CD93;PKM;PGAM1;IGHV1-24;NR4A3;HSPA1B;PLAC8;IGHV1-69;IRF5;METTL7A;IGHV4-59;DDIT4;IGHV1-2;IGHV1-3;GZMM;GPR183;LTF;LGALS1;-;IGHV4-4;CD300A;DBH;ITGAL;JUP;C3AR1;SEMA4A;C3;SLC2A3;PMAIP1;RETN;IGLL1;ITGAM;RORC;MMP8;FGR;CTSG;DMBT1;IGHV1OR15-1;APOBEC3B;DSP;ALDOA;BNIP3;-;C9;IGHV3-13;FCGR2A;TNFRSF1B;MIF;FRMPD3;CD40LG;ANXA3;C8G;BNIP3L;GPI;CLEC12A
GO:0051270	BP	regulation of cellular component movement	62	5.28e-06	ENSG00000170379;ENSG00000100285;ENSG00000213927;ENSG00000170703;ENSG00000189056;ENSG00000015413;ENSG00000165757;ENSG00000136717;ENSG00000167851;ENSG00000069702;ENSG00000058404;ENSG00000082684;ENSG00000119508;ENSG00000035720;ENSG00000186810;ENSG00000126353;ENSG00000205336;ENSG00000135362;ENSG00000107738;ENSG00000113905;ENSG00000133067;ENSG00000100600;ENSG00000137285;ENSG00000169508;ENSG00000127831…	TCAF2;NEFH;CCL27;TTLL6;RELN;DPEP1;JCAD;BIN1;CD300A;TGFBR3;CAMK2B;SEMA5B;NR4A3;STAP1;CXCR3;CCR7;ADGRG1;PRR5L;VSIR;HRG;LGR6;LGMN;TUBB2B;GPR183;VIL1;SERPINE1;-;MIF;IGSF10;SNAI1;RIPOR2;BMP10;CCBE1;JAM3;JUP;STC1;SEMA4A;NSMF;RRAS;DLL4;NBL1;UNC5C;-;ANXA3;EPHA1;CD9;TRIB1;FGR;PGF;PAK3;DSP;ITGA2B;AMOTL2;IGFBP5;ADTRP;C3AR1;NOG;COL1A1;MMP28;SGK1;GPI;MYOCD
GO:1901698	BP	response to nitrogen compound	61	1.57e-06	ENSG00000130766;ENSG00000117394;ENSG00000087258;ENSG00000002726;ENSG00000102554;ENSG00000173175;ENSG00000130707;ENSG00000015413;ENSG00000080644;ENSG00000198786;ENSG00000157103;ENSG00000067225;ENSG00000069702;ENSG00000158571;ENSG00000101255;ENSG00000108370;ENSG00000169884;ENSG00000166986;ENSG00000113739;ENSG00000128604;ENSG00000122025;ENSG00000100600;ENSG00000198727;ENSG00000170345;ENSG00000142552…	SESN2;SLC2A1;GNAO1;AOC1;KLF5;ADCY5;ASS1;DPEP1;CHRNA3;MT-ND5;SLC6A1;PKM;TGFBR3;PFKFB1;TRIB3;RGS9;WNT10B;MARS1;STC2;IRF5;FLT3;LGMN;MT-CYB;FOS;RCN3;PCK2;NGFR;FGF21;DBH;JUP;STC1;COL1A1;NR4A3;NSMF;TRARG1;-;EGR2;PMAIP1;RETN;GJB2;NR4A1;NR5A1;CD9;SOCS1;DDC;CEBPB;ADM;CCR7;HHEX;SDC1;SLC3A2;LPIN3;EGR1;ASNS;FBXO2;IGFBP5;ADTRP;GCK;MT-ND6;PPP1R1B;EPHA4
GO:0060284	BP	regulation of cell development	61	2.42e-06	ENSG00000115738;ENSG00000142949;ENSG00000066248;ENSG00000171798;ENSG00000197046;ENSG00000231007;ENSG00000172260;ENSG00000189056;ENSG00000198910;ENSG00000153162;ENSG00000163217;ENSG00000035720;ENSG00000080644;ENSG00000151917;ENSG00000058404;ENSG00000183691;ENSG00000169508;ENSG00000136717;ENSG00000163273;ENSG00000205336;ENSG00000074181;ENSG00000105711;ENSG00000134107;ENSG00000280401;ENSG00000007944…	ID2;PTPRF;NGEF;KNDC1;SIGLEC15;CDC20P1;NEGR1;RELN;L1CAM;BMP6;BMP10;STAP1;CHRNA3;BEND6;CAMK2B;NOG;GPR183;BIN1;NPPC;ADGRG1;NOTCH3;SCN1B;BHLHE40;-;MYLIP;TUBB2B;SHANK2;LGALS1;IGSF10;S100A10;NGFR;BHLHE41;ARC;APBB1;HECW2;SEMA5B;PI16;RASAL1;NSMF;-;ETV5;S1PR5;VLDLR;DLL4;FSTL4;LTF;HES2;CUX2;TRIB1;SEMA4A;RAB17;NBL1;DAAM2;TNFRSF12A;ADRA2B;TNFRSF1B;EFNA3;CPNE5;SDC2;PAK3;EPHA4
GO:0051093	BP	negative regulation of developmental process	61	2.99e-06	ENSG00000115738;ENSG00000278637;ENSG00000106003;ENSG00000074181;ENSG00000158406;ENSG00000139174;ENSG00000120068;ENSG00000066248;ENSG00000035720;ENSG00000095587;ENSG00000073861;ENSG00000101255;ENSG00000169884;ENSG00000113739;ENSG00000205336;ENSG00000099953;ENSG00000113905;ENSG00000100600;ENSG00000280401;ENSG00000007944;ENSG00000102144;ENSG00000186897;ENSG00000106366;ENSG00000278705;ENSG00000240972…	ID2;H4C1;LFNG;NOTCH3;H4C8;PRICKLE1;HOXB8;NGEF;STAP1;TLL2;TBX21;TRIB3;WNT10B;STC2;ADGRG1;MMP11;HRG;LGMN;-;MYLIP;PGK1;C1QL4;SERPINE1;H4C2;MIF;SFRP5;SNAI1;NGFR;BHLHE41;H4C11;TRIB1;SEMA5B;PI16;H4C5;SIX2;S100B;ADAMTS12;JDP2;DLL4;FSTL4;ADGRV1;CXCR3;LTF;IHH;PDCD1;SOCS1;SEMA4A;NR5A1;HHEX;DAAM2;PLAC8;BNIP3;LGALS1;LAG3;IGFBP5;EFNA3;NOG;MYOCD;NPPC;EPHA4;ADAMTS7P3
GO:0031974	CC	membrane-enclosed lumen	61	0.000917059	ENSG00000073067;ENSG00000122884;ENSG00000141337;ENSG00000162267;ENSG00000109107;ENSG00000215018;ENSG00000162433;ENSG00000152256;ENSG00000179403;ENSG00000010610;ENSG00000163359;ENSG00000067225;ENSG00000171314;ENSG00000185432;ENSG00000113739;ENSG00000145287;ENSG00000099953;ENSG00000002726;ENSG00000113905;ENSG00000204388;ENSG00000122025;ENSG00000100600;ENSG00000262655;ENSG00000077522;ENSG00000148832…	CYP2W1;P4HA1;ARSG;ITIH3;ALDOC;COL28A1;AK4;PDK1;VWA1;CD4;COL6A3;PKM;PGAM1;METTL7A;STC2;PLAC8;MMP11;AOC1;HRG;HSPA1B;FLT3;LGMN;SPON1;ACTN2;PAOX;PRSS57;RCN3;SERPINE1;LGALS1;CRYM;CTSG;SARDH;PCK2;MTHFD2;DBH;SDC1;GPT2;JUP;MUC3A;C3;DHRS2;LTF;RETN;APOL1;MMP8;FGR;GLS2;F5;ALAS1;VWF;MUC5B;ALDOA;AK4P1;COLGALT2;IGFBP5;ARG2;NEU4;SDC2;COL1A1;GPI;MIF
GO:0070013	CC	intracellular organelle lumen	61	0.000917059	ENSG00000073067;ENSG00000122884;ENSG00000141337;ENSG00000162267;ENSG00000109107;ENSG00000215018;ENSG00000162433;ENSG00000152256;ENSG00000179403;ENSG00000010610;ENSG00000163359;ENSG00000067225;ENSG00000171314;ENSG00000185432;ENSG00000113739;ENSG00000145287;ENSG00000099953;ENSG00000002726;ENSG00000113905;ENSG00000204388;ENSG00000122025;ENSG00000100600;ENSG00000262655;ENSG00000077522;ENSG00000148832…	CYP2W1;P4HA1;ARSG;ITIH3;ALDOC;COL28A1;AK4;PDK1;VWA1;CD4;COL6A3;PKM;PGAM1;METTL7A;STC2;PLAC8;MMP11;AOC1;HRG;HSPA1B;FLT3;LGMN;SPON1;ACTN2;PAOX;PRSS57;RCN3;SERPINE1;LGALS1;CRYM;CTSG;SARDH;PCK2;MTHFD2;DBH;SDC1;GPT2;JUP;MUC3A;C3;DHRS2;LTF;RETN;APOL1;MMP8;FGR;GLS2;F5;ALAS1;VWF;MUC5B;ALDOA;AK4P1;COLGALT2;IGFBP5;ARG2;NEU4;SDC2;COL1A1;GPI;MIF
GO:0043233	CC	organelle lumen	61	0.000917059	ENSG00000073067;ENSG00000122884;ENSG00000141337;ENSG00000162267;ENSG00000109107;ENSG00000215018;ENSG00000162433;ENSG00000152256;ENSG00000179403;ENSG00000010610;ENSG00000163359;ENSG00000067225;ENSG00000171314;ENSG00000185432;ENSG00000113739;ENSG00000145287;ENSG00000099953;ENSG00000002726;ENSG00000113905;ENSG00000204388;ENSG00000122025;ENSG00000100600;ENSG00000262655;ENSG00000077522;ENSG00000148832…	CYP2W1;P4HA1;ARSG;ITIH3;ALDOC;COL28A1;AK4;PDK1;VWA1;CD4;COL6A3;PKM;PGAM1;METTL7A;STC2;PLAC8;MMP11;AOC1;HRG;HSPA1B;FLT3;LGMN;SPON1;ACTN2;PAOX;PRSS57;RCN3;SERPINE1;LGALS1;CRYM;CTSG;SARDH;PCK2;MTHFD2;DBH;SDC1;GPT2;JUP;MUC3A;C3;DHRS2;LTF;RETN;APOL1;MMP8;FGR;GLS2;F5;ALAS1;VWF;MUC5B;ALDOA;AK4P1;COLGALT2;IGFBP5;ARG2;NEU4;SDC2;COL1A1;GPI;MIF
GO:0050865	BP	regulation of cell activation	60	1.15e-06	ENSG00000163154;ENSG00000115738;ENSG00000211934;ENSG00000258048;ENSG00000164509;ENSG00000223865;ENSG00000140873;ENSG00000115956;ENSG00000166407;ENSG00000035720;ENSG00000167851;ENSG00000010610;ENSG00000073861;ENSG00000119508;ENSG00000126353;ENSG00000114013;ENSG00000211973;ENSG00000237286;ENSG00000113905;ENSG00000224373;ENSG00000211950;ENSG00000107738;ENSG00000211935;ENSG00000169508;ENSG00000137078…	TNFAIP8L2;ID2;IGHV1-2;-;IL31RA;HLA-DPB1;ADAMTS18;PLEK;LMO1;STAP1;CD300A;CD4;TBX21;NR4A3;CCR7;CD86;IGHV1-69;CARD11-AS1;HRG;IGHV4-59;IGHV1-24;VSIR;IGHV1-3;GPR183;SIT1;PIK3R6;SOX13;LGALS1;MIF;IGFBP2;RIPOR2;ICOS;-;LST1;IGHV4-4;SOCS1;CD5;CD24;GAB2;PLA2G2F;IGLL1;IHH;PDCD1;CD9;MMP8;FGR;LGALS9B;ITGAM;IGHV1OR15-1;IL2RA;IGHV3-13;LAG3;TNFRSF1B;ICOSLG;ARG2;CD40LG;LGALS9C;PAK3;EGR3;DPP4
GO:0007154	BP	cell communication	59	2.25e-06	ENSG00000117394;ENSG00000166986;ENSG00000002726;ENSG00000278195;ENSG00000213927;ENSG00000227507;ENSG00000162772;ENSG00000188338;ENSG00000139549;ENSG00000128683;ENSG00000164082;ENSG00000080644;ENSG00000157103;ENSG00000130766;ENSG00000165272;ENSG00000145040;ENSG00000205336;ENSG00000285106;ENSG00000254550;ENSG00000124762;ENSG00000196139;ENSG00000280401;ENSG00000160791;ENSG00000118160;ENSG00000170345…	SLC2A1;MARS1;AOC1;SSTR3;CCL27;LTB;ATF3;SLC38A3;DHH;GAD1;GRM2;CHRNA3;SLC6A1;SESN2;AQP3;UCN2;ADGRG1;-;OMP;CDKN1A;AKR1C3;-;CCR5;SLC8A2;FOS;SNCB;KLF5;PANX2;RIMBP2;PTGIR;FGF21;DBH;HSPA8;FOXA3;ECE2;CACNA1G;SIGLEC6;-;ETV5;TNFRSF11A;KCNMB1;PMAIP1;GRID1;GJB2;IHH;GABRG1;PGF;AMPH;SCN5A;RASD2;FGFBP2;ADRA2B;ASNS;CBS;TNFRSF1B;EGR3;EFNA3;COL1A1;CHAT
GO:0051050	BP	positive regulation of transport	59	8.47e-06	ENSG00000221887;ENSG00000100385;ENSG00000105711;ENSG00000170379;ENSG00000188338;ENSG00000157103;ENSG00000175793;ENSG00000104783;ENSG00000153162;ENSG00000035720;ENSG00000177098;ENSG00000253882;ENSG00000213467;ENSG00000119508;ENSG00000118515;ENSG00000186810;ENSG00000215199;ENSG00000135362;ENSG00000134470;ENSG00000156515;ENSG00000010610;ENSG00000013016;ENSG00000077522;ENSG00000198576;ENSG00000266964…	HMSD;IL2RB;SCN1B;TCAF2;SLC38A3;SLC6A1;SFN;KCNN4;BMP6;STAP1;SCN4B;-;HMGB1P37;NR4A3;SGK1;CXCR3;YWHAZP6;PRR5L;IL15RA;HK1;CD4;EHD3;ACTN2;ARC;FXYD1;RELN;TNFRSF11A;SERPINE1;ABLIM3;MIF;TSPAN1;BAIAP3;FGF21;GAB2;APBB1;JUP;STC1;CACNA1G;IL17RC;MCHR1;RGS9;C3;SYNGR3;PMAIP1;RETN;PANX2;MMP8;FGR;LGALS9B;KCNMB1;ITGAM;SDC1;JPH2;GCK;LGALS9C;PLTP;STAC2;GPI;-
GO:0009986	CC	cell surface	58	1.33e-06	ENSG00000074181;ENSG00000100385;ENSG00000166106;ENSG00000073067;ENSG00000223865;ENSG00000188763;ENSG00000157103;ENSG00000198910;ENSG00000173585;ENSG00000104689;ENSG00000232810;ENSG00000186417;ENSG00000069702;ENSG00000166763;ENSG00000182168;ENSG00000126353;ENSG00000114013;ENSG00000134470;ENSG00000113905;ENSG00000100448;ENSG00000116014;ENSG00000272398;ENSG00000160791;ENSG00000196562;ENSG00000100097…	NOTCH3;IL2RB;ADAMTS15;CYP2W1;HLA-DPB1;FZD9;SLC6A1;L1CAM;CCR9;TNFRSF10A;TNF;GLDN;TGFBR3;STRCP1;UNC5C;CCR7;CD86;IL15RA;HRG;CTSG;KISS1R;CD24;CCR5;SULF2;LGALS1;MIF;PPFIA4;NGFR;BMP10;NLGN4X;ITGA2B;CD93;IL17RC;CD40LG;C3;ADGRV1;ENO1;LTF;NCR2;SMIM1;DSCAML1;ITGAL;ITGAM;SDC1;SLC3A2;SLC7A11;PDGFRB;TNFRSF12A;ADRA2B;CD8B;RTP5;ADTRP;SDC2;SCUBE1;SCN5A;ITGB7;EPHA4;DPP4
GO:0014070	BP	response to organic cyclic compound	58	1.85e-06	ENSG00000113083;ENSG00000158571;ENSG00000087258;ENSG00000002726;ENSG00000102554;ENSG00000173175;ENSG00000130707;ENSG00000139549;ENSG00000140465;ENSG00000153162;ENSG00000157103;ENSG00000198888;ENSG00000198840;ENSG00000165272;ENSG00000119508;ENSG00000108370;ENSG00000169884;ENSG00000108821;ENSG00000113739;ENSG00000100031;ENSG00000010610;ENSG00000168907;ENSG00000168209;ENSG00000131771;ENSG00000122025…	LOX;PFKFB1;GNAO1;AOC1;KLF5;ADCY5;ASS1;DHH;CYP1A1;BMP6;SLC6A1;MT-ND1;MT-ND3;AQP3;NR4A3;RGS9;WNT10B;COL1A1;STC2;GGT1;CD4;PLA2G4F;DDIT4;PPP1R1B;FLT3;ACR;CCR5;FOS;PCK2;LGALS1;IGFBP2;EIF4EBP1;-;ANXA3;JUP;STC1;MT-CYB;ADM;PMAIP1;GJB2;IHH;RORC;KCNMB1;SDC1;SLC3A2;SLC7A11;SSTR3;EGR1;S100B;ASNS;SP5;IGFBP5;ADTRP;CA9;MT-ND6;CLDN1;PAK3;AKR1C3
GO:0045321	BP	leukocyte activation	58	1.87e-06	ENSG00000115738;ENSG00000183019;ENSG00000106003;ENSG00000128917;ENSG00000243414;ENSG00000002726;ENSG00000109107;ENSG00000188763;ENSG00000100867;ENSG00000173585;ENSG00000089692;ENSG00000111981;ENSG00000125810;ENSG00000067225;ENSG00000171314;ENSG00000073861;ENSG00000185432;ENSG00000119508;ENSG00000145287;ENSG00000172116;ENSG00000167851;ENSG00000237286;ENSG00000204475;ENSG00000010610;ENSG00000204388…	ID2;MCEMP1;LFNG;DLL4;TICAM2;AOC1;ALDOC;FZD9;DHRS2;CCR9;LAG3;ULBP1;CD93;PKM;PGAM1;TBX21;METTL7A;NR4A3;PLAC8;CD8B;CD300A;CARD11-AS1;NCR3;CD4;HSPA1B;FLT3;GPR183;CD7;NDRG1;LGALS1;MIF;ITGAL;JUP;SEMA4A;CXCR5;C3;SLC2A3;LTF;RETN;RORC;MMP8;FGR;CTSG;ITGAM;HHEX;DSP;ALDOA;EGR1;FRMPD3;FCGR2A;TNFRSF1B;ICOSLG;C3AR1;CD40LG;ANXA3;CLEC12A;GPI;DPP4
GO:0040012	BP	regulation of locomotion	58	1.33e-05	ENSG00000170379;ENSG00000213927;ENSG00000189056;ENSG00000015413;ENSG00000165757;ENSG00000180720;ENSG00000035720;ENSG00000167851;ENSG00000126458;ENSG00000058404;ENSG00000082684;ENSG00000119508;ENSG00000118515;ENSG00000186810;ENSG00000126353;ENSG00000205336;ENSG00000135362;ENSG00000107738;ENSG00000113905;ENSG00000133067;ENSG00000100600;ENSG00000137285;ENSG00000169508;ENSG00000127831;ENSG00000106366…	TCAF2;CCL27;RELN;DPEP1;JCAD;CHRM4;STAP1;CD300A;RRAS;CAMK2B;SEMA5B;NR4A3;SGK1;CXCR3;CCR7;ADGRG1;PRR5L;VSIR;HRG;LGR6;LGMN;TUBB2B;GPR183;VIL1;SERPINE1;-;MIF;IGSF10;SNAI1;RIPOR2;BMP10;CCBE1;JAM3;JUP;STC1;SEMA4A;NSMF;DLL4;UNC5C;-;ANXA3;EPHA1;CD9;TRIB1;FGR;PGF;NBL1;ITGA2B;AMOTL2;IGFBP5;ADTRP;C3AR1;NOG;COL1A1;MMP28;PAK3;GPI;MYOCD
GO:0008284	BP	positive regulation of cell population proliferation	57	4.48e-06	ENSG00000115738;ENSG00000074181;ENSG00000102554;ENSG00000183691;ENSG00000164509;ENSG00000223865;ENSG00000188763;ENSG00000146904;ENSG00000165757;ENSG00000160867;ENSG00000153162;ENSG00000105550;ENSG00000123358;ENSG00000069702;ENSG00000174807;ENSG00000182809;ENSG00000169884;ENSG00000145623;ENSG00000205336;ENSG00000114013;ENSG00000237286;ENSG00000010610;ENSG00000119508;ENSG00000148926;ENSG00000122025…	ID2;NOTCH3;KLF5;NOG;IL31RA;HLA-DPB1;FZD9;EPHA1;JCAD;FGFR4;BMP6;FGF21;NR4A1;TGFBR3;CD248;CRIP2;WNT10B;OSMR;ADGRG1;CD86;CARD11-AS1;CD4;NR4A3;ADM;FLT3;LGMN;GPR183;GAB2;TNS3;ICOSLG;TNFRSF11A;-;MIF;IGFBP2;BMP10;ATF3;SIX2;-;ETV5;CD24;DLL4;CDC20P1;CXCR3;LTF;IHH;PGF;EGR4;PLAC8;EGR1;S100B;IL2RA;IGFBP5;CD40LG;MYOCD;AKR1C3;EGR3;DPP4
GO:0010243	BP	response to organonitrogen compound	56	1.39e-06	ENSG00000130766;ENSG00000117394;ENSG00000087258;ENSG00000002726;ENSG00000102554;ENSG00000173175;ENSG00000130707;ENSG00000198786;ENSG00000157103;ENSG00000067225;ENSG00000158571;ENSG00000101255;ENSG00000108370;ENSG00000169884;ENSG00000166986;ENSG00000113739;ENSG00000128604;ENSG00000122025;ENSG00000100600;ENSG00000198727;ENSG00000170345;ENSG00000142552;ENSG00000100889;ENSG00000064300;ENSG00000105550…	SESN2;SLC2A1;GNAO1;AOC1;KLF5;ADCY5;ASS1;MT-ND5;SLC6A1;PKM;PFKFB1;TRIB3;RGS9;WNT10B;MARS1;STC2;IRF5;FLT3;LGMN;MT-CYB;FOS;RCN3;PCK2;NGFR;FGF21;DBH;JUP;STC1;COL1A1;NR4A3;NSMF;TRARG1;-;EGR2;TGFBR3;RETN;GJB2;NR4A1;CD9;SOCS1;DDC;CEBPB;ADM;NR5A1;HHEX;SDC1;LPIN3;EGR1;ASNS;FBXO2;IGFBP5;ADTRP;GCK;MT-ND6;PPP1R1B;EPHA4
GO:0051960	BP	regulation of nervous system development	56	1.75e-06	ENSG00000115738;ENSG00000142949;ENSG00000066248;ENSG00000171798;ENSG00000074181;ENSG00000231007;ENSG00000172260;ENSG00000189056;ENSG00000198910;ENSG00000153162;ENSG00000080644;ENSG00000035720;ENSG00000058404;ENSG00000183691;ENSG00000136717;ENSG00000205336;ENSG00000215199;ENSG00000105711;ENSG00000134107;ENSG00000169508;ENSG00000007944;ENSG00000137285;ENSG00000162105;ENSG00000100097;ENSG00000152580…	ID2;PTPRF;NGEF;KNDC1;NOTCH3;CDC20P1;NEGR1;RELN;L1CAM;BMP6;CHRNA3;STAP1;CAMK2B;NOG;BIN1;ADGRG1;YWHAZP6;SCN1B;BHLHE40;GPR183;MYLIP;TUBB2B;SHANK2;LGALS1;IGSF10;NGFR;BHLHE41;ARC;APBB1;HECW2;SEMA5B;RASAL1;NSMF;-;ETV5;S1PR5;VLDLR;DLL4;FSTL4;AMIGO2;BEND6;HES2;CUX2;SEMA4A;RAB17;NBL1;DAAM2;TNFRSF12A;ADRA2B;TNFRSF1B;EFNA3;CPNE5;SDC2;PAK3;EPHA4;S100B
GO:0002694	BP	regulation of leukocyte activation	56	1.78e-06	ENSG00000163154;ENSG00000115738;ENSG00000281179;ENSG00000258048;ENSG00000164509;ENSG00000223865;ENSG00000010610;ENSG00000166407;ENSG00000035720;ENSG00000167851;ENSG00000073861;ENSG00000119508;ENSG00000126353;ENSG00000114013;ENSG00000211973;ENSG00000237286;ENSG00000211934;ENSG00000224373;ENSG00000211950;ENSG00000107738;ENSG00000211935;ENSG00000169508;ENSG00000137078;ENSG00000276231;ENSG00000143842…	TNFAIP8L2;ID2;-;-;IL31RA;HLA-DPB1;CD4;LMO1;STAP1;CD300A;TBX21;NR4A3;CCR7;CD86;IGHV1-69;CARD11-AS1;IGHV1-2;IGHV4-59;IGHV1-24;VSIR;IGHV1-3;GPR183;SIT1;PIK3R6;SOX13;LGALS1;MIF;IGFBP2;RIPOR2;ICOS;GAB2;LST1;IGHV4-4;SOCS1;CD5;CD24;PLA2G2F;IGLL1;IHH;PDCD1;MMP8;FGR;LGALS9B;ITGAM;IGHV1OR15-1;IL2RA;IGHV3-13;LAG3;TNFRSF1B;ICOSLG;ARG2;CD40LG;LGALS9C;PAK3;EGR3;DPP4
GO:0030334	BP	regulation of cell migration	56	2.63e-06	ENSG00000170379;ENSG00000213927;ENSG00000189056;ENSG00000015413;ENSG00000165757;ENSG00000035720;ENSG00000167851;ENSG00000126458;ENSG00000058404;ENSG00000119508;ENSG00000118515;ENSG00000186810;ENSG00000126353;ENSG00000205336;ENSG00000135362;ENSG00000113905;ENSG00000107738;ENSG00000100600;ENSG00000280401;ENSG00000127831;ENSG00000158747;ENSG00000082684;ENSG00000240972;ENSG00000152580;ENSG00000124216…	TCAF2;CCL27;RELN;DPEP1;JCAD;STAP1;CD300A;RRAS;CAMK2B;NR4A3;SGK1;CXCR3;CCR7;ADGRG1;PRR5L;HRG;VSIR;LGMN;-;VIL1;NBL1;SEMA5B;MIF;IGSF10;SNAI1;RIPOR2;BMP10;CCBE1;JAM3;JUP;STC1;SEMA4A;NSMF;GPR183;DLL4;UNC5C;-;ANXA3;EPHA1;CD9;TRIB1;FGR;PGF;SERPINE1;LGR6;ITGA2B;AMOTL2;IGFBP5;ADTRP;C3AR1;NOG;COL1A1;MMP28;PAK3;GPI;MYOCD
GO:2000145	BP	regulation of cell motility	56	2.17e-05	ENSG00000170379;ENSG00000213927;ENSG00000189056;ENSG00000015413;ENSG00000165757;ENSG00000035720;ENSG00000167851;ENSG00000126458;ENSG00000058404;ENSG00000082684;ENSG00000119508;ENSG00000118515;ENSG00000186810;ENSG00000126353;ENSG00000205336;ENSG00000135362;ENSG00000107738;ENSG00000113905;ENSG00000133067;ENSG00000100600;ENSG00000169508;ENSG00000127831;ENSG00000106366;ENSG00000280401;ENSG00000240972…	TCAF2;CCL27;RELN;DPEP1;JCAD;STAP1;CD300A;RRAS;CAMK2B;SEMA5B;NR4A3;SGK1;CXCR3;CCR7;ADGRG1;PRR5L;VSIR;HRG;LGR6;LGMN;GPR183;VIL1;SERPINE1;-;MIF;IGSF10;SNAI1;RIPOR2;BMP10;CCBE1;JAM3;JUP;STC1;SEMA4A;NSMF;DLL4;UNC5C;-;ANXA3;EPHA1;CD9;TRIB1;FGR;PGF;NBL1;ITGA2B;AMOTL2;IGFBP5;ADTRP;C3AR1;NOG;COL1A1;MMP28;PAK3;GPI;MYOCD
GO:0032101	BP	regulation of response to external stimulus	56	2.77e-05	ENSG00000163154;ENSG00000142949;ENSG00000176845;ENSG00000185338;ENSG00000111981;ENSG00000213927;ENSG00000140873;ENSG00000060566;ENSG00000115956;ENSG00000153162;ENSG00000035720;ENSG00000213467;ENSG00000173334;ENSG00000186810;ENSG00000145623;ENSG00000126353;ENSG00000117983;ENSG00000100031;ENSG00000204475;ENSG00000113905;ENSG00000100600;ENSG00000137285;ENSG00000169508;ENSG00000276231;ENSG00000141655…	TNFAIP8L2;PTPRF;METRNL;SOCS1;ULBP1;CCL27;ADAMTS18;CREB3L3;PLEK;BMP6;STAP1;HMGB1P37;TRIB1;CXCR3;OSMR;CCR7;MUC5B;GGT1;NCR3;HRG;LGMN;TUBB2B;GPR183;PIK3R6;TNFRSF11A;SERPINE1;MIF;RIPOR2;JAM3;PYHIN1;SEMA5B;SEMA4A;IL17RC;ADAMTS12;KLRK1;C3;IL1R2;LTF;NCR2;CD9;MMP8;FGR;PGF;ITGAM;MUC3A;IL2RA;NBL1;LAG3;TNFRSF1B;ARG2;ADTRP;C3AR1;MMP28;PAK3;EPHA4;TRIM15
GO:0009725	BP	response to hormone	55	1.45e-06	ENSG00000113083;ENSG00000130766;ENSG00000117394;ENSG00000166986;ENSG00000173175;ENSG00000130707;ENSG00000139549;ENSG00000153162;ENSG00000067225;ENSG00000158571;ENSG00000198840;ENSG00000101255;ENSG00000169884;ENSG00000108821;ENSG00000126353;ENSG00000109424;ENSG00000135363;ENSG00000168209;ENSG00000122025;ENSG00000100312;ENSG00000272398;ENSG00000198727;ENSG00000170345;ENSG00000100889;ENSG00000115457…	LOX;SESN2;SLC2A1;MARS1;ADCY5;ASS1;DHH;BMP6;PKM;PFKFB1;MT-ND3;TRIB3;WNT10B;COL1A1;CCR7;UCP1;LMO2;DDIT4;FLT3;ACR;CD24;MT-CYB;FOS;PCK2;IGFBP2;FGF21;-;ANXA3;STC1;NR4A3;NSMF;TRARG1;EGR2;ADM;TGFBR3;RETN;GJB2;NR4A1;NR5A1;EIF4EBP1;PGF;STC2;HHEX;SDC1;LPIN3;SSTR3;EGR1;S100B;ASNS;-;IGFBP5;ADTRP;GCK;CLDN1;AKR1C3
GO:0005509	MF	calcium ion binding	55	3.33e-06	ENSG00000198336;ENSG00000074181;ENSG00000116983;ENSG00000148600;ENSG00000002726;ENSG00000110848;ENSG00000113212;ENSG00000172638;ENSG00000225180;ENSG00000253485;ENSG00000163520;ENSG00000125810;ENSG00000138028;ENSG00000095587;ENSG00000144152;ENSG00000148702;ENSG00000164199;ENSG00000168907;ENSG00000172137;ENSG00000140092;ENSG00000100314;ENSG00000196562;ENSG00000074317;ENSG00000142552;ENSG00000107736…	MYL4;NOTCH3;HPCAL4;CDHR1;AOC1;CD69;PCDHB7;EFEMP2;PVALEF;PCDHGA5;FBLN2;CD93;CGREF1;TLL2;FBLN7;HABP2;ADGRV1;PLA2G4F;CALB2;FBLN5;CABP7;SULF2;SNCB;RCN3;CDH23;ATP2B2;ACTN2;S100A10;BAIAP3;PLA2G4C;CCBE1;CD248;CAPN11;CALN1;DHH;VLDLR;DLL4;FSTL4;PKD2L2;PLA2G2F;VIL1;GJB2;IHH;CAPN12;REPS2;EHD3;FKBP9P1;HMCN1;S100B;CRB2;ITGB1BP2;SYT13;SCUBE1;ANXA3;FAT3
GO:0045597	BP	positive regulation of cell differentiation	54	1.08e-05	ENSG00000115738;ENSG00000176845;ENSG00000162105;ENSG00000102554;ENSG00000172260;ENSG00000148204;ENSG00000175793;ENSG00000153162;ENSG00000136717;ENSG00000151917;ENSG00000058404;ENSG00000169884;ENSG00000114013;ENSG00000105711;ENSG00000010610;ENSG00000204388;ENSG00000107738;ENSG00000137285;ENSG00000272398;ENSG00000276231;ENSG00000170345;ENSG00000158747;ENSG00000124216;ENSG00000197747;ENSG00000111913…	ID2;METRNL;SHANK2;KLF5;NEGR1;CRB2;SFN;BMP6;BIN1;BEND6;CAMK2B;WNT10B;CD86;SCN1B;CD4;HSPA1B;VSIR;TUBB2B;CD24;PIK3R6;FOS;NBL1;SNAI1;S100A10;RIPOR2;NGFR;BMP10;APBB1;TRIB1;NPPC;RASAL1;NSMF;-;SOCS1;ETV5;VLDLR;LTF;RELN;IHH;CUX2;SULT2B1;ADM;IL2RA;SERPINE1;L1CAM;TNFRSF12A;ADRA2B;TNFRSF1B;CPNE5;COL1A1;PAK3;EPHA4;EGR3;MYOCD
GO:0051707	BP	response to other organism	54	0.000382179	ENSG00000163154;ENSG00000140465;ENSG00000198133;ENSG00000243414;ENSG00000197046;ENSG00000164509;ENSG00000213927;ENSG00000113905;ENSG00000074800;ENSG00000010610;ENSG00000111981;ENSG00000160307;ENSG00000012223;ENSG00000073861;ENSG00000211950;ENSG00000276775;ENSG00000145287;ENSG00000211973;ENSG00000128604;ENSG00000224373;ENSG00000168209;ENSG00000211934;ENSG00000211935;ENSG00000197540;ENSG00000127831…	TNFAIP8L2;CYP1A1;TMEM229B;TICAM2;SIGLEC15;IL31RA;CCL27;HRG;ENO1;CD4;ULBP1;S100B;LTF;TBX21;IGHV1-24;IGHV4-4;PLAC8;IGHV1-69;IRF5;IGHV4-59;DDIT4;IGHV1-2;IGHV1-3;GZMM;VIL1;SERPINE1;-;CTSG;IL17RC;TRGV6;TRIM15;C3;PLA2G2F;PMAIP1;IGLL1;NCR2;ITGAM;APOL1;FGR;ADM;DMBT1;IGHV1OR15-1;APOBEC3B;HMCN1;BNIP3;-;C9;IGHV3-13;ARG2;GZMA;ANXA3;C8G;BNIP3L;MIF
GO:0015318	MF	inorganic molecular entity transmembrane transporter activity	54	0.00221663	ENSG00000177807;ENSG00000146411;ENSG00000196517;ENSG00000182324;ENSG00000183032;ENSG00000254870;ENSG00000152315;ENSG00000105675;ENSG00000188338;ENSG00000198938;ENSG00000104783;ENSG00000070985;ENSG00000188672;ENSG00000157103;ENSG00000177098;ENSG00000105281;ENSG00000165272;ENSG00000141526;ENSG00000198804;ENSG00000143603;ENSG00000105711;ENSG00000182771;ENSG00000266964;ENSG00000248527;ENSG00000146205…	KCNJ10;SLC2A12;SLC6A9;KCNJ14;SLC25A21;ATP6V1G2-DDX39B;KCNK13;ATP4A;SLC38A3;MT-CO3;KCNN4;TRPM5;RHCE;SLC6A1;SCN4B;SLC1A5;AQP3;SLC16A3;MT-CO1;KCNN3;SCN1B;GRID1;FXYD1;MTATP6P1;ANO7;SLC16A11;ATP2B2;SLC20A1P2;FXYD2;CHRNA3;SLC7A5;-;ATP12A;SLC8A2;SLC6A16;CACNA1G;-;-;PKD2L2;SLC4A3;MT-ATP6;APOL1;KCNMB1;SLC3A2;MT-CO2;MT-ATP8;GABRG1;JPH2;STRA6;KCNK17;SLC6A8;JPH4;SLC7A11;SLC32A1
GO:0050767	BP	regulation of neurogenesis	53	1.81e-06	ENSG00000115738;ENSG00000142949;ENSG00000066248;ENSG00000171798;ENSG00000074181;ENSG00000231007;ENSG00000172260;ENSG00000189056;ENSG00000198910;ENSG00000153162;ENSG00000080644;ENSG00000035720;ENSG00000058404;ENSG00000183691;ENSG00000136717;ENSG00000205336;ENSG00000105711;ENSG00000134107;ENSG00000169508;ENSG00000007944;ENSG00000137285;ENSG00000162105;ENSG00000100097;ENSG00000152580;ENSG00000064300…	ID2;PTPRF;NGEF;KNDC1;NOTCH3;CDC20P1;NEGR1;RELN;L1CAM;BMP6;CHRNA3;STAP1;CAMK2B;NOG;BIN1;ADGRG1;SCN1B;BHLHE40;GPR183;MYLIP;TUBB2B;SHANK2;LGALS1;IGSF10;NGFR;BHLHE41;ARC;APBB1;HECW2;SEMA5B;RASAL1;NSMF;-;ETV5;S1PR5;VLDLR;DLL4;FSTL4;BEND6;HES2;CUX2;SEMA4A;RAB17;NBL1;DAAM2;TNFRSF12A;ADRA2B;TNFRSF1B;EFNA3;CPNE5;SDC2;PAK3;EPHA4
GO:0003690	MF	double-stranded DNA binding	53	0.00290858	ENSG00000272767;ENSG00000102554;ENSG00000244405;ENSG00000170608;ENSG00000188095;ENSG00000196132;ENSG00000060566;ENSG00000124575;ENSG00000273706;ENSG00000163435;ENSG00000101076;ENSG00000185669;ENSG00000073861;ENSG00000119508;ENSG00000186918;ENSG00000135363;ENSG00000128604;ENSG00000134107;ENSG00000123358;ENSG00000163564;ENSG00000170345;ENSG00000159208;ENSG00000143842;ENSG00000106852;ENSG00000124216…	JMJD1C-AS1;KLF5;ETV5;FOXA3;MESP2;MYT1;CREB3L3;H1-3;LHX1;ELF3;HNF4A;SNAI3;TBX21;NR4A3;ZNF395;LMO2;IRF5;BHLHE40;NR4A1;PYHIN1;FOS;CIART;SOX13;LHX6;SNAI1;CUX2;BHLHE41;ATF3;TNF;DMBX1;POU2AF1;SIX2;RBPJL;MAF;MEOX1;MEF2B;EGR2;ENO1;ATF5;HES2;RORC;NR5A1;HHEX;JDP2;EGR4;EGR1;JPH2;GSC;SP5;ETV4;MYOCD;EGR3;HOXB9
GO:0050877	BP	nervous system process	52	7.74e-05	ENSG00000177807;ENSG00000162105;ENSG00000146938;ENSG00000105711;ENSG00000173175;ENSG00000189056;ENSG00000157103;ENSG00000070985;ENSG00000108797;ENSG00000118515;ENSG00000119508;ENSG00000108370;ENSG00000170819;ENSG00000108821;ENSG00000270923;ENSG00000254550;ENSG00000100600;ENSG00000160460;ENSG00000198576;ENSG00000166833;ENSG00000170345;ENSG00000107736;ENSG00000157087;ENSG00000120057;ENSG00000111913…	KCNJ10;SHANK2;NLGN4X;SCN1B;ADCY5;RELN;SLC6A1;TRPM5;CNTNAP1;SGK1;NR4A3;RGS9;BFSP2;COL1A1;TAS2R6P;OMP;LGMN;SPTBN4;ARC;NAV2;FOS;CDH23;ATP2B2;SFRP5;RIPOR2;CHRNA3;DBH;JAM3;SLC8A2;MYH14;-;VLDLR;DLL4;EGR2;ADGRV1;WNT10B;FZD9;GJB2;CUX2;HMCN1;TMIE;DHRS3;SLC7A11;GABRG1;S100B;OR1D2;STRA6;KIFC3;CRYM;PPP1R1B;JPH4;HOXB8
GO:0071495	BP	cellular response to endogenous stimulus	51	1.09e-06	ENSG00000130766;ENSG00000166986;ENSG00000002726;ENSG00000185338;ENSG00000102554;ENSG00000173175;ENSG00000130707;ENSG00000153162;ENSG00000067225;ENSG00000198840;ENSG00000101255;ENSG00000169884;ENSG00000108821;ENSG00000109424;ENSG00000135363;ENSG00000168209;ENSG00000122025;ENSG00000100600;ENSG00000170345;ENSG00000127831;ENSG00000172216;ENSG00000100889;ENSG00000115457;ENSG00000064300;ENSG00000105550…	SESN2;MARS1;AOC1;SOCS1;KLF5;ADCY5;ASS1;BMP6;PKM;MT-ND3;TRIB3;WNT10B;COL1A1;UCP1;LMO2;DDIT4;FLT3;LGMN;FOS;VIL1;CEBPB;PCK2;IGFBP2;NGFR;FGF21;-;JUP;STC1;NR4A3;NSMF;TRARG1;-;DLL4;GJB2;NR4A1;EIF4EBP1;ADAMTS12;DDC;PGF;AKR1C3;LPIN3;SSTR3;EGR1;ASNS;IGFBP5;ADTRP;GCK;CLDN1;EPHA4;EGR3;ADAMTS7P3
GO:0033993	BP	response to lipid	51	2.36e-06	ENSG00000113083;ENSG00000158571;ENSG00000243414;ENSG00000173175;ENSG00000130707;ENSG00000157103;ENSG00000139549;ENSG00000140465;ENSG00000153162;ENSG00000035720;ENSG00000100448;ENSG00000198840;ENSG00000165272;ENSG00000108370;ENSG00000169884;ENSG00000108821;ENSG00000126353;ENSG00000109424;ENSG00000100031;ENSG00000010610;ENSG00000168209;ENSG00000122025;ENSG00000100312;ENSG00000160791;ENSG00000170345…	LOX;PFKFB1;TICAM2;ADCY5;ASS1;SLC6A1;DHH;CYP1A1;BMP6;STAP1;CTSG;MT-ND3;AQP3;RGS9;WNT10B;COL1A1;CCR7;UCP1;GGT1;CD4;DDIT4;FLT3;ACR;CCR5;FOS;TNFRSF11A;SERPINE1;IGFBP2;EIF4EBP1;PTGIR;-;ANXA3;STC1;ADM;TGFBR3;GJB2;IHH;RORC;TRIB1;KCNMB1;STC2;SDC1;PCK2;SSTR3;S100B;CD86;TNFRSF1B;ADTRP;CA9;CLDN1;AKR1C3
GO:0000976	MF	transcription regulatory region sequence-specific DNA binding	51	0.000305779	ENSG00000272767;ENSG00000102554;ENSG00000244405;ENSG00000170608;ENSG00000188095;ENSG00000196132;ENSG00000060566;ENSG00000273706;ENSG00000163435;ENSG00000101076;ENSG00000185669;ENSG00000073861;ENSG00000119508;ENSG00000186918;ENSG00000135363;ENSG00000128604;ENSG00000134107;ENSG00000123358;ENSG00000170345;ENSG00000159208;ENSG00000143842;ENSG00000106852;ENSG00000124216;ENSG00000111249;ENSG00000123095…	JMJD1C-AS1;KLF5;ETV5;FOXA3;MESP2;MYT1;CREB3L3;LHX1;ELF3;HNF4A;SNAI3;TBX21;NR4A3;ZNF395;LMO2;IRF5;BHLHE40;NR4A1;FOS;CIART;SOX13;LHX6;SNAI1;CUX2;BHLHE41;ATF3;TNF;DMBX1;POU2AF1;SIX2;RBPJL;MAF;MEOX1;MEF2B;EGR2;ENO1;ATF5;HES2;RORC;NR5A1;HHEX;JDP2;EGR4;EGR1;JPH2;GSC;SP5;ETV4;MYOCD;EGR3;HOXB9
GO:0001067	MF	regulatory region nucleic acid binding	51	0.000308237	ENSG00000272767;ENSG00000102554;ENSG00000244405;ENSG00000170608;ENSG00000188095;ENSG00000196132;ENSG00000060566;ENSG00000273706;ENSG00000163435;ENSG00000101076;ENSG00000185669;ENSG00000073861;ENSG00000119508;ENSG00000186918;ENSG00000135363;ENSG00000128604;ENSG00000134107;ENSG00000123358;ENSG00000170345;ENSG00000159208;ENSG00000143842;ENSG00000106852;ENSG00000124216;ENSG00000111249;ENSG00000123095…	JMJD1C-AS1;KLF5;ETV5;FOXA3;MESP2;MYT1;CREB3L3;LHX1;ELF3;HNF4A;SNAI3;TBX21;NR4A3;ZNF395;LMO2;IRF5;BHLHE40;NR4A1;FOS;CIART;SOX13;LHX6;SNAI1;CUX2;BHLHE41;ATF3;TNF;DMBX1;POU2AF1;SIX2;RBPJL;MAF;MEOX1;MEF2B;EGR2;ENO1;ATF5;HES2;RORC;NR5A1;HHEX;JDP2;EGR4;EGR1;JPH2;GSC;SP5;ETV4;MYOCD;EGR3;HOXB9
GO:1990837	MF	sequence-specific double-stranded DNA binding	51	0.000904356	ENSG00000272767;ENSG00000102554;ENSG00000244405;ENSG00000170608;ENSG00000188095;ENSG00000196132;ENSG00000060566;ENSG00000273706;ENSG00000163435;ENSG00000101076;ENSG00000185669;ENSG00000073861;ENSG00000119508;ENSG00000186918;ENSG00000135363;ENSG00000128604;ENSG00000134107;ENSG00000123358;ENSG00000170345;ENSG00000159208;ENSG00000143842;ENSG00000106852;ENSG00000124216;ENSG00000111249;ENSG00000123095…	JMJD1C-AS1;KLF5;ETV5;FOXA3;MESP2;MYT1;CREB3L3;LHX1;ELF3;HNF4A;SNAI3;TBX21;NR4A3;ZNF395;LMO2;IRF5;BHLHE40;NR4A1;FOS;CIART;SOX13;LHX6;SNAI1;CUX2;BHLHE41;ATF3;TNF;DMBX1;POU2AF1;SIX2;RBPJL;MAF;MEOX1;MEF2B;EGR2;ENO1;ATF5;HES2;RORC;NR5A1;HHEX;JDP2;EGR4;EGR1;JPH2;GSC;SP5;ETV4;MYOCD;EGR3;HOXB9
GO:1902533	BP	positive regulation of intracellular signal transduction	51	0.00128916	ENSG00000104689;ENSG00000243414;ENSG00000237286;ENSG00000189056;ENSG00000165757;ENSG00000160867;ENSG00000198915;ENSG00000163600;ENSG00000232810;ENSG00000160307;ENSG00000012223;ENSG00000213467;ENSG00000130829;ENSG00000126353;ENSG00000205336;ENSG00000285106;ENSG00000166289;ENSG00000136848;ENSG00000010610;ENSG00000204388;ENSG00000122025;ENSG00000196139;ENSG00000169508;ENSG00000276231;ENSG00000280401…	TNFRSF10A;TICAM2;CARD11-AS1;RELN;JCAD;FGFR4;RASGEF1A;ICOS;TNF;S100B;LTF;HMGB1P37;DUSP9;CCR7;ADGRG1;-;PLEKHF1;DAB2IP;CD4;HSPA1B;FLT3;AKR1C3;GPR183;PIK3R6;-;MEIS3;LGALS1;MIF;CD24;SH3RF3;PYHIN1;NPPC;APOL3;TRIM15;EPHA4;ADGRV1;PMAIP1;FGF21;TNFRSF11A;MMP8;FGR;SECTM1;RASD2;JPH2;ADRA2B;CD86;CXXC5;IGFBP5;CD40LG;RHEBP2;PRR5L
GO:0051249	BP	regulation of lymphocyte activation	49	1.22e-06	ENSG00000163154;ENSG00000115738;ENSG00000281179;ENSG00000258048;ENSG00000223865;ENSG00000010610;ENSG00000166407;ENSG00000167851;ENSG00000073861;ENSG00000276775;ENSG00000126353;ENSG00000114013;ENSG00000211973;ENSG00000237286;ENSG00000211934;ENSG00000224373;ENSG00000211950;ENSG00000107738;ENSG00000211935;ENSG00000169508;ENSG00000137078;ENSG00000276231;ENSG00000143842;ENSG00000100097;ENSG00000240972…	TNFAIP8L2;ID2;-;-;HLA-DPB1;CD4;LMO1;CD300A;TBX21;IGHV4-4;CCR7;CD86;IGHV1-69;CARD11-AS1;IGHV1-2;IGHV4-59;IGHV1-24;VSIR;IGHV1-3;GPR183;SIT1;PIK3R6;SOX13;LGALS1;MIF;IGFBP2;RIPOR2;ICOS;LST1;SOCS1;CD5;CD24;PLA2G2F;IGLL1;IHH;PDCD1;LGALS9B;IGHV1OR15-1;IL2RA;IGHV3-13;LAG3;TNFRSF1B;ICOSLG;ARG2;CD40LG;LGALS9C;PAK3;EGR3;DPP4
GO:0006887	BP	exocytosis	49	1.69e-06	ENSG00000183019;ENSG00000243414;ENSG00000002726;ENSG00000162267;ENSG00000109107;ENSG00000205436;ENSG00000115956;ENSG00000125810;ENSG00000067225;ENSG00000171314;ENSG00000185432;ENSG00000119508;ENSG00000104918;ENSG00000127561;ENSG00000145287;ENSG00000101194;ENSG00000185215;ENSG00000113905;ENSG00000204388;ENSG00000077522;ENSG00000106366;ENSG00000240972;ENSG00000167851;ENSG00000007516;ENSG00000005844…	MCEMP1;TICAM2;AOC1;ITIH3;ALDOC;EXOC3L4;PLEK;CD93;PKM;PGAM1;METTL7A;NR4A3;RETN;SYNGR3;PLAC8;SLC17A9;TNFAIP2;HRG;HSPA1B;ACTN2;SERPINE1;MIF;CD300A;BAIAP3;ITGAL;JUP;ITGA2B;C3;SLC2A3;LTF;SYTL1;CD9;MMP8;FGR;CTSG;ITGAM;F5;VWF;DSP;ALDOA;FRMPD3;FCGR2A;TNFRSF1B;C3AR1;SYT13;ANXA3;TUBA4A;GPI;CLEC12A
GO:0048646	BP	anatomical structure formation involved in morphogenesis	49	2.22e-06	ENSG00000163501;ENSG00000074181;ENSG00000244476;ENSG00000106003;ENSG00000102554;ENSG00000188095;ENSG00000273706;ENSG00000108797;ENSG00000069702;ENSG00000119508;ENSG00000169884;ENSG00000136842;ENSG00000205336;ENSG00000215199;ENSG00000185215;ENSG00000136848;ENSG00000113905;ENSG00000148926;ENSG00000139174;ENSG00000280401;ENSG00000276231;ENSG00000189056;ENSG00000106366;ENSG00000124216;ENSG00000163217…	IHH;NOTCH3;ERVFRD-1;LFNG;KLF5;MESP2;LHX1;CNTNAP1;TGFBR3;NR4A3;WNT10B;TMOD1;ADGRG1;YWHAZP6;TNFAIP2;DAB2IP;HRG;ADM;PRICKLE1;-;PIK3R6;RELN;SERPINE1;SNAI1;BMP10;CCBE1;JAM3;SH2D2A;AMOTL2;SDK2;DLL4;EGR2;MTHFD1P1;MPIG6B;CRB2;CXCR3;EPHA1;CD9;SEMA4A;PGF;ANGPTL4;PDGFRB;TNFRSF12A;STRA6;SPINK2;ADM2;CSF3R;NOG;COL1A1
GO:0032880	BP	regulation of protein localization	49	0.00668834	ENSG00000221887;ENSG00000117394;ENSG00000170379;ENSG00000173175;ENSG00000188763;ENSG00000175793;ENSG00000064300;ENSG00000104783;ENSG00000145242;ENSG00000153162;ENSG00000141682;ENSG00000130766;ENSG00000213467;ENSG00000126353;ENSG00000215199;ENSG00000135362;ENSG00000156515;ENSG00000099812;ENSG00000001630;ENSG00000077522;ENSG00000198576;ENSG00000101076;ENSG00000127831;ENSG00000240972;ENSG00000111913…	HMSD;SLC2A1;TCAF2;ADCY5;FZD9;SFN;NGFR;KCNN4;EPHA5;BMP6;PMAIP1;SESN2;HMGB1P37;CCR7;YWHAZP6;PRR5L;HK1;MISP;CYP51A1;ACTN2;ARC;HNF4A;VIL1;MIF;RIPOR2;BAIAP3;APBB1;PYHIN1;JUP;IL17RC;SOCS1;STAC2;IL1R2;-;PANX2;MMP8;FGR;LGALS9B;ITGAM;SLC7A11;ABLIM3;ARG2;ADTRP;GCK;CD40LG;LGALS9C;BNIP3L;GPI;DPP4
GO:0007186	BP	G protein-coupled receptor signaling pathway	49	0.00940029	ENSG00000136002;ENSG00000076344;ENSG00000087258;ENSG00000173175;ENSG00000213927;ENSG00000133019;ENSG00000160013;ENSG00000164082;ENSG00000115956;ENSG00000180720;ENSG00000066248;ENSG00000150681;ENSG00000125910;ENSG00000108370;ENSG00000186810;ENSG00000145040;ENSG00000205336;ENSG00000285106;ENSG00000186306;ENSG00000116014;ENSG00000133067;ENSG00000196139;ENSG00000169508;ENSG00000135973;ENSG00000276231…	ARHGEF4;RGS11;GNAO1;ADCY5;CCL27;CHRM3;PTGIR;GRM2;PLEK;CHRM4;NGEF;RGS18;S1PR4;RGS9;CXCR3;UCN2;ADGRG1;-;OR10T2;KISS1R;LGR6;AKR1C3;GPR183;GPR45;PIK3R6;RGS3;ADORA2A;ACTN2;GNA15;BAIAP3;CCR5;ECEL1;HCAR1;MCHR1;S1PR5;CXCR5;C3;ADGRV1;GPR68;ADM;CCR7;TAC3;SSTR3;GABRG1;ADRA2B;OR1D2;CCR9;ADM2;C3AR1
GO:0098552	CC	side of membrane	48	1.09e-06	ENSG00000159307;ENSG00000100385;ENSG00000110848;ENSG00000164509;ENSG00000173585;ENSG00000145242;ENSG00000111981;ENSG00000232810;ENSG00000101210;ENSG00000187908;ENSG00000174807;ENSG00000276775;ENSG00000186810;ENSG00000145623;ENSG00000126353;ENSG00000114013;ENSG00000211973;ENSG00000010610;ENSG00000224373;ENSG00000211950;ENSG00000211934;ENSG00000211935;ENSG00000160791;ENSG00000277778;ENSG00000141655…	SCUBE1;IL2RB;CD69;IL31RA;CCR9;EPHA5;ULBP1;TNF;EEF1A2;DMBT1;CD248;IGHV4-4;CXCR3;OSMR;CCR7;CD86;IGHV1-69;CD4;IGHV4-59;IGHV1-24;IGHV1-2;IGHV1-3;CCR5;PGM5P2;TNFRSF11A;-;ICOS;JUP;CXCR5;FGF8;TRGV6;CD5;TGFBR3;IGLL1;PDCD1;CD9;ITGAM;SDC1;IL2RA;IGHV1OR15-1;ITGA2B;IGHV3-13;LAG3;CCR2;ICOSLG;CSF3R;CD40LG;BCAM
GO:0023052	BP	signaling	48	1.5e-06	ENSG00000182324;ENSG00000105711;ENSG00000278195;ENSG00000213927;ENSG00000227507;ENSG00000163285;ENSG00000139549;ENSG00000128683;ENSG00000164082;ENSG00000080644;ENSG00000136717;ENSG00000177098;ENSG00000157103;ENSG00000205336;ENSG00000285106;ENSG00000254550;ENSG00000073150;ENSG00000160460;ENSG00000160791;ENSG00000102554;ENSG00000074317;ENSG00000280401;ENSG00000060709;ENSG00000160013;ENSG00000105550…	KCNJ14;SCN1B;SSTR3;CCL27;LTB;GABRG1;DHH;GAD1;GRM2;CHRNA3;BIN1;SCN4B;SLC6A1;ADGRG1;-;OMP;PANX2;SPTBN4;CCR5;KLF5;SNCB;-;RIMBP2;PTGIR;FGF21;DBH;JAM3;JUP;ECE2;CACNA1G;SIGLEC6;-;ETV5;TNFRSF11A;KCNMB1;GRID1;GJB2;IHH;PGF;AMPH;DSP;RASD2;FGFBP2;ADRA2B;TNFRSF1B;EGR3;EFNA3;CHAT
GO:0030155	BP	regulation of cell adhesion	48	2.23e-06	ENSG00000163154;ENSG00000140873;ENSG00000258048;ENSG00000223865;ENSG00000130707;ENSG00000010610;ENSG00000163520;ENSG00000167851;ENSG00000073861;ENSG00000119508;ENSG00000186810;ENSG00000126353;ENSG00000205336;ENSG00000114013;ENSG00000237286;ENSG00000113905;ENSG00000107738;ENSG00000280401;ENSG00000276231;ENSG00000163501;ENSG00000106366;ENSG00000100097;ENSG00000115457;ENSG00000197747;ENSG00000111913…	TNFAIP8L2;ADAMTS18;-;HLA-DPB1;ASS1;CD4;FBLN2;CD300A;TBX21;NR4A3;CXCR3;CCR7;ADGRG1;CD86;CARD11-AS1;HRG;VSIR;-;PIK3R6;IHH;SERPINE1;LGALS1;IGFBP2;S100A10;RIPOR2;ICOS;JUP;-;SOCS1;CD5;CD24;PLA2G2F;EPHA1;PDCD1;CD9;LGALS9B;IL2RA;ADAM19;LAG3;ICOSLG;ARG2;ADTRP;CD40LG;LGALS9C;COL1A1;PAK3;EGR3;DPP4
GO:1901701	BP	cellular response to oxygen-containing compound	48	6.49e-05	ENSG00000130766;ENSG00000243414;ENSG00000002726;ENSG00000102554;ENSG00000173175;ENSG00000130707;ENSG00000120738;ENSG00000015413;ENSG00000035720;ENSG00000067225;ENSG00000100448;ENSG00000101255;ENSG00000169884;ENSG00000166986;ENSG00000109424;ENSG00000168209;ENSG00000100600;ENSG00000160791;ENSG00000170345;ENSG00000172216;ENSG00000106366;ENSG00000100097;ENSG00000187840;ENSG00000064300;ENSG00000105550…	SESN2;TICAM2;AOC1;KLF5;ADCY5;ASS1;EGR1;DPEP1;STAP1;PKM;CTSG;TRIB3;WNT10B;MARS1;UCP1;DDIT4;LGMN;CCR5;FOS;CEBPB;SERPINE1;LGALS1;EIF4EBP1;NGFR;FGF21;COL1A1;JUP;STC1;NR4A3;NSMF;TRARG1;-;GJB2;NR4A1;RORC;SOCS1;KCNMB1;AKR1C3;PCK2;LPIN3;SSTR3;BNIP3;CD86;TNFRSF1B;IGFBP5;GCK;CLDN1;EPHA4
GO:0019725	BP	cellular homeostasis	47	0.00162629	ENSG00000113083;ENSG00000173175;ENSG00000105675;ENSG00000188763;ENSG00000173585;ENSG00000104783;ENSG00000153162;ENSG00000125910;ENSG00000089472;ENSG00000186810;ENSG00000126353;ENSG00000285106;ENSG00000169442;ENSG00000156515;ENSG00000106633;ENSG00000010610;ENSG00000172137;ENSG00000272398;ENSG00000160791;ENSG00000118160;ENSG00000107736;ENSG00000100097;ENSG00000157087;ENSG00000092051;ENSG00000060558…	LOX;ADCY5;ATP4A;FZD9;CCR9;KCNN4;BMP6;S1PR4;HEPH;CXCR3;CCR7;-;CD52;HK1;GCK;CD4;CALB2;CD24;CCR5;SLC8A2;CDH23;LGALS1;ATP2B2;JPH4;GNA15;PTGIR;FGF21;RAB20;FOXA3;ATP12A;STC1;CXCR5;-;MCHR1;LTF;SLC4A3;ADM;STC2;PCK2;ALDOA;BNIP3;JPH2;HKDC1;NGFR;CCR2;C3AR1;-
GO:0055085	BP	transmembrane transport	47	0.00495907	ENSG00000177807;ENSG00000117394;ENSG00000182324;ENSG00000163285;ENSG00000152315;ENSG00000105675;ENSG00000188338;ENSG00000198886;ENSG00000104783;ENSG00000070985;ENSG00000118515;ENSG00000101194;ENSG00000105281;ENSG00000130766;ENSG00000198727;ENSG00000141526;ENSG00000185633;ENSG00000126353;ENSG00000198804;ENSG00000143603;ENSG00000105711;ENSG00000160791;ENSG00000266964;ENSG00000248527;ENSG00000146205…	KCNJ10;SLC2A1;KCNJ14;GABRG1;KCNK13;ATP4A;SLC38A3;MT-ND4;KCNN4;TRPM5;SGK1;SLC17A9;SLC1A5;SESN2;MT-CYB;SLC16A3;NDUFA4L2;CCR7;MT-CO1;KCNN3;SCN1B;CCR5;FXYD1;MTATP6P1;ANO7;ATP2B2;UCP1;FXYD2;SCN4B;CHRNA3;SLC7A5;ATP12A;SLC8A2;CACNA1G;SLC2A12;SLC2A3;TRARG1;KCNK17;MT-ATP6;APOL1;SLC3A2;SLC7A11;MT-ATP8;SPNS3;STRA6;SLC6A8;SLC32A1
GO:0044092	BP	negative regulation of molecular function	47	0.00538367	ENSG00000115738;ENSG00000142949;ENSG00000170379;ENSG00000138411;ENSG00000112379;ENSG00000148204;ENSG00000015413;ENSG00000175793;ENSG00000244414;ENSG00000164082;ENSG00000136717;ENSG00000167851;ENSG00000012223;ENSG00000120875;ENSG00000121552;ENSG00000134668;ENSG00000145649;ENSG00000113905;ENSG00000134107;ENSG00000077522;ENSG00000158050;ENSG00000138835;ENSG00000106366;ENSG00000187678;ENSG00000111913…	ID2;PTPRF;TCAF2;HECW2;ARFGEF3;CRB2;DPEP1;SFN;CFHR1;GRM2;BIN1;CD300A;LTF;DUSP4;CSTA;SPOCD1;GZMA;HRG;BHLHE40;ACTN2;DUSP2;RGS3;SERPINE1;SPRY4;RIPOR2;RIMBP2;NGFR;PLIN5;TRIB3;-;REM2;ADGRV1;PXK;-;GCHFR;EPHA1;TRIB1;CDKN1C;HHEX;XIRP1;ANGPTL4;SPINK2;NOG;PPP1R1B;SFRP5;DUSP9;MYOCD
GO:0051336	BP	regulation of hydrolase activity	47	0.00784069	ENSG00000198336;ENSG00000066248;ENSG00000104689;ENSG00000087258;ENSG00000214456;ENSG00000112379;ENSG00000148204;ENSG00000015413;ENSG00000175793;ENSG00000145242;ENSG00000115956;ENSG00000232810;ENSG00000136717;ENSG00000167851;ENSG00000012223;ENSG00000125910;ENSG00000121552;ENSG00000134668;ENSG00000126353;ENSG00000285106;ENSG00000145649;ENSG00000113905;ENSG00000107738;ENSG00000100600;ENSG00000280401…	MYL4;NGEF;TNFRSF10A;GNAO1;PLIN5;ARFGEF3;CRB2;DPEP1;SFN;EPHA5;PLEK;TNF;BIN1;CD300A;LTF;S1PR4;CSTA;SPOCD1;CCR7;-;GZMA;HRG;VSIR;LGMN;-;RCN3;SERPINE1;SGSM1;S100A10;RIMBP2;NGFR;PPARG;-;FGD5;PXK;PMAIP1;GCHFR;EPHA1;FAM162A;GNA15;ADAP1;ANGPTL4;EGLN3;SPINK2;EFNA3;PPP1R1B;EPHA4
GO:0007610	BP	behavior	46	1.78e-06	ENSG00000177807;ENSG00000115738;ENSG00000087258;ENSG00000162105;ENSG00000173175;ENSG00000172260;ENSG00000189056;ENSG00000128683;ENSG00000198598;ENSG00000118515;ENSG00000119508;ENSG00000157103;ENSG00000136842;ENSG00000146938;ENSG00000100600;ENSG00000160460;ENSG00000198576;ENSG00000166833;ENSG00000170345;ENSG00000159208;ENSG00000107736;ENSG00000092051;ENSG00000080644;ENSG00000123454;ENSG00000197587…	KCNJ10;ID2;GNAO1;SHANK2;ADCY5;NEGR1;RELN;GAD1;MMP17;SGK1;NR4A3;SLC6A1;TMOD1;NLGN4X;LGMN;SPTBN4;ARC;NAV2;FOS;CIART;CDH23;JPH4;CHRNA3;DBH;DMBX1;SLC8A2;HOXB8;MCHR1;MYH14;VLDLR;EGR2;FZD9;GRID1;-;CUX2;EGR1;ETV5;SLC7A11;RASD2;VWA1;S100B;STRA6;ADM2;PPP1R1B;EPHA4;DPP4
GO:0043269	BP	regulation of ion transport	46	2.89e-06	ENSG00000177807;ENSG00000162105;ENSG00000087258;ENSG00000105711;ENSG00000170379;ENSG00000152315;ENSG00000138411;ENSG00000175318;ENSG00000188338;ENSG00000157103;ENSG00000070985;ENSG00000182324;ENSG00000136717;ENSG00000177098;ENSG00000058404;ENSG00000108370;ENSG00000186810;ENSG00000255245;ENSG00000113739;ENSG00000141750;ENSG00000010610;ENSG00000013016;ENSG00000160460;ENSG00000198576;ENSG00000266964…	KCNJ10;SHANK2;GNAO1;SCN1B;TCAF2;KCNK13;HECW2;GRAMD2A;SLC38A3;SLC6A1;TRPM5;KCNJ14;BIN1;SCN4B;CAMK2B;RGS9;CXCR3;FXYD6-FXYD2;STC2;STAC2;CD4;EHD3;SPTBN4;ARC;FXYD1;TNFRSF11A;MIF;JPH4;FXYD2;CHRNA3;STC1;CACNA1G;-;ACTN2;-;REM2;PXK;-;RELN;KCNK17;MCHR1;KCNMB1;JPH2;GCK;SYT13;ANXA3
GO:0098542	BP	defense response to other organism	46	0.000143567	ENSG00000163154;ENSG00000281179;ENSG00000243414;ENSG00000197046;ENSG00000164509;ENSG00000187908;ENSG00000113905;ENSG00000010610;ENSG00000111981;ENSG00000160307;ENSG00000012223;ENSG00000211950;ENSG00000276775;ENSG00000145287;ENSG00000211973;ENSG00000128604;ENSG00000224373;ENSG00000168209;ENSG00000211934;ENSG00000211935;ENSG00000197540;ENSG00000106366;ENSG00000240972;ENSG00000100448;ENSG00000163702…	TNFAIP8L2;-;TICAM2;SIGLEC15;IL31RA;DMBT1;HRG;CD4;ULBP1;S100B;LTF;IGHV1-24;IGHV4-4;PLAC8;IGHV1-69;IRF5;IGHV4-59;DDIT4;IGHV1-2;IGHV1-3;GZMM;SERPINE1;MIF;CTSG;IL17RC;TRGV6;TRIM15;C3;PLA2G2F;PMAIP1;IGLL1;NCR2;APOL1;FGR;ADM;ITGAM;IGHV1OR15-1;APOBEC3B;BNIP3;-;C9;IGHV3-13;ARG2;ANXA3;C8G;BNIP3L
GO:0070161	CC	anchoring junction	46	0.000256036	ENSG00000128849;ENSG00000117394;ENSG00000002726;ENSG00000130176;ENSG00000144847;ENSG00000198910;ENSG00000165757;ENSG00000105289;ENSG00000277778;ENSG00000108797;ENSG00000177098;ENSG00000144152;ENSG00000114019;ENSG00000179604;ENSG00000215199;ENSG00000105711;ENSG00000165215;ENSG00000204388;ENSG00000099812;ENSG00000172137;ENSG00000131746;ENSG00000160460;ENSG00000013016;ENSG00000266964;ENSG00000139626…	CGNL1;SLC2A1;AOC1;CNN1;IGSF11;L1CAM;JCAD;TJP3;PGM5P2;CNTNAP1;SCN4B;FBLN7;AMOTL2;CDC42EP4;YWHAZP6;SCN1B;CLDN3;HSPA1B;MISP;CALB2;TNS4;SPTBN4;EHD3;FXYD1;ITGB7;PANX2;NDRG1;SPRY4;SYNM;JAM3;JUP;TNS3;ACTN2;RRAS;ITGA11;CD9;MPP7;DSP;ITGA2B;AQP3;KIFC3;TSPAN9;CLDN1;CSRP2;HMCN1;DPP4
GO:0042803	MF	protein homodimerization activity	46	0.000747615	ENSG00000146938;ENSG00000002726;ENSG00000110848;ENSG00000188763;ENSG00000244414;ENSG00000060566;ENSG00000115956;ENSG00000111669;ENSG00000058404;ENSG00000005448;ENSG00000119508;ENSG00000102032;ENSG00000113739;ENSG00000145649;ENSG00000197587;ENSG00000010610;ENSG00000122025;ENSG00000134107;ENSG00000077522;ENSG00000140092;ENSG00000127831;ENSG00000258377;ENSG00000100097;ENSG00000103316;ENSG00000158747…	NLGN4X;AOC1;CD69;FZD9;CFHR1;CREB3L3;PLEK;TPI1;CAMK2B;WDR54;NR4A3;RENBP;STC2;GZMA;DMBX1;CD4;FLT3;BHLHE40;ACTN2;FBLN5;VIL1;-;LGALS1;CRYM;NBL1;S100A10;BHLHE41;ATF3;JAM3;JUP;HNF4A;ENO1;SMIM1;PGF;DSCAML1;HHEX;ACSL6;VWF;HMCN1;BNIP3;S100B;ASNS;CBS;NOG;BNIP3L;DPP4
GO:0009897	CC	external side of plasma membrane	45	8.49e-07	ENSG00000100385;ENSG00000110848;ENSG00000164509;ENSG00000173585;ENSG00000145242;ENSG00000111981;ENSG00000232810;ENSG00000159307;ENSG00000187908;ENSG00000174807;ENSG00000276775;ENSG00000186810;ENSG00000145623;ENSG00000126353;ENSG00000114013;ENSG00000211973;ENSG00000211934;ENSG00000224373;ENSG00000211950;ENSG00000010610;ENSG00000211935;ENSG00000160791;ENSG00000141655;ENSG00000281179;ENSG00000163600…	IL2RB;CD69;IL31RA;CCR9;EPHA5;ULBP1;TNF;SCUBE1;DMBT1;CD248;IGHV4-4;CXCR3;OSMR;CCR7;CD86;IGHV1-69;IGHV1-2;IGHV4-59;IGHV1-24;CD4;IGHV1-3;CCR5;TNFRSF11A;-;ICOS;CXCR5;FGF8;TRGV6;CD5;TGFBR3;IGLL1;PDCD1;CD9;ITGAM;SDC1;IL2RA;IGHV1OR15-1;ITGA2B;IGHV3-13;LAG3;CCR2;ICOSLG;CSF3R;CD40LG;BCAM
GO:0010942	BP	positive regulation of cell death	45	0.000176881	ENSG00000136002;ENSG00000066248;ENSG00000258048;ENSG00000113905;ENSG00000175793;ENSG00000129521;ENSG00000104689;ENSG00000253327;ENSG00000136717;ENSG00000232810;ENSG00000174807;ENSG00000119508;ENSG00000101210;ENSG00000169884;ENSG00000145649;ENSG00000166289;ENSG00000128604;ENSG00000168209;ENSG00000196139;ENSG00000280401;ENSG00000182168;ENSG00000170345;ENSG00000135116;ENSG00000064300;ENSG00000132170…	ARHGEF4;NGEF;-;HRG;SFN;EGLN3;TNFRSF10A;RAD21-AS1;BIN1;TNF;CD248;NR4A3;EEF1A2;WNT10B;GZMA;PLEKHF1;IRF5;DDIT4;AKR1C3;-;UNC5C;FOS;HRK;NGFR;PPARG;ATF3;APBB1;EGR1;SYCE3;CXCR3;PMAIP1;FZD9;PDCD1;FAM162A;ADM;ITGAM;MT-CO2;BNIP3;TNFRSF12A;S100B;TNFRSF1B;YWHAZP6;CD40LG;PAK3;BNIP3L
GO:0044057	BP	regulation of system process	44	1.03e-06	ENSG00000198336;ENSG00000162105;ENSG00000087258;ENSG00000105711;ENSG00000130176;ENSG00000133019;ENSG00000144847;ENSG00000189056;ENSG00000225180;ENSG00000153162;ENSG00000080644;ENSG00000118515;ENSG00000177098;ENSG00000058404;ENSG00000119508;ENSG00000136717;ENSG00000160191;ENSG00000182324;ENSG00000285106;ENSG00000146938;ENSG00000013016;ENSG00000160460;ENSG00000266964;ENSG00000118160;ENSG00000163273…	MYL4;SHANK2;GNAO1;SCN1B;CNN1;CHRM3;IGSF11;RELN;PVALEF;BMP6;CHRNA3;SGK1;SCN4B;CAMK2B;NR4A3;BIN1;PDE9A;KCNJ14;-;NLGN4X;EHD3;SPTBN4;FXYD1;SLC8A2;NPPC;ATP2B2;FXYD2;STC1;BMP10;DBH;JUP;PI16;CACNA1G;S100B;-;ENO1;RETN;CUX2;ADM;DSP;ADRA2B;TNFRSF1B;IGFBP5;MYOCD
GO:0045055	BP	regulated exocytosis	44	2.16e-06	ENSG00000183019;ENSG00000243414;ENSG00000002726;ENSG00000162267;ENSG00000109107;ENSG00000115956;ENSG00000125810;ENSG00000067225;ENSG00000171314;ENSG00000185432;ENSG00000119508;ENSG00000127561;ENSG00000145287;ENSG00000167851;ENSG00000113905;ENSG00000204388;ENSG00000077522;ENSG00000106366;ENSG00000240972;ENSG00000005844;ENSG00000173801;ENSG00000005961;ENSG00000125730;ENSG00000059804;ENSG00000012223…	MCEMP1;TICAM2;AOC1;ITIH3;ALDOC;PLEK;CD93;PKM;PGAM1;METTL7A;NR4A3;SYNGR3;PLAC8;CD300A;HRG;HSPA1B;ACTN2;SERPINE1;MIF;ITGAL;JUP;ITGA2B;C3;SLC2A3;LTF;RETN;CD9;MMP8;FGR;CTSG;ITGAM;F5;VWF;DSP;ALDOA;FRMPD3;FCGR2A;TNFRSF1B;C3AR1;SYT13;ANXA3;TUBA4A;GPI;CLEC12A
GO:0045596	BP	negative regulation of cell differentiation	44	2.81e-05	ENSG00000115738;ENSG00000278637;ENSG00000066248;ENSG00000074181;ENSG00000158406;ENSG00000035720;ENSG00000073861;ENSG00000101255;ENSG00000169884;ENSG00000205336;ENSG00000099953;ENSG00000139174;ENSG00000280401;ENSG00000007944;ENSG00000186897;ENSG00000100097;ENSG00000124216;ENSG00000064300;ENSG00000123095;ENSG00000197238;ENSG00000173334;ENSG00000082684;ENSG00000164530;ENSG00000276966;ENSG00000170577…	ID2;H4C1;NGEF;NOTCH3;H4C8;STAP1;TBX21;TRIB3;WNT10B;ADGRG1;MMP11;PRICKLE1;-;MYLIP;C1QL4;LGALS1;SNAI1;NGFR;BHLHE41;H4C11;TRIB1;SEMA5B;PI16;H4C5;SIX2;HOXB8;ADAMTS12;JDP2;FSTL4;ADGRV1;LTF;IHH;SOCS1;SEMA4A;DAAM2;H4C2;S100B;LAG3;IGFBP5;NOG;ADAMTS7P3;NPPC;EPHA4;MYOCD
GO:0008285	BP	negative regulation of cell population proliferation	44	2.97e-05	ENSG00000115738;ENSG00000258048;ENSG00000130176;ENSG00000175793;ENSG00000064300;ENSG00000138028;ENSG00000169884;ENSG00000205336;ENSG00000285106;ENSG00000167851;ENSG00000113905;ENSG00000204388;ENSG00000107738;ENSG00000280401;ENSG00000101076;ENSG00000169136;ENSG00000104419;ENSG00000163273;ENSG00000120057;ENSG00000111913;ENSG00000160013;ENSG00000186810;ENSG00000204482;ENSG00000088002;ENSG00000129757…	ID2;-;CNN1;SFN;NGFR;CGREF1;WNT10B;ADGRG1;-;CD300A;HRG;HSPA1B;VSIR;-;HNF4A;ATF5;NDRG1;NPPC;SFRP5;RIPOR2;PTGIR;CXCR3;LST1;SULT2B1;CDKN1C;DLL4;DHRS2;PLA2G2F;TGFBR3;IHH;CD9;TRIB1;LGALS9B;ADM;IL2RA;C1QL4;SSTR3;CD86;FBXO2;IGFBP5;ARG2;NOG;LGALS9C;MYOCD
GO:0050778	BP	positive regulation of immune response	44	6.05e-05	ENSG00000221887;ENSG00000089692;ENSG00000223865;ENSG00000156515;ENSG00000010610;ENSG00000104783;ENSG00000111981;ENSG00000035720;ENSG00000100448;ENSG00000073861;ENSG00000213467;ENSG00000119508;ENSG00000126353;ENSG00000117983;ENSG00000114013;ENSG00000211973;ENSG00000204475;ENSG00000113905;ENSG00000224373;ENSG00000211950;ENSG00000211934;ENSG00000211935;ENSG00000033327;ENSG00000240972;ENSG00000130775…	HMSD;LAG3;HLA-DPB1;HK1;CD4;KCNN4;ULBP1;STAP1;CTSG;TBX21;HMGB1P37;NR4A3;CCR7;MUC5B;CD86;IGHV1-69;NCR3;HRG;IGHV4-59;IGHV1-24;IGHV1-2;IGHV1-3;GAB2;MIF;THEMIS2;PYHIN1;IGHV4-4;KLRK1;C3;IGLL1;FGR;ITGAM;MUC3A;IGHV1OR15-1;C9;IGHV3-13;FCGR2A;CFHR1;ICOSLG;-;C3AR1;C8G;PAK3;-
GO:0000977	MF	RNA polymerase II transcription regulatory region sequence-specific DNA binding	44	0.000217185	ENSG00000102554;ENSG00000188095;ENSG00000196132;ENSG00000060566;ENSG00000163435;ENSG00000101076;ENSG00000185669;ENSG00000119508;ENSG00000186918;ENSG00000135363;ENSG00000134107;ENSG00000123358;ENSG00000170345;ENSG00000159208;ENSG00000143842;ENSG00000106852;ENSG00000124216;ENSG00000111249;ENSG00000123095;ENSG00000162772;ENSG00000197587;ENSG00000110777;ENSG00000170577;ENSG00000124232;ENSG00000244405…	KLF5;MESP2;MYT1;CREB3L3;ELF3;HNF4A;SNAI3;NR4A3;ZNF395;LMO2;BHLHE40;NR4A1;FOS;CIART;SOX13;LHX6;SNAI1;CUX2;BHLHE41;ATF3;DMBX1;POU2AF1;SIX2;RBPJL;ETV5;MEOX1;MEF2B;EGR2;ENO1;JDP2;ATF5;HES2;RORC;NR5A1;HHEX;MAF;EGR4;EGR1;GSC;SP5;ETV4;MYOCD;EGR3;HOXB9
GO:0050801	BP	ion homeostasis	44	0.000418206	ENSG00000177807;ENSG00000105711;ENSG00000173175;ENSG00000105675;ENSG00000188763;ENSG00000173585;ENSG00000164082;ENSG00000160867;ENSG00000153162;ENSG00000125910;ENSG00000089472;ENSG00000186810;ENSG00000126353;ENSG00000285106;ENSG00000169442;ENSG00000010610;ENSG00000172137;ENSG00000272398;ENSG00000160791;ENSG00000118160;ENSG00000101076;ENSG00000142552;ENSG00000107736;ENSG00000157087;ENSG00000092051…	KCNJ10;SCN1B;ADCY5;ATP4A;FZD9;CCR9;GRM2;FGFR4;BMP6;S1PR4;HEPH;CXCR3;CCR7;-;CD52;CD4;CALB2;CD24;CCR5;SLC8A2;HNF4A;RCN3;CDH23;ATP2B2;JPH4;GNA15;PTGIR;RAB20;ATP12A;STC1;CACNA1G;CXCR5;-;MCHR1;CYP4F12;LTF;SLC4A3;ADM;STC2;SLC7A11;BNIP3;JPH2;CCR2;C3AR1
GO:0055082	BP	cellular chemical homeostasis	43	0.000202891	ENSG00000173175;ENSG00000105675;ENSG00000188763;ENSG00000173585;ENSG00000153162;ENSG00000125910;ENSG00000089472;ENSG00000186810;ENSG00000126353;ENSG00000285106;ENSG00000169442;ENSG00000156515;ENSG00000106633;ENSG00000010610;ENSG00000172137;ENSG00000272398;ENSG00000160791;ENSG00000118160;ENSG00000107736;ENSG00000100097;ENSG00000157087;ENSG00000092051;ENSG00000060558;ENSG00000160013;ENSG00000105550…	ADCY5;ATP4A;FZD9;CCR9;BMP6;S1PR4;HEPH;CXCR3;CCR7;-;CD52;HK1;GCK;CD4;CALB2;CD24;CCR5;SLC8A2;CDH23;LGALS1;ATP2B2;JPH4;GNA15;PTGIR;FGF21;RAB20;FOXA3;ATP12A;STC1;CXCR5;-;MCHR1;LTF;SLC4A3;ADM;STC2;PCK2;BNIP3;JPH2;HKDC1;NGFR;CCR2;C3AR1
GO:0045202	CC	synapse	43	0.00105274	ENSG00000196517;ENSG00000100285;ENSG00000164509;ENSG00000133019;ENSG00000144847;ENSG00000188763;ENSG00000128683;ENSG00000101210;ENSG00000157103;ENSG00000058404;ENSG00000120645;ENSG00000141526;ENSG00000127561;ENSG00000285106;ENSG00000215199;ENSG00000146938;ENSG00000172137;ENSG00000137285;ENSG00000077522;ENSG00000198576;ENSG00000104419;ENSG00000128271;ENSG00000157087;ENSG00000143847;ENSG00000060709…	SLC6A9;NEFH;IL31RA;CHRM3;IGSF11;FZD9;GAD1;EEF1A2;SLC6A1;CAMK2B;IQSEC3;SLC16A3;SYNGR3;-;YWHAZP6;NLGN4X;CALB2;TUBB2B;ACTN2;ARC;NDRG1;ADORA2A;ATP2B2;PPFIA4;RIMBP2;CHRNA3;APBB1;SDK2;-;RGS9;NSMF;ADGRV1;UNC5C;GRID1;EIF4EBP1;DSCAML1;GABRG1;ABLIM3;SLC6A8;PPP1R1B;PAK3;EPHA4;SLC32A1
GO:0030030	BP	cell projection organization	43	0.00113426	ENSG00000162105;ENSG00000136002;ENSG00000142949;ENSG00000087258;ENSG00000172361;ENSG00000102554;ENSG00000100285;ENSG00000189056;ENSG00000154783;ENSG00000198910;ENSG00000115956;ENSG00000108797;ENSG00000118515;ENSG00000186417;ENSG00000126353;ENSG00000100600;ENSG00000160460;ENSG00000198576;ENSG00000015592;ENSG00000107736;ENSG00000158747;ENSG00000111913;ENSG00000166313;ENSG00000166086;ENSG00000204482…	SHANK2;ARHGEF4;PTPRF;GNAO1;CFAP53;KLF5;NEFH;RELN;FGD5;L1CAM;PLEK;CNTNAP1;SGK1;GLDN;CCR7;LGMN;SPTBN4;ARC;STMN4;CDH23;NBL1;RIPOR2;APBB1;JAM3;LST1;-;RAB17;ACTN2;VLDLR;KIF17;ADGRV1;ABLIM2;SEMA4A;EHD3;ADM;DSCAML1;NYAP1;PHGDH;ABLIM3;S100B;SDC2;PAK3;EPHA4
GO:0051046	BP	regulation of secretion	43	0.00178571	ENSG00000221887;ENSG00000117394;ENSG00000173175;ENSG00000104783;ENSG00000145242;ENSG00000153162;ENSG00000118515;ENSG00000167851;ENSG00000213467;ENSG00000157103;ENSG00000126353;ENSG00000285106;ENSG00000156515;ENSG00000001630;ENSG00000033327;ENSG00000101076;ENSG00000141655;ENSG00000240972;ENSG00000007516;ENSG00000080644;ENSG00000166313;ENSG00000159167;ENSG00000006283;ENSG00000163702;ENSG00000185338…	HMSD;SLC2A1;ADCY5;KCNN4;EPHA5;BMP6;SGK1;CD300A;HMGB1P37;SLC6A1;CCR7;-;HK1;CYP51A1;GAB2;HNF4A;TNFRSF11A;MIF;BAIAP3;CHRNA3;APBB1;STC1;CACNA1G;IL17RC;SOCS1;SYT13;IL1R2;RETN;PANX2;MMP8;FGR;LGALS9B;ITGAM;SDC1;ADRA2B;TNFRSF1B;ARG2;ADTRP;GCK;CD40LG;LGALS9C;GPI;DPP4
GO:0045664	BP	regulation of neuron differentiation	42	3.55e-06	ENSG00000115738;ENSG00000142949;ENSG00000066248;ENSG00000171798;ENSG00000074181;ENSG00000053108;ENSG00000172260;ENSG00000189056;ENSG00000198910;ENSG00000153162;ENSG00000136717;ENSG00000058404;ENSG00000105711;ENSG00000137285;ENSG00000007944;ENSG00000162105;ENSG00000100097;ENSG00000064300;ENSG00000080644;ENSG00000198576;ENSG00000166313;ENSG00000138411;ENSG00000082684;ENSG00000111344;ENSG00000165802…	ID2;PTPRF;NGEF;KNDC1;NOTCH3;FSTL4;NEGR1;RELN;L1CAM;BMP6;BIN1;CAMK2B;SCN1B;TUBB2B;MYLIP;SHANK2;LGALS1;NGFR;CHRNA3;ARC;APBB1;HECW2;SEMA5B;RASAL1;NSMF;-;ETV5;S1PR5;VLDLR;CDC20P1;BEND6;CUX2;SEMA4A;RAB17;NBL1;TNFRSF12A;ADRA2B;EFNA3;CPNE5;SDC2;PAK3;EPHA4
GO:0001817	BP	regulation of cytokine production	42	0.00139416	ENSG00000221887;ENSG00000243414;ENSG00000223865;ENSG00000227507;ENSG00000156515;ENSG00000010610;ENSG00000073861;ENSG00000213467;ENSG00000119508;ENSG00000126353;ENSG00000114013;ENSG00000237286;ENSG00000128604;ENSG00000204388;ENSG00000107738;ENSG00000280401;ENSG00000196562;ENSG00000073150;ENSG00000106366;ENSG00000240972;ENSG00000272398;ENSG00000183287;ENSG00000163564;ENSG00000163702;ENSG00000185338…	HMSD;TICAM2;HLA-DPB1;LTB;HK1;CD4;TBX21;HMGB1P37;NR4A3;CCR7;CD86;CARD11-AS1;IRF5;HSPA1B;VSIR;-;SULF2;PANX2;SERPINE1;MIF;CD24;CCBE1;PYHIN1;IL17RC;SOCS1;TRIM15;C3;IL1R2;LTF;MMP8;FGR;LGALS9B;F2RL1;EGR1;-;LAG3;TNFRSF1B;ARG2;C3AR1;CD40LG;LGALS9C;JPH4
GO:0043549	BP	regulation of kinase activity	42	0.00326168	ENSG00000130766;ENSG00000158571;ENSG00000173175;ENSG00000189056;ENSG00000175793;ENSG00000130829;ENSG00000104689;ENSG00000232810;ENSG00000035720;ENSG00000167851;ENSG00000120875;ENSG00000101255;ENSG00000101210;ENSG00000126353;ENSG00000285106;ENSG00000136848;ENSG00000010610;ENSG00000122025;ENSG00000272398;ENSG00000276231;ENSG00000141655;ENSG00000240972;ENSG00000187678;ENSG00000080644;ENSG00000158050…	SESN2;PFKFB1;ADCY5;RELN;SFN;DUSP9;TNFRSF10A;TNF;STAP1;CD300A;DUSP4;TRIB3;EEF1A2;CCR7;-;DAB2IP;CD4;FLT3;CD24;PIK3R6;TNFRSF11A;MIF;SPRY4;CHRNA3;DUSP2;SOCS1;-;VLDLR;LTF;RGS3;EPHA1;TRIB1;FGR;CDKN1C;HHEX;EGR1;ADRA2B;CD40LG;MYOCD;PAK3;EPHA4;-
GO:0008233	MF	peptidase activity	42	0.0073991	ENSG00000188886;ENSG00000162438;ENSG00000136943;ENSG00000287837;ENSG00000189056;ENSG00000015413;ENSG00000139549;ENSG00000140873;ENSG00000198598;ENSG00000145536;ENSG00000100448;ENSG00000095587;ENSG00000239636;ENSG00000122121;ENSG00000148702;ENSG00000145649;ENSG00000100312;ENSG00000197540;ENSG00000100031;ENSG00000258944;ENSG00000137225;ENSG00000145194;ENSG00000171551;ENSG00000151388;ENSG00000250644…	ASTL;CTRC;CTSV;-;RELN;DPEP1;DHH;ADAMTS18;MMP17;ADAMTS16;CTSG;TLL2;TFAP2E-AS1;XPNPEP2;HABP2;GZMA;ACR;GZMM;GGT1;-;CAPN11;ECE2;ECEL1;ADAMTS12;-;ADAMTS15;MMP28;LGMN;LTF;IHH;MMP8;CAPN12;KLK2;MEP1B;ADAM19;ADAMTS7P3;PRSS57;MMP21;MMP11;-;DPP4;TMPRSS13
GO:0050867	BP	positive regulation of cell activation	41	8.52e-07	ENSG00000211934;ENSG00000223865;ENSG00000115956;ENSG00000035720;ENSG00000073861;ENSG00000119508;ENSG00000126353;ENSG00000114013;ENSG00000211973;ENSG00000237286;ENSG00000107738;ENSG00000224373;ENSG00000211950;ENSG00000010610;ENSG00000211935;ENSG00000169508;ENSG00000033327;ENSG00000276231;ENSG00000100097;ENSG00000240972;ENSG00000115457;ENSG00000163600;ENSG00000276775;ENSG00000185338;ENSG00000110448…	IGHV1-2;HLA-DPB1;PLEK;STAP1;TBX21;NR4A3;CCR7;CD86;IGHV1-69;CARD11-AS1;VSIR;IGHV4-59;IGHV1-24;CD4;IGHV1-3;GPR183;GAB2;PIK3R6;LGALS1;MIF;IGFBP2;ICOS;IGHV4-4;SOCS1;CD5;CD24;IGLL1;IHH;PDCD1;MMP8;FGR;ITGAM;IGHV1OR15-1;IL2RA;IGHV3-13;ICOSLG;-;CD40LG;PAK3;EGR3;DPP4
GO:0120035	BP	regulation of plasma membrane bounded cell projection organization	41	3.21e-05	ENSG00000162105;ENSG00000142949;ENSG00000066248;ENSG00000171798;ENSG00000105711;ENSG00000102554;ENSG00000053108;ENSG00000138411;ENSG00000189056;ENSG00000198910;ENSG00000145536;ENSG00000035720;ENSG00000058404;ENSG00000126353;ENSG00000179604;ENSG00000113905;ENSG00000137285;ENSG00000007944;ENSG00000198003;ENSG00000127831;ENSG00000100097;ENSG00000111913;ENSG00000064300;ENSG00000080644;ENSG00000198576…	SHANK2;PTPRF;NGEF;KNDC1;SCN1B;KLF5;FSTL4;HECW2;RELN;L1CAM;ADAMTS16;STAP1;CAMK2B;CCR7;CDC42EP4;HRG;TUBB2B;MYLIP;ODAD3;VIL1;LGALS1;RIPOR2;NGFR;CHRNA3;ARC;APBB1;NEGR1;SEMA5B;RASAL1;NSMF;-;VLDLR;CDC20P1;CUX2;SEMA4A;RAB17;TNFRSF12A;CPNE5;SDC2;PAK3;EPHA4
GO:0031344	BP	regulation of cell projection organization	41	3.99e-05	ENSG00000162105;ENSG00000142949;ENSG00000066248;ENSG00000171798;ENSG00000105711;ENSG00000102554;ENSG00000053108;ENSG00000138411;ENSG00000189056;ENSG00000198910;ENSG00000145536;ENSG00000035720;ENSG00000058404;ENSG00000126353;ENSG00000179604;ENSG00000113905;ENSG00000137285;ENSG00000007944;ENSG00000198003;ENSG00000127831;ENSG00000100097;ENSG00000111913;ENSG00000064300;ENSG00000080644;ENSG00000198576…	SHANK2;PTPRF;NGEF;KNDC1;SCN1B;KLF5;FSTL4;HECW2;RELN;L1CAM;ADAMTS16;STAP1;CAMK2B;CCR7;CDC42EP4;HRG;TUBB2B;MYLIP;ODAD3;VIL1;LGALS1;RIPOR2;NGFR;CHRNA3;ARC;APBB1;NEGR1;SEMA5B;RASAL1;NSMF;-;VLDLR;CDC20P1;CUX2;SEMA4A;RAB17;TNFRSF12A;CPNE5;SDC2;PAK3;EPHA4
GO:0043065	BP	positive regulation of apoptotic process	41	0.000605406	ENSG00000136002;ENSG00000066248;ENSG00000258048;ENSG00000113905;ENSG00000175793;ENSG00000129521;ENSG00000104689;ENSG00000253327;ENSG00000136717;ENSG00000232810;ENSG00000174807;ENSG00000119508;ENSG00000101210;ENSG00000186810;ENSG00000145649;ENSG00000166289;ENSG00000128604;ENSG00000196139;ENSG00000280401;ENSG00000182168;ENSG00000135116;ENSG00000064300;ENSG00000132170;ENSG00000162772;ENSG00000166313…	ARHGEF4;NGEF;-;HRG;SFN;EGLN3;TNFRSF10A;RAD21-AS1;BIN1;TNF;CD248;NR4A3;EEF1A2;CXCR3;GZMA;PLEKHF1;IRF5;AKR1C3;-;UNC5C;HRK;NGFR;PPARG;ATF3;APBB1;SYCE3;WNT10B;PMAIP1;FZD9;PDCD1;FAM162A;ADM;ITGAM;BNIP3;TNFRSF12A;S100B;TNFRSF1B;YWHAZP6;CD40LG;PAK3;BNIP3L
GO:0043068	BP	positive regulation of programmed cell death	41	0.000640014	ENSG00000136002;ENSG00000066248;ENSG00000258048;ENSG00000113905;ENSG00000175793;ENSG00000129521;ENSG00000104689;ENSG00000253327;ENSG00000136717;ENSG00000232810;ENSG00000174807;ENSG00000119508;ENSG00000101210;ENSG00000186810;ENSG00000145649;ENSG00000166289;ENSG00000128604;ENSG00000196139;ENSG00000280401;ENSG00000182168;ENSG00000135116;ENSG00000064300;ENSG00000132170;ENSG00000162772;ENSG00000166313…	ARHGEF4;NGEF;-;HRG;SFN;EGLN3;TNFRSF10A;RAD21-AS1;BIN1;TNF;CD248;NR4A3;EEF1A2;CXCR3;GZMA;PLEKHF1;IRF5;AKR1C3;-;UNC5C;HRK;NGFR;PPARG;ATF3;APBB1;SYCE3;WNT10B;PMAIP1;FZD9;PDCD1;FAM162A;ADM;ITGAM;BNIP3;TNFRSF12A;S100B;TNFRSF1B;YWHAZP6;CD40LG;PAK3;BNIP3L
GO:0008289	MF	lipid binding	41	0.00280438	ENSG00000175318;ENSG00000015413;ENSG00000100342;ENSG00000115956;ENSG00000132170;ENSG00000136717;ENSG00000167851;ENSG00000187908;ENSG00000125910;ENSG00000035720;ENSG00000105963;ENSG00000109424;ENSG00000166289;ENSG00000100055;ENSG00000160460;ENSG00000033327;ENSG00000101076;ENSG00000127831;ENSG00000169508;ENSG00000231390;ENSG00000007516;ENSG00000105499;ENSG00000167780;ENSG00000111344;ENSG00000088002…	GRAMD2A;DPEP1;APOL1;PLEK;PPARG;BIN1;CD300A;DMBT1;S1PR4;STAP1;ADAP1;UCP1;PLEKHF1;CYTH4;SPTBN4;GAB2;HNF4A;VIL1;GPR183;SNX18P8;BAIAP3;PLA2G4C;SOAT2;RASAL1;SULT2B1;APOL3;ACTN2;PLA2G2F;LTF;PLA2G4F;AMPH;RORC;NR5A1;JPH2;STRA6;PXK;CPNE5;SYT13;ANXA3;C8G;PLTP
GO:0006812	BP	cation transport	41	0.00645125	ENSG00000177807;ENSG00000196517;ENSG00000182324;ENSG00000105711;ENSG00000152315;ENSG00000105675;ENSG00000188338;ENSG00000198886;ENSG00000104783;ENSG00000070985;ENSG00000118515;ENSG00000177098;ENSG00000105281;ENSG00000089472;ENSG00000185633;ENSG00000126353;ENSG00000198804;ENSG00000143603;ENSG00000113905;ENSG00000160791;ENSG00000118160;ENSG00000248527;ENSG00000073150;ENSG00000107736;ENSG00000157087…	KCNJ10;SLC6A9;KCNJ14;SCN1B;KCNK13;ATP4A;SLC38A3;MT-ND4;KCNN4;TRPM5;SGK1;SCN4B;SLC1A5;HEPH;NDUFA4L2;CCR7;MT-CO1;KCNN3;HRG;CCR5;SLC8A2;MTATP6P1;PANX2;CDH23;ATP2B2;JPH4;FXYD2;ATP12A;FXYD1;CACNA1G;LTF;-;KCNK17;MT-ATP6;KCNMB1;SLC3A2;MT-CYB;MT-ATP8;JPH2;UCP1;GCK
GO:0002696	BP	positive regulation of leukocyte activation	40	1.22e-06	ENSG00000211934;ENSG00000223865;ENSG00000035720;ENSG00000073861;ENSG00000119508;ENSG00000126353;ENSG00000114013;ENSG00000211973;ENSG00000237286;ENSG00000107738;ENSG00000224373;ENSG00000211950;ENSG00000010610;ENSG00000211935;ENSG00000169508;ENSG00000033327;ENSG00000276231;ENSG00000100097;ENSG00000240972;ENSG00000115457;ENSG00000163600;ENSG00000276775;ENSG00000185338;ENSG00000110448;ENSG00000272398…	IGHV1-2;HLA-DPB1;STAP1;TBX21;NR4A3;CCR7;CD86;IGHV1-69;CARD11-AS1;VSIR;IGHV4-59;IGHV1-24;CD4;IGHV1-3;GPR183;GAB2;PIK3R6;LGALS1;MIF;IGFBP2;ICOS;IGHV4-4;SOCS1;CD5;CD24;IGLL1;IHH;PDCD1;MMP8;FGR;ITGAM;IGHV1OR15-1;IL2RA;IGHV3-13;ICOSLG;-;CD40LG;PAK3;EGR3;DPP4
GO:0007267	BP	cell-cell signaling	40	1.95e-06	ENSG00000278195;ENSG00000213927;ENSG00000227507;ENSG00000163285;ENSG00000139549;ENSG00000128683;ENSG00000164082;ENSG00000105550;ENSG00000157103;ENSG00000205336;ENSG00000285106;ENSG00000254550;ENSG00000165474;ENSG00000280401;ENSG00000160791;ENSG00000102554;ENSG00000141655;ENSG00000073150;ENSG00000060709;ENSG00000160013;ENSG00000080644;ENSG00000123454;ENSG00000145194;ENSG00000006283;ENSG00000105492…	SSTR3;CCL27;LTB;GABRG1;DHH;GAD1;GRM2;FGF21;SLC6A1;ADGRG1;-;OMP;GJB2;-;CCR5;KLF5;TNFRSF11A;PANX2;RIMBP2;PTGIR;CHRNA3;DBH;ECE2;CACNA1G;SIGLEC6;-;ETV5;KCNMB1;GRID1;SNCB;IHH;PGF;AMPH;RASD2;FGFBP2;ADRA2B;TNFRSF1B;EGR3;EFNA3;CHAT
GO:0034220	BP	ion transmembrane transport	40	0.000476454	ENSG00000177807;ENSG00000182324;ENSG00000105711;ENSG00000152315;ENSG00000105675;ENSG00000188338;ENSG00000198886;ENSG00000104783;ENSG00000070985;ENSG00000118515;ENSG00000177098;ENSG00000105281;ENSG00000198727;ENSG00000141526;ENSG00000185633;ENSG00000126353;ENSG00000198804;ENSG00000143603;ENSG00000160791;ENSG00000266964;ENSG00000248527;ENSG00000146205;ENSG00000157087;ENSG00000109424;ENSG00000137731…	KCNJ10;KCNJ14;SCN1B;KCNK13;ATP4A;SLC38A3;MT-ND4;KCNN4;TRPM5;SGK1;SCN4B;SLC1A5;MT-CYB;SLC16A3;NDUFA4L2;CCR7;MT-CO1;KCNN3;CCR5;FXYD1;MTATP6P1;ANO7;ATP2B2;UCP1;FXYD2;CHRNA3;SLC7A5;ATP12A;SLC8A2;CACNA1G;KCNK17;MT-ATP6;APOL1;SLC3A2;SLC7A11;MT-ATP8;GABRG1;STRA6;SLC6A8;SLC32A1
GO:0051223	BP	regulation of protein transport	40	0.000774921	ENSG00000221887;ENSG00000117394;ENSG00000170379;ENSG00000173175;ENSG00000175793;ENSG00000104783;ENSG00000145242;ENSG00000153162;ENSG00000141682;ENSG00000213467;ENSG00000126353;ENSG00000215199;ENSG00000135362;ENSG00000156515;ENSG00000001630;ENSG00000198576;ENSG00000101076;ENSG00000073150;ENSG00000240972;ENSG00000007516;ENSG00000166313;ENSG00000173801;ENSG00000163702;ENSG00000185338;ENSG00000115590…	HMSD;SLC2A1;TCAF2;ADCY5;SFN;KCNN4;EPHA5;BMP6;PMAIP1;HMGB1P37;CCR7;YWHAZP6;PRR5L;HK1;CYP51A1;ARC;HNF4A;PANX2;MIF;BAIAP3;APBB1;JUP;IL17RC;SOCS1;IL1R2;-;MMP8;FGR;LGALS9B;ITGAM;SLC7A11;ABLIM3;ARG2;ADTRP;GCK;CD40LG;LGALS9C;BNIP3L;GPI;DPP4
GO:0045859	BP	regulation of protein kinase activity	40	0.00143512	ENSG00000130766;ENSG00000173175;ENSG00000189056;ENSG00000175793;ENSG00000130829;ENSG00000104689;ENSG00000232810;ENSG00000035720;ENSG00000167851;ENSG00000120875;ENSG00000101255;ENSG00000126353;ENSG00000285106;ENSG00000136848;ENSG00000010610;ENSG00000122025;ENSG00000272398;ENSG00000276231;ENSG00000141655;ENSG00000240972;ENSG00000187678;ENSG00000080644;ENSG00000158050;ENSG00000185338;ENSG00000285970…	SESN2;ADCY5;RELN;SFN;DUSP9;TNFRSF10A;TNF;STAP1;CD300A;DUSP4;TRIB3;CCR7;-;DAB2IP;CD4;FLT3;CD24;PIK3R6;TNFRSF11A;MIF;SPRY4;CHRNA3;DUSP2;SOCS1;-;VLDLR;LTF;RGS3;EPHA1;TRIB1;FGR;CDKN1C;HHEX;EGR1;ADRA2B;CD40LG;MYOCD;PAK3;EPHA4;-
GO:0090087	BP	regulation of peptide transport	40	0.00145288	ENSG00000221887;ENSG00000117394;ENSG00000170379;ENSG00000173175;ENSG00000175793;ENSG00000104783;ENSG00000145242;ENSG00000153162;ENSG00000141682;ENSG00000213467;ENSG00000126353;ENSG00000215199;ENSG00000135362;ENSG00000156515;ENSG00000001630;ENSG00000198576;ENSG00000101076;ENSG00000073150;ENSG00000240972;ENSG00000007516;ENSG00000166313;ENSG00000173801;ENSG00000163702;ENSG00000185338;ENSG00000115590…	HMSD;SLC2A1;TCAF2;ADCY5;SFN;KCNN4;EPHA5;BMP6;PMAIP1;HMGB1P37;CCR7;YWHAZP6;PRR5L;HK1;CYP51A1;ARC;HNF4A;PANX2;MIF;BAIAP3;APBB1;JUP;IL17RC;SOCS1;IL1R2;-;MMP8;FGR;LGALS9B;ITGAM;SLC7A11;ABLIM3;ARG2;ADTRP;GCK;CD40LG;LGALS9C;BNIP3L;GPI;DPP4
GO:0070201	BP	regulation of establishment of protein localization	40	0.00149048	ENSG00000221887;ENSG00000117394;ENSG00000170379;ENSG00000173175;ENSG00000175793;ENSG00000104783;ENSG00000145242;ENSG00000153162;ENSG00000141682;ENSG00000213467;ENSG00000126353;ENSG00000215199;ENSG00000135362;ENSG00000156515;ENSG00000001630;ENSG00000198576;ENSG00000101076;ENSG00000073150;ENSG00000240972;ENSG00000007516;ENSG00000166313;ENSG00000173801;ENSG00000163702;ENSG00000185338;ENSG00000115590…	HMSD;SLC2A1;TCAF2;ADCY5;SFN;KCNN4;EPHA5;BMP6;PMAIP1;HMGB1P37;CCR7;YWHAZP6;PRR5L;HK1;CYP51A1;ARC;HNF4A;PANX2;MIF;BAIAP3;APBB1;JUP;IL17RC;SOCS1;IL1R2;-;MMP8;FGR;LGALS9B;ITGAM;SLC7A11;ABLIM3;ARG2;ADTRP;GCK;CD40LG;LGALS9C;BNIP3L;GPI;DPP4
GO:1903530	BP	regulation of secretion by cell	40	0.00349574	ENSG00000221887;ENSG00000117394;ENSG00000173175;ENSG00000104783;ENSG00000145242;ENSG00000153162;ENSG00000167851;ENSG00000213467;ENSG00000126353;ENSG00000285106;ENSG00000156515;ENSG00000001630;ENSG00000033327;ENSG00000101076;ENSG00000141655;ENSG00000240972;ENSG00000007516;ENSG00000080644;ENSG00000166313;ENSG00000006283;ENSG00000163702;ENSG00000185338;ENSG00000019505;ENSG00000115590;ENSG00000104918…	HMSD;SLC2A1;ADCY5;KCNN4;EPHA5;BMP6;CD300A;HMGB1P37;CCR7;-;HK1;CYP51A1;GAB2;HNF4A;TNFRSF11A;MIF;BAIAP3;CHRNA3;APBB1;CACNA1G;IL17RC;SOCS1;SYT13;IL1R2;RETN;PANX2;MMP8;FGR;LGALS9B;ITGAM;SDC1;ADRA2B;TNFRSF1B;ARG2;ADTRP;GCK;CD40LG;LGALS9C;GPI;DPP4
GO:0031012	CC	extracellular matrix	39	1.78e-06	ENSG00000113083;ENSG00000166482;ENSG00000215018;ENSG00000172638;ENSG00000198910;ENSG00000198598;ENSG00000067225;ENSG00000187908;ENSG00000174807;ENSG00000139269;ENSG00000099953;ENSG00000113905;ENSG00000100448;ENSG00000163359;ENSG00000140092;ENSG00000166833;ENSG00000262655;ENSG00000106366;ENSG00000100097;ENSG00000197747;ENSG00000183287;ENSG00000166106;ENSG00000049540;ENSG00000163520;ENSG00000069702…	LOX;MFAP4;COL28A1;EFEMP2;L1CAM;MMP17;PKM;DMBT1;CD248;INHBE;MMP11;HRG;CTSG;COL6A3;FBLN5;NAV2;SPON1;SERPINE1;LGALS1;S100A10;CCBE1;ADAMTS15;ELN;FBLN2;TGFBR3;RELN;IGFALS;IHH;MMP8;VWF;HMCN1;VWA1;LINGO4;ADAM19;MMP21;SDC2;COL1A1;MMP28;BCAM
GO:0032787	BP	monocarboxylic acid metabolic process	39	1.16e-05	ENSG00000156510;ENSG00000158571;ENSG00000109107;ENSG00000128683;ENSG00000074800;ENSG00000111669;ENSG00000067225;ENSG00000171314;ENSG00000130766;ENSG00000103089;ENSG00000119508;ENSG00000141526;ENSG00000237289;ENSG00000167600;ENSG00000100031;ENSG00000156515;ENSG00000140465;ENSG00000196139;ENSG00000186204;ENSG00000102144;ENSG00000092621;ENSG00000159650;ENSG00000100889;ENSG00000105499;ENSG00000125730…	HKDC1;PFKFB1;ALDOC;GAD1;ENO1;TPI1;PKM;PGAM1;SESN2;FA2H;NR4A3;SLC16A3;CKMT1B;CYP2S1;GGT1;HK1;CYP1A1;AKR1C3;CYP4F12;PGK1;PHGDH;UROC1;PCK2;PLA2G4C;C3;CKM;PLA2G4F;ACSL6;-;LPIN3;ALDOA;ASNS;LDHD;LDHA;SLC6A8;ADTRP;GCK;GPI;MIF
GO:0098797	CC	plasma membrane protein complex	39	0.00060699	ENSG00000100385;ENSG00000087258;ENSG00000105711;ENSG00000223865;ENSG00000104783;ENSG00000182324;ENSG00000005961;ENSG00000177098;ENSG00000211798;ENSG00000145623;ENSG00000172116;ENSG00000165474;ENSG00000010610;ENSG00000266964;ENSG00000173801;ENSG00000139626;ENSG00000137731;ENSG00000060558;ENSG00000080644;ENSG00000075673;ENSG00000006283;ENSG00000266101;ENSG00000211788;ENSG00000226212;ENSG00000273047…	IL2RB;GNAO1;SCN1B;HLA-DPB1;KCNN4;KCNJ14;ITGA2B;SCN4B;TRAV18;OSMR;CD8B;GJB2;CD4;FXYD1;JUP;ITGB7;FXYD2;GNA15;CHRNA3;ATP12A;CACNA1G;-;TRAV13-1;TRGV6;-;TGFBR3;TRBV7-3;TRBV7-4;ITGAL;C8G;KCNMB1;ITGAM;IL2RA;C9;TRBV27;TRBV28;PGM5P2;ITGA11;MPP7
GO:0061024	BP	membrane organization	39	0.00171809	ENSG00000188763;ENSG00000175793;ENSG00000104783;ENSG00000136717;ENSG00000103089;ENSG00000276775;ENSG00000215199;ENSG00000146938;ENSG00000010610;ENSG00000224373;ENSG00000211950;ENSG00000211934;ENSG00000211935;ENSG00000160460;ENSG00000160791;ENSG00000128322;ENSG00000104419;ENSG00000146205;ENSG00000281179;ENSG00000272398;ENSG00000197747;ENSG00000139832;ENSG00000161249;ENSG00000141682;ENSG00000184811…	FZD9;SFN;KCNN4;BIN1;FA2H;IGHV4-4;YWHAZP6;NLGN4X;CD4;IGHV4-59;IGHV1-24;IGHV1-2;IGHV1-3;SPTBN4;CCR5;IGLL1;NDRG1;ANO7;-;CD24;S100A10;RAB20;DMKN;PMAIP1;TRARG1;ATP9A;MT-ATP6;ITGAM;CD9;REPS2;AMPH;IGHV1OR15-1;MT-ATP8;BNIP3;GLDN;IGHV3-13;IGHV1-69;BNIP3L;-
GO:0043408	BP	regulation of MAPK cascade	39	0.00326557	ENSG00000165757;ENSG00000160867;ENSG00000153162;ENSG00000163217;ENSG00000232810;ENSG00000167851;ENSG00000173334;ENSG00000120875;ENSG00000213467;ENSG00000101255;ENSG00000130829;ENSG00000126353;ENSG00000285106;ENSG00000215199;ENSG00000136848;ENSG00000010610;ENSG00000122025;ENSG00000272398;ENSG00000276231;ENSG00000141655;ENSG00000186897;ENSG00000280401;ENSG00000240972;ENSG00000187678;ENSG00000172985…	JCAD;FGFR4;BMP6;BMP10;TNF;CD300A;TRIB1;DUSP4;HMGB1P37;TRIB3;DUSP9;CCR7;-;YWHAZP6;DAB2IP;CD4;FLT3;CD24;PIK3R6;TNFRSF11A;C1QL4;-;MIF;SPRY4;SH3RF3;ATF3;WDR54;DUSP2;GPR183;-;RRAS;FGF21;RGS3;MMP8;ADRA2B;INHBE;CD40LG;PAK3;EPHA4
GO:0022407	BP	regulation of cell-cell adhesion	38	1.14e-06	ENSG00000163154;ENSG00000140873;ENSG00000258048;ENSG00000223865;ENSG00000130707;ENSG00000167851;ENSG00000073861;ENSG00000119508;ENSG00000126353;ENSG00000114013;ENSG00000237286;ENSG00000107738;ENSG00000010610;ENSG00000280401;ENSG00000276231;ENSG00000100097;ENSG00000115457;ENSG00000111913;ENSG00000163600;ENSG00000185338;ENSG00000110448;ENSG00000272398;ENSG00000158786;ENSG00000163501;ENSG00000188389…	TNFAIP8L2;ADAMTS18;-;HLA-DPB1;ASS1;CD300A;TBX21;NR4A3;CCR7;CD86;CARD11-AS1;VSIR;CD4;-;PIK3R6;LGALS1;IGFBP2;RIPOR2;ICOS;SOCS1;CD5;CD24;PLA2G2F;IHH;PDCD1;CD9;LGALS9B;IL2RA;ADAM19;LAG3;ICOSLG;ARG2;ADTRP;CD40LG;LGALS9C;PAK3;EGR3;DPP4
GO:0002366	BP	leukocyte activation involved in immune response	38	1.22e-05	ENSG00000183019;ENSG00000106003;ENSG00000243414;ENSG00000002726;ENSG00000109107;ENSG00000125810;ENSG00000067225;ENSG00000171314;ENSG00000185432;ENSG00000119508;ENSG00000145287;ENSG00000167851;ENSG00000204388;ENSG00000169508;ENSG00000100097;ENSG00000240972;ENSG00000005844;ENSG00000173801;ENSG00000000938;ENSG00000125730;ENSG00000059804;ENSG00000012223;ENSG00000104918;ENSG00000143365;ENSG00000118113…	MCEMP1;LFNG;TICAM2;AOC1;ALDOC;CD93;PKM;PGAM1;METTL7A;NR4A3;PLAC8;CD300A;HSPA1B;GPR183;LGALS1;MIF;ITGAL;JUP;FGR;C3;SLC2A3;LTF;RETN;RORC;MMP8;SEMA4A;CTSG;ITGAM;DSP;ALDOA;FRMPD3;FCGR2A;TNFRSF1B;C3AR1;CD40LG;ANXA3;GPI;CLEC12A
GO:0002263	BP	cell activation involved in immune response	38	1.28e-05	ENSG00000183019;ENSG00000106003;ENSG00000243414;ENSG00000002726;ENSG00000109107;ENSG00000125810;ENSG00000067225;ENSG00000171314;ENSG00000185432;ENSG00000119508;ENSG00000145287;ENSG00000167851;ENSG00000204388;ENSG00000169508;ENSG00000100097;ENSG00000240972;ENSG00000005844;ENSG00000173801;ENSG00000000938;ENSG00000125730;ENSG00000059804;ENSG00000012223;ENSG00000104918;ENSG00000143365;ENSG00000118113…	MCEMP1;LFNG;TICAM2;AOC1;ALDOC;CD93;PKM;PGAM1;METTL7A;NR4A3;PLAC8;CD300A;HSPA1B;GPR183;LGALS1;MIF;ITGAL;JUP;FGR;C3;SLC2A3;LTF;RETN;RORC;MMP8;SEMA4A;CTSG;ITGAM;DSP;ALDOA;FRMPD3;FCGR2A;TNFRSF1B;C3AR1;CD40LG;ANXA3;GPI;CLEC12A
GO:0048731	BP	system development	38	0.000367845	ENSG00000188763;ENSG00000276975;ENSG00000148204;ENSG00000116983;ENSG00000198910;ENSG00000170689;ENSG00000160867;ENSG00000153162;ENSG00000150938;ENSG00000108370;ENSG00000171840;ENSG00000280401;ENSG00000007944;ENSG00000166833;ENSG00000170345;ENSG00000147408;ENSG00000080644;ENSG00000103257;ENSG00000197587;ENSG00000196562;ENSG00000196132;ENSG00000147852;ENSG00000122877;ENSG00000164199;ENSG00000189056…	FZD9;HYDIN2;CRB2;HPCAL4;L1CAM;HOXB9;FGFR4;BMP6;CRIM1;RGS9;NINJ2;-;MYLIP;NAV2;FOS;CSGALNACT1;CHRNA3;SLC7A5;DMBX1;SULF2;MYT1;VLDLR;EGR2;ADGRV1;RELN;IHH;DSCAML1;CDKN1C;NRSN2;HYDIN;NBL1;SLC7A11;S100B;STRA6;ZNF423;NOG;COL1A1;EGR3
GO:0007167	BP	enzyme linked receptor protein signaling pathway	38	0.000401101	ENSG00000113083;ENSG00000142949;ENSG00000066248;ENSG00000160867;ENSG00000164509;ENSG00000170345;ENSG00000145242;ENSG00000153162;ENSG00000105550;ENSG00000035720;ENSG00000278129;ENSG00000119508;ENSG00000172116;ENSG00000010610;ENSG00000168209;ENSG00000122025;ENSG00000280401;ENSG00000196562;ENSG00000173762;ENSG00000127831;ENSG00000163273;ENSG00000064300;ENSG00000163217;ENSG00000027869;ENSG00000169891…	LOX;PTPRF;NGEF;FGFR4;IL31RA;FOS;EPHA5;BMP6;FGF21;STAP1;ZNF8;NR4A3;CD8B;CD4;DDIT4;FLT3;-;SULF2;CD7;VIL1;NPPC;NGFR;BMP10;SH2D2A;REPS2;FGF8;NOG;TGFBR3;EPHA1;EIF4EBP1;FGR;PGF;EGR1;EFNA3;SDC2;COL1A1;PAK3;EPHA4
GO:0098771	BP	inorganic ion homeostasis	38	0.00365273	ENSG00000177807;ENSG00000173175;ENSG00000105675;ENSG00000188763;ENSG00000173585;ENSG00000160867;ENSG00000153162;ENSG00000125910;ENSG00000089472;ENSG00000186810;ENSG00000126353;ENSG00000285106;ENSG00000169442;ENSG00000010610;ENSG00000172137;ENSG00000272398;ENSG00000160791;ENSG00000118160;ENSG00000186204;ENSG00000107736;ENSG00000157087;ENSG00000092051;ENSG00000060558;ENSG00000160013;ENSG00000139832…	KCNJ10;ADCY5;ATP4A;FZD9;CCR9;FGFR4;BMP6;S1PR4;HEPH;CXCR3;CCR7;-;CD52;CD4;CALB2;CD24;CCR5;SLC8A2;CYP4F12;CDH23;ATP2B2;JPH4;GNA15;PTGIR;RAB20;ATP12A;STC1;CXCR5;-;MCHR1;LTF;SLC4A3;ADM;STC2;BNIP3;JPH2;CCR2;C3AR1
GO:0098609	BP	cell-cell adhesion	37	2.22e-06	ENSG00000142949;ENSG00000113212;ENSG00000172260;ENSG00000144847;ENSG00000148204;ENSG00000253485;ENSG00000198910;ENSG00000115956;ENSG00000125810;ENSG00000121552;ENSG00000165323;ENSG00000146938;ENSG00000165215;ENSG00000148600;ENSG00000272398;ENSG00000107736;ENSG00000139626;ENSG00000163600;ENSG00000166086;ENSG00000173801;ENSG00000069188;ENSG00000164199;ENSG00000139211;ENSG00000005844;ENSG00000138772…	PTPRF;PCDHB7;NEGR1;IGSF11;CRB2;PCDHGA5;L1CAM;PLEK;CD93;CSTA;FAT3;NLGN4X;CLDN3;CDHR1;CD24;CDH23;ITGB7;ICOS;JAM3;JUP;SDK2;ADGRV1;AMIGO2;ITGAL;ANXA3;IHH;DSCAML1;HMCN1;ITGAM;DSP;PEAR1;ITGA2B;NINJ2;KIFC3;CD40LG;CLDN1;SLC7A11
GO:0030162	BP	regulation of proteolysis	37	0.000513678	ENSG00000139174;ENSG00000188886;ENSG00000104689;ENSG00000128965;ENSG00000148204;ENSG00000015413;ENSG00000175793;ENSG00000160867;ENSG00000115590;ENSG00000232810;ENSG00000136717;ENSG00000012223;ENSG00000121552;ENSG00000101255;ENSG00000169884;ENSG00000113905;ENSG00000204388;ENSG00000107738;ENSG00000128040;ENSG00000262655;ENSG00000280401;ENSG00000142552;ENSG00000106366;ENSG00000064300;ENSG00000132170…	PRICKLE1;ASTL;TNFRSF10A;CHAC1;CRB2;DPEP1;SFN;FGFR4;IL1R2;TNF;BIN1;LTF;CSTA;TRIB3;WNT10B;HRG;HSPA1B;VSIR;SPINK2;SPON1;-;RCN3;SERPINE1;NGFR;PPARG;CCBE1;TRIB1;PYHIN1;-;ENO1;PMAIP1;FAM162A;EGLN3;TNFRSF1B;EFNA3;LGMN;EPHA4
GO:0040008	BP	regulation of growth	37	0.00169118	ENSG00000178199;ENSG00000130766;ENSG00000144847;ENSG00000175793;ENSG00000253327;ENSG00000118515;ENSG00000095587;ENSG00000186831;ENSG00000113739;ENSG00000145287;ENSG00000113905;ENSG00000204388;ENSG00000100600;ENSG00000140092;ENSG00000160460;ENSG00000101076;ENSG00000127831;ENSG00000163273;ENSG00000115457;ENSG00000163217;ENSG00000166313;ENSG00000082684;ENSG00000164530;ENSG00000111344;ENSG00000254459…	ZC3H12D;SESN2;IGSF11;SFN;RAD21-AS1;SGK1;TLL2;KRT17P2;STC2;PLAC8;HRG;HSPA1B;LGMN;FBLN5;SPTBN4;HNF4A;VIL1;NPPC;IGFBP2;BMP10;APBB1;SEMA5B;PI16;RASAL1;-;SOCS1;FSTL4;ENO1;TGFBR3;IHH;SEMA4A;L1CAM;TNFRSF12A;IGFBP5;CPNE5;NOG;MYOCD
GO:0019904	MF	protein domain specific binding	37	0.0032591	ENSG00000162105;ENSG00000136002;ENSG00000278637;ENSG00000258048;ENSG00000158406;ENSG00000170608;ENSG00000175793;ENSG00000108797;ENSG00000150938;ENSG00000127561;ENSG00000167874;ENSG00000215199;ENSG00000237286;ENSG00000204388;ENSG00000134107;ENSG00000077522;ENSG00000137078;ENSG00000262655;ENSG00000278705;ENSG00000157087;ENSG00000197238;ENSG00000109971;ENSG00000027869;ENSG00000276966;ENSG00000005102…	SHANK2;ARHGEF4;H4C1;-;H4C8;FOXA3;SFN;CNTNAP1;CRIM1;SYNGR3;TMEM88;YWHAZP6;CARD11-AS1;HSPA1B;BHLHE40;ACTN2;SIT1;SPON1;H4C2;ATP2B2;H4C11;HSPA8;SH2D2A;H4C5;MEOX1;EGR2;HPCAL4;TGFBR3;DDC;L1CAM;ADAM19;ITGB1BP2;SDC2;MPP7;PAK3;EPHA4;ARHGAP29
GO:0055080	BP	cation homeostasis	37	0.00480703	ENSG00000177807;ENSG00000173175;ENSG00000105675;ENSG00000188763;ENSG00000173585;ENSG00000153162;ENSG00000125910;ENSG00000089472;ENSG00000186810;ENSG00000113739;ENSG00000285106;ENSG00000169442;ENSG00000010610;ENSG00000172137;ENSG00000272398;ENSG00000160791;ENSG00000118160;ENSG00000186204;ENSG00000107736;ENSG00000157087;ENSG00000092051;ENSG00000060558;ENSG00000160013;ENSG00000139832;ENSG00000075673…	KCNJ10;ADCY5;ATP4A;FZD9;CCR9;BMP6;S1PR4;HEPH;CXCR3;STC2;-;CD52;CD4;CALB2;CD24;CCR5;SLC8A2;CYP4F12;CDH23;ATP2B2;JPH4;GNA15;PTGIR;RAB20;ATP12A;STC1;CXCR5;-;MCHR1;LTF;SLC4A3;ADM;CCR7;BNIP3;JPH2;CCR2;C3AR1
GO:0050863	BP	regulation of T cell activation	35	1.1e-06	ENSG00000163154;ENSG00000258048;ENSG00000223865;ENSG00000166407;ENSG00000167851;ENSG00000073861;ENSG00000126353;ENSG00000114013;ENSG00000237286;ENSG00000107738;ENSG00000010610;ENSG00000272398;ENSG00000137078;ENSG00000276231;ENSG00000143842;ENSG00000100097;ENSG00000115457;ENSG00000111913;ENSG00000163600;ENSG00000185338;ENSG00000110448;ENSG00000158786;ENSG00000163501;ENSG00000188389;ENSG00000170298…	TNFAIP8L2;-;HLA-DPB1;LMO1;CD300A;TBX21;CCR7;CD86;CARD11-AS1;VSIR;CD4;CD24;SIT1;PIK3R6;SOX13;LGALS1;IGFBP2;RIPOR2;ICOS;SOCS1;CD5;PLA2G2F;IHH;PDCD1;LGALS9B;IL2RA;LAG3;TNFRSF1B;ICOSLG;ARG2;CD40LG;LGALS9C;PAK3;EGR3;DPP4
GO:0034762	BP	regulation of transmembrane transport	35	9.02e-05	ENSG00000177807;ENSG00000162105;ENSG00000139890;ENSG00000182324;ENSG00000105711;ENSG00000170379;ENSG00000152315;ENSG00000138411;ENSG00000189056;ENSG00000070985;ENSG00000136717;ENSG00000177098;ENSG00000117394;ENSG00000101255;ENSG00000108370;ENSG00000186810;ENSG00000255245;ENSG00000141750;ENSG00000119508;ENSG00000013016;ENSG00000077522;ENSG00000198576;ENSG00000266964;ENSG00000092051;ENSG00000137731…	KCNJ10;SHANK2;REM2;KCNJ14;SCN1B;TCAF2;KCNK13;HECW2;RELN;TRPM5;BIN1;SCN4B;SLC2A1;TRIB3;RGS9;CXCR3;FXYD6-FXYD2;STAC2;NR4A3;EHD3;ACTN2;ARC;FXYD1;JPH4;FXYD2;FGF21;CACNA1G;-;-;C3;-;KCNK17;KCNMB1;JPH2;ANXA3
GO:0048468	BP	cell development	35	0.000922476	ENSG00000115738;ENSG00000113083;ENSG00000276975;ENSG00000102554;ENSG00000139549;ENSG00000175793;ENSG00000183072;ENSG00000145242;ENSG00000153162;ENSG00000069702;ENSG00000106852;ENSG00000170819;ENSG00000136842;ENSG00000139269;ENSG00000077522;ENSG00000196562;ENSG00000101076;ENSG00000112530;ENSG00000092621;ENSG00000111913;ENSG00000163217;ENSG00000166086;ENSG00000172867;ENSG00000169884;ENSG00000204420…	ID2;LOX;HYDIN2;KLF5;DHH;SFN;NKX2-5;EPHA5;BMP6;TGFBR3;LHX6;BFSP2;TMOD1;INHBE;ACTN2;SULF2;HNF4A;PACRG;PHGDH;RIPOR2;BMP10;JAM3;KRT2;WNT10B;MPIG6B;ATF5;IHH;CD9;ADM;MAF;HYDIN;SDC1;LRRC10;SPINK2;CLDN1
GO:0009888	BP	tissue development	35	0.000932058	ENSG00000115738;ENSG00000113083;ENSG00000188763;ENSG00000205923;ENSG00000170523;ENSG00000067225;ENSG00000163435;ENSG00000231831;ENSG00000113739;ENSG00000171840;ENSG00000133067;ENSG00000198576;ENSG00000142552;ENSG00000092621;ENSG00000214860;ENSG00000159167;ENSG00000172867;ENSG00000005102;ENSG00000049540;ENSG00000182168;ENSG00000165474;ENSG00000163501;ENSG00000143365;ENSG00000000938;ENSG00000148926…	ID2;LOX;FZD9;CEMP1;KRT83;PKM;ELF3;MTHFD1P1;STC2;NINJ2;LGR6;ARC;RCN3;PHGDH;EVPLL;STC1;KRT2;MEOX1;ELN;UNC5C;GJB2;IHH;RORC;FGR;ADM;NR5A1;MYH14;DSP;SDC1;STRA6;ARG2;NOG;COL1A1;CSRP2;SECTM1
GO:0055065	BP	metal ion homeostasis	35	0.00111174	ENSG00000177807;ENSG00000173175;ENSG00000105675;ENSG00000188763;ENSG00000173585;ENSG00000153162;ENSG00000125910;ENSG00000089472;ENSG00000186810;ENSG00000126353;ENSG00000285106;ENSG00000169442;ENSG00000010610;ENSG00000172137;ENSG00000272398;ENSG00000160791;ENSG00000118160;ENSG00000186204;ENSG00000107736;ENSG00000157087;ENSG00000092051;ENSG00000060558;ENSG00000160013;ENSG00000075673;ENSG00000159167…	KCNJ10;ADCY5;ATP4A;FZD9;CCR9;BMP6;S1PR4;HEPH;CXCR3;CCR7;-;CD52;CD4;CALB2;CD24;CCR5;SLC8A2;CYP4F12;CDH23;ATP2B2;JPH4;GNA15;PTGIR;ATP12A;STC1;CXCR5;-;MCHR1;LTF;ADM;STC2;BNIP3;JPH2;CCR2;C3AR1
GO:0030003	BP	cellular cation homeostasis	35	0.00203628	ENSG00000173175;ENSG00000105675;ENSG00000188763;ENSG00000173585;ENSG00000153162;ENSG00000125910;ENSG00000089472;ENSG00000186810;ENSG00000113739;ENSG00000285106;ENSG00000169442;ENSG00000010610;ENSG00000172137;ENSG00000272398;ENSG00000160791;ENSG00000118160;ENSG00000107736;ENSG00000157087;ENSG00000092051;ENSG00000060558;ENSG00000160013;ENSG00000139832;ENSG00000075673;ENSG00000159167;ENSG00000160683…	ADCY5;ATP4A;FZD9;CCR9;BMP6;S1PR4;HEPH;CXCR3;STC2;-;CD52;CD4;CALB2;CD24;CCR5;SLC8A2;CDH23;ATP2B2;JPH4;GNA15;PTGIR;RAB20;ATP12A;STC1;CXCR5;-;MCHR1;LTF;SLC4A3;ADM;CCR7;BNIP3;JPH2;CCR2;C3AR1
GO:0006873	BP	cellular ion homeostasis	35	0.00315792	ENSG00000173175;ENSG00000105675;ENSG00000188763;ENSG00000173585;ENSG00000153162;ENSG00000125910;ENSG00000089472;ENSG00000186810;ENSG00000113739;ENSG00000285106;ENSG00000169442;ENSG00000010610;ENSG00000172137;ENSG00000272398;ENSG00000160791;ENSG00000118160;ENSG00000107736;ENSG00000157087;ENSG00000092051;ENSG00000060558;ENSG00000160013;ENSG00000139832;ENSG00000075673;ENSG00000159167;ENSG00000160683…	ADCY5;ATP4A;FZD9;CCR9;BMP6;S1PR4;HEPH;CXCR3;STC2;-;CD52;CD4;CALB2;CD24;CCR5;SLC8A2;CDH23;ATP2B2;JPH4;GNA15;PTGIR;RAB20;ATP12A;STC1;CXCR5;-;MCHR1;LTF;SLC4A3;ADM;CCR7;BNIP3;JPH2;CCR2;C3AR1
GO:0030659	CC	cytoplasmic vesicle membrane	35	0.00535763	ENSG00000183019;ENSG00000243414;ENSG00000223865;ENSG00000112379;ENSG00000128683;ENSG00000125810;ENSG00000167851;ENSG00000187908;ENSG00000058404;ENSG00000127561;ENSG00000145416;ENSG00000134470;ENSG00000010610;ENSG00000028137;ENSG00000167037;ENSG00000123454;ENSG00000139832;ENSG00000167306;ENSG00000145194;ENSG00000184811;ENSG00000059804;ENSG00000169896;ENSG00000010278;ENSG00000005844;ENSG00000078053…	MCEMP1;TICAM2;HLA-DPB1;ARFGEF3;GAD1;CD93;CD300A;DMBT1;CAMK2B;SYNGR3;MARCHF1;IL15RA;CD4;TNFRSF1B;SGSM1;DBH;RAB20;MYO5B;ECE2;TRARG1;SLC2A3;ITGAM;CD9;ITGAL;AMPH;DSP;MALRD1;ITGA2B;FRMPD3;FCGR2A;KIFC3;C3AR1;ANXA3;CLEC12A;SLC32A1
GO:0055114	BP	oxidation-reduction process	35	0.00855128	ENSG00000073067;ENSG00000113083;ENSG00000130766;ENSG00000185633;ENSG00000002726;ENSG00000109107;ENSG00000225630;ENSG00000198938;ENSG00000198886;ENSG00000232390;ENSG00000111669;ENSG00000198888;ENSG00000171314;ENSG00000198840;ENSG00000119508;ENSG00000198804;ENSG00000067225;ENSG00000156515;ENSG00000198763;ENSG00000196139;ENSG00000186204;ENSG00000102144;ENSG00000198786;ENSG00000212907;ENSG00000198727…	CYP2W1;LOX;SESN2;NDUFA4L2;AOC1;ALDOC;MTND2P28;MT-CO3;MT-ND4;NDUFA5P1;TPI1;MT-ND1;PGAM1;MT-ND3;NR4A3;MT-CO1;PKM;HK1;MT-ND2;AKR1C3;CYP4F12;PGK1;MT-ND5;MT-ND4L;MT-CYB;DHRS2;ENO1;CYP1A1;MT-CO2;ALDOA;CYP2S1;GBE1;GCK;MT-ND6;GPI
GO:0012506	CC	vesicle membrane	35	0.00879336	ENSG00000183019;ENSG00000243414;ENSG00000223865;ENSG00000112379;ENSG00000128683;ENSG00000125810;ENSG00000167851;ENSG00000187908;ENSG00000058404;ENSG00000127561;ENSG00000145416;ENSG00000134470;ENSG00000010610;ENSG00000028137;ENSG00000167037;ENSG00000123454;ENSG00000139832;ENSG00000167306;ENSG00000145194;ENSG00000184811;ENSG00000059804;ENSG00000169896;ENSG00000010278;ENSG00000005844;ENSG00000078053…	MCEMP1;TICAM2;HLA-DPB1;ARFGEF3;GAD1;CD93;CD300A;DMBT1;CAMK2B;SYNGR3;MARCHF1;IL15RA;CD4;TNFRSF1B;SGSM1;DBH;RAB20;MYO5B;ECE2;TRARG1;SLC2A3;ITGAM;CD9;ITGAL;AMPH;DSP;MALRD1;ITGA2B;FRMPD3;FCGR2A;KIFC3;C3AR1;ANXA3;CLEC12A;SLC32A1
GO:0070482	BP	response to oxygen levels	34	5.8e-07	ENSG00000117394;ENSG00000162433;ENSG00000198886;ENSG00000067225;ENSG00000069702;ENSG00000165272;ENSG00000198727;ENSG00000113739;ENSG00000165215;ENSG00000168209;ENSG00000140465;ENSG00000272398;ENSG00000268797;ENSG00000102144;ENSG00000104419;ENSG00000198786;ENSG00000120738;ENSG00000163273;ENSG00000159167;ENSG00000148926;ENSG00000141682;ENSG00000198899;ENSG00000187840;ENSG00000114023;ENSG00000119630…	SLC2A1;AK4;MT-ND4;PKM;TGFBR3;AQP3;MT-CYB;STC2;CLDN3;DDIT4;CYP1A1;CD24;-;PGK1;NDRG1;MT-ND5;EGR1;NPPC;STC1;ADM;PMAIP1;MT-ATP6;EIF4EBP1;FAM162A;PGF;ANGPTL4;BNIP3;EGLN3;S100B;KCNMB1;COL1A1;DPP4;BNIP3L;MYOCD
GO:1903037	BP	regulation of leukocyte cell-cell adhesion	34	7.06e-07	ENSG00000163154;ENSG00000258048;ENSG00000223865;ENSG00000130707;ENSG00000167851;ENSG00000073861;ENSG00000119508;ENSG00000126353;ENSG00000114013;ENSG00000237286;ENSG00000107738;ENSG00000010610;ENSG00000272398;ENSG00000276231;ENSG00000100097;ENSG00000115457;ENSG00000111913;ENSG00000163600;ENSG00000185338;ENSG00000110448;ENSG00000158786;ENSG00000163501;ENSG00000188389;ENSG00000170298;ENSG00000134460…	TNFAIP8L2;-;HLA-DPB1;ASS1;CD300A;TBX21;NR4A3;CCR7;CD86;CARD11-AS1;VSIR;CD4;CD24;PIK3R6;LGALS1;IGFBP2;RIPOR2;ICOS;SOCS1;CD5;PLA2G2F;IHH;PDCD1;LGALS9B;IL2RA;LAG3;ICOSLG;ARG2;ADTRP;CD40LG;LGALS9C;PAK3;EGR3;DPP4
GO:0051251	BP	positive regulation of lymphocyte activation	34	1.06e-06	ENSG00000211934;ENSG00000223865;ENSG00000073861;ENSG00000276775;ENSG00000126353;ENSG00000114013;ENSG00000211973;ENSG00000237286;ENSG00000107738;ENSG00000224373;ENSG00000211950;ENSG00000010610;ENSG00000211935;ENSG00000169508;ENSG00000276231;ENSG00000100097;ENSG00000240972;ENSG00000115457;ENSG00000163600;ENSG00000185338;ENSG00000110448;ENSG00000272398;ENSG00000128322;ENSG00000163501;ENSG00000188389…	IGHV1-2;HLA-DPB1;TBX21;IGHV4-4;CCR7;CD86;IGHV1-69;CARD11-AS1;VSIR;IGHV4-59;IGHV1-24;CD4;IGHV1-3;GPR183;PIK3R6;LGALS1;MIF;IGFBP2;ICOS;SOCS1;CD5;CD24;IGLL1;IHH;PDCD1;IGHV1OR15-1;IL2RA;IGHV3-13;ICOSLG;-;CD40LG;PAK3;EGR3;DPP4
GO:0010035	BP	response to inorganic substance	34	6.12e-05	ENSG00000115738;ENSG00000087258;ENSG00000002726;ENSG00000130707;ENSG00000015413;ENSG00000153162;ENSG00000101210;ENSG00000165272;ENSG00000119508;ENSG00000157103;ENSG00000126353;ENSG00000198804;ENSG00000140465;ENSG00000100600;ENSG00000198727;ENSG00000170345;ENSG00000074317;ENSG00000104419;ENSG00000115457;ENSG00000198786;ENSG00000166313;ENSG00000111344;ENSG00000006283;ENSG00000198695;ENSG00000164199…	ID2;GNAO1;AOC1;ASS1;DPEP1;BMP6;EEF1A2;AQP3;NR4A3;SLC6A1;CCR7;MT-CO1;CYP1A1;LGMN;MT-CYB;FOS;SNCB;NDRG1;IGFBP2;MT-ND5;APBB1;RASAL1;CACNA1G;MT-ND6;ADGRV1;COL1A1;CD9;KCNMB1;SDC1;BNIP3;CPNE5;SYT13;CLDN1;AKR1C3
GO:0002274	BP	myeloid leukocyte activation	34	6.12e-05	ENSG00000183019;ENSG00000243414;ENSG00000002726;ENSG00000109107;ENSG00000100867;ENSG00000125810;ENSG00000067225;ENSG00000171314;ENSG00000185432;ENSG00000119508;ENSG00000145287;ENSG00000167851;ENSG00000204388;ENSG00000104419;ENSG00000240972;ENSG00000005844;ENSG00000173801;ENSG00000125730;ENSG00000059804;ENSG00000012223;ENSG00000104918;ENSG00000118113;ENSG00000000938;ENSG00000100448;ENSG00000169896…	MCEMP1;TICAM2;AOC1;ALDOC;DHRS2;CD93;PKM;PGAM1;METTL7A;NR4A3;PLAC8;CD300A;HSPA1B;NDRG1;MIF;ITGAL;JUP;C3;SLC2A3;LTF;RETN;MMP8;FGR;CTSG;ITGAM;DSP;ALDOA;FRMPD3;FCGR2A;TNFRSF1B;C3AR1;ANXA3;GPI;CLEC12A
GO:0019221	BP	cytokine-mediated signaling pathway	34	0.00427503	ENSG00000197153;ENSG00000100385;ENSG00000164509;ENSG00000223865;ENSG00000227507;ENSG00000010610;ENSG00000058404;ENSG00000008517;ENSG00000145623;ENSG00000114013;ENSG00000215199;ENSG00000134470;ENSG00000128604;ENSG00000122025;ENSG00000273983;ENSG00000160791;ENSG00000170345;ENSG00000124334;ENSG00000141655;ENSG00000240972;ENSG00000033327;ENSG00000163702;ENSG00000185338;ENSG00000115590;ENSG00000143365…	H3C12;IL2RB;IL31RA;HLA-DPB1;LTB;CD4;CAMK2B;IL32;OSMR;CD86;YWHAZP6;IL15RA;IRF5;FLT3;H3C8;CCR5;FOS;IL9R;TNFRSF11A;MIF;GAB2;IL17RC;SOCS1;IL1R2;RORC;H3C13;ITGAM;SDC1;IL2RA;EGR1;TNFRSF12A;TNFRSF1B;CSF3R;CD40LG
GO:1901652	BP	response to peptide	33	5.83e-07	ENSG00000158571;ENSG00000166986;ENSG00000102554;ENSG00000173175;ENSG00000130707;ENSG00000067225;ENSG00000130766;ENSG00000101255;ENSG00000113739;ENSG00000128604;ENSG00000100600;ENSG00000198727;ENSG00000115461;ENSG00000100889;ENSG00000064300;ENSG00000105550;ENSG00000119508;ENSG00000184811;ENSG00000266101;ENSG00000122877;ENSG00000069702;ENSG00000104918;ENSG00000165474;ENSG00000123358;ENSG00000148926…	PFKFB1;MARS1;KLF5;ADCY5;ASS1;PKM;SESN2;TRIB3;STC2;IRF5;LGMN;MT-CYB;IGFBP5;PCK2;NGFR;FGF21;NR4A3;TRARG1;-;EGR2;TGFBR3;RETN;GJB2;NR4A1;ADM;NR5A1;HHEX;LPIN3;EGR1;SLC2A1;GCK;COL1A1;EPHA4
GO:0030198	BP	extracellular matrix organization	33	1.06e-06	ENSG00000113083;ENSG00000122884;ENSG00000166482;ENSG00000215018;ENSG00000172638;ENSG00000179403;ENSG00000198598;ENSG00000163435;ENSG00000100448;ENSG00000095587;ENSG00000099953;ENSG00000159307;ENSG00000163359;ENSG00000140092;ENSG00000196562;ENSG00000147408;ENSG00000139626;ENSG00000118113;ENSG00000166086;ENSG00000049540;ENSG00000163520;ENSG00000137809;ENSG00000163501;ENSG00000005844;ENSG00000167751…	LOX;P4HA1;MFAP4;COL28A1;EFEMP2;VWA1;MMP17;ELF3;CTSG;TLL2;MMP11;SCUBE1;COL6A3;FBLN5;SULF2;CSGALNACT1;ITGB7;MMP8;JAM3;ELN;FBLN2;ITGA11;IHH;ITGAL;KLK2;ITGAM;SERPINE1;ITGA2B;ADAM19;MMP21;VWF;COL1A1;MMP28
GO:0043062	BP	extracellular structure organization	33	1.12e-06	ENSG00000113083;ENSG00000122884;ENSG00000166482;ENSG00000215018;ENSG00000172638;ENSG00000179403;ENSG00000198598;ENSG00000163435;ENSG00000100448;ENSG00000095587;ENSG00000099953;ENSG00000159307;ENSG00000163359;ENSG00000140092;ENSG00000196562;ENSG00000147408;ENSG00000139626;ENSG00000118113;ENSG00000166086;ENSG00000049540;ENSG00000163520;ENSG00000137809;ENSG00000163501;ENSG00000005844;ENSG00000167751…	LOX;P4HA1;MFAP4;COL28A1;EFEMP2;VWA1;MMP17;ELF3;CTSG;TLL2;MMP11;SCUBE1;COL6A3;FBLN5;SULF2;CSGALNACT1;ITGB7;MMP8;JAM3;ELN;FBLN2;ITGA11;IHH;ITGAL;KLK2;ITGAM;SERPINE1;ITGA2B;ADAM19;MMP21;VWF;COL1A1;MMP28
GO:0002683	BP	negative regulation of immune system process	33	4.94e-06	ENSG00000163154;ENSG00000115738;ENSG00000278637;ENSG00000258048;ENSG00000158406;ENSG00000164509;ENSG00000035720;ENSG00000167851;ENSG00000073861;ENSG00000114013;ENSG00000107738;ENSG00000197238;ENSG00000158747;ENSG00000278705;ENSG00000240972;ENSG00000111913;ENSG00000204482;ENSG00000276966;ENSG00000185338;ENSG00000284969;ENSG00000158786;ENSG00000012223;ENSG00000163501;ENSG00000188389;ENSG00000173334…	TNFAIP8L2;ID2;H4C1;-;H4C8;IL31RA;STAP1;CD300A;TBX21;CD86;VSIR;H4C11;NBL1;H4C2;MIF;RIPOR2;LST1;H4C5;SOCS1;-;PLA2G2F;LTF;IHH;PDCD1;TRIB1;LGALS9B;IL2RA;LAG3;ARG2;ADTRP;LGALS9C;MMP28;HOXB8
GO:0044282	BP	small molecule catabolic process	33	5.71e-06	ENSG00000130766;ENSG00000183032;ENSG00000109107;ENSG00000060982;ENSG00000128683;ENSG00000111669;ENSG00000067225;ENSG00000171314;ENSG00000166816;ENSG00000100253;ENSG00000156515;ENSG00000140465;ENSG00000159650;ENSG00000186204;ENSG00000102144;ENSG00000100889;ENSG00000103316;ENSG00000224837;ENSG00000123453;ENSG00000166123;ENSG00000007350;ENSG00000074800;ENSG00000135423;ENSG00000132793;ENSG00000149925…	SESN2;SLC25A21;ALDOC;BCAT1;GAD1;TPI1;PKM;PGAM1;LDHD;MIOX;HK1;CYP1A1;UROC1;CYP4F12;PGK1;PCK2;CRYM;GCSHP5;SARDH;GPT2;TKTL1;ENO1;GLS2;LPIN3;ALDOA;RENBP;CBS;ARG2;ADTRP;GCK;ALDH1L1;AKR1C3;GPI
GO:1903706	BP	regulation of hemopoiesis	33	8.77e-06	ENSG00000197153;ENSG00000115738;ENSG00000113083;ENSG00000278637;ENSG00000197046;ENSG00000158406;ENSG00000166407;ENSG00000073861;ENSG00000119508;ENSG00000114013;ENSG00000237286;ENSG00000135363;ENSG00000010610;ENSG00000204388;ENSG00000107738;ENSG00000273983;ENSG00000197238;ENSG00000276231;ENSG00000170345;ENSG00000143842;ENSG00000278705;ENSG00000276966;ENSG00000185338;ENSG00000012223;ENSG00000163501…	H3C12;ID2;LOX;H4C1;SIGLEC15;H4C8;LMO1;TBX21;NR4A3;CD86;CARD11-AS1;LMO2;CD4;HSPA1B;VSIR;H3C8;H4C11;PIK3R6;FOS;SOX13;H4C2;H4C5;SOCS1;LTF;IHH;TRIB1;H3C13;IL2RA;ITGA2B;LAG3;CSF3R;HOXB8;EGR3
GO:0043235	CC	receptor complex	33	0.000102483	ENSG00000074181;ENSG00000100385;ENSG00000160867;ENSG00000164509;ENSG00000145242;ENSG00000211798;ENSG00000145623;ENSG00000172116;ENSG00000122025;ENSG00000010610;ENSG00000139626;ENSG00000080644;ENSG00000211788;ENSG00000226212;ENSG00000273047;ENSG00000164199;ENSG00000069702;ENSG00000211714;ENSG00000146904;ENSG00000253409;ENSG00000005844;ENSG00000169896;ENSG00000134460;ENSG00000163285;ENSG00000005961…	NOTCH3;IL2RB;FGFR4;IL31RA;EPHA5;TRAV18;OSMR;CD8B;FLT3;CD4;ITGB7;CHRNA3;TRAV13-1;TRGV6;-;ADGRV1;TGFBR3;TRBV7-3;EPHA1;TRBV7-4;ITGAL;ITGAM;IL2RA;GABRG1;ITGA2B;TRBV27;TRBV28;TNFRSF1B;CSF3R;ITGA11;PEX5L;EPHA4;VLDLR
GO:0046982	MF	protein heterodimerization activity	33	0.000505334	ENSG00000197153;ENSG00000278637;ENSG00000173175;ENSG00000188763;ENSG00000166016;ENSG00000128683;ENSG00000244414;ENSG00000060566;ENSG00000137285;ENSG00000153162;ENSG00000274641;ENSG00000285106;ENSG00000197587;ENSG00000159307;ENSG00000134107;ENSG00000197238;ENSG00000170345;ENSG00000273983;ENSG00000158406;ENSG00000123095;ENSG00000162772;ENSG00000166086;ENSG00000276966;ENSG00000140044;ENSG00000123358…	H3C12;H4C1;ADCY5;FZD9;ABTB2;GAD1;CFHR1;CREB3L3;TUBB2B;BMP6;H2BC17;-;DMBX1;SCUBE1;BHLHE40;H4C11;FOS;H3C8;H4C8;BHLHE41;ATF3;JAM3;H4C5;JDP2;NR4A1;ITGAL;H3C13;PGF;ITGAM;BNIP3;H4C2;MPP7;BNIP3L
GO:0006875	BP	cellular metal ion homeostasis	33	0.000525937	ENSG00000173175;ENSG00000105675;ENSG00000188763;ENSG00000173585;ENSG00000153162;ENSG00000125910;ENSG00000089472;ENSG00000186810;ENSG00000126353;ENSG00000285106;ENSG00000169442;ENSG00000010610;ENSG00000172137;ENSG00000272398;ENSG00000160791;ENSG00000118160;ENSG00000107736;ENSG00000157087;ENSG00000092051;ENSG00000060558;ENSG00000160013;ENSG00000075673;ENSG00000159167;ENSG00000160683;ENSG00000254459…	ADCY5;ATP4A;FZD9;CCR9;BMP6;S1PR4;HEPH;CXCR3;CCR7;-;CD52;CD4;CALB2;CD24;CCR5;SLC8A2;CDH23;ATP2B2;JPH4;GNA15;PTGIR;ATP12A;STC1;CXCR5;-;MCHR1;LTF;ADM;STC2;BNIP3;JPH2;CCR2;C3AR1
GO:0004175	MF	endopeptidase activity	33	0.000838777	ENSG00000188886;ENSG00000162438;ENSG00000287837;ENSG00000182472;ENSG00000140873;ENSG00000198598;ENSG00000145536;ENSG00000100448;ENSG00000095587;ENSG00000239636;ENSG00000148702;ENSG00000145649;ENSG00000100312;ENSG00000197540;ENSG00000137225;ENSG00000145194;ENSG00000171551;ENSG00000151388;ENSG00000250644;ENSG00000166106;ENSG00000271447;ENSG00000100600;ENSG00000012223;ENSG00000118113;ENSG00000167751…	ASTL;CTRC;-;CAPN12;ADAMTS18;MMP17;ADAMTS16;CTSG;TLL2;TFAP2E-AS1;HABP2;GZMA;ACR;GZMM;CAPN11;ECE2;ECEL1;ADAMTS12;-;ADAMTS15;MMP28;LGMN;LTF;MMP8;KLK2;MEP1B;ADAM19;ADAMTS7P3;PRSS57;MMP21;MMP11;DPP4;TMPRSS13
GO:0006091	BP	generation of precursor metabolites and energy	33	0.00203984	ENSG00000158571;ENSG00000185633;ENSG00000228253;ENSG00000109107;ENSG00000225630;ENSG00000198938;ENSG00000198886;ENSG00000232390;ENSG00000111669;ENSG00000198888;ENSG00000171314;ENSG00000198840;ENSG00000119508;ENSG00000198804;ENSG00000067225;ENSG00000156515;ENSG00000198763;ENSG00000102144;ENSG00000198786;ENSG00000212907;ENSG00000198727;ENSG00000128285;ENSG00000074800;ENSG00000198899;ENSG00000134333…	PFKFB1;NDUFA4L2;MT-ATP8;ALDOC;MTND2P28;MT-CO3;MT-ND4;NDUFA5P1;TPI1;MT-ND1;PGAM1;MT-ND3;NR4A3;MT-CO1;PKM;HK1;MT-ND2;PGK1;MT-ND5;MT-ND4L;MT-CYB;MCHR1;ENO1;MT-ATP6;LDHA;-;MT-CO2;ALDOA;HKDC1;GBE1;GCK;MT-ND6;GPI
GO:0000987	MF	cis-regulatory region sequence-specific DNA binding	33	0.00303911	ENSG00000102554;ENSG00000188095;ENSG00000060566;ENSG00000273706;ENSG00000163435;ENSG00000101076;ENSG00000119508;ENSG00000186918;ENSG00000135363;ENSG00000134107;ENSG00000123358;ENSG00000170345;ENSG00000159208;ENSG00000124216;ENSG00000111249;ENSG00000123095;ENSG00000162772;ENSG00000185669;ENSG00000110777;ENSG00000170577;ENSG00000124232;ENSG00000140044;ENSG00000005102;ENSG00000213999;ENSG00000122877…	KLF5;MESP2;CREB3L3;LHX1;ELF3;HNF4A;NR4A3;ZNF395;LMO2;BHLHE40;NR4A1;FOS;CIART;SNAI1;CUX2;BHLHE41;ATF3;SNAI3;POU2AF1;SIX2;RBPJL;JDP2;MEOX1;MEF2B;EGR2;HES2;RORC;NR5A1;HHEX;MAF;GSC;ETV4;MYOCD
GO:0043086	BP	negative regulation of catalytic activity	33	0.00517158	ENSG00000214456;ENSG00000112379;ENSG00000148204;ENSG00000015413;ENSG00000175793;ENSG00000164082;ENSG00000136717;ENSG00000167851;ENSG00000120875;ENSG00000121552;ENSG00000101255;ENSG00000145649;ENSG00000113905;ENSG00000158050;ENSG00000138835;ENSG00000106366;ENSG00000187678;ENSG00000060709;ENSG00000064300;ENSG00000134668;ENSG00000164199;ENSG00000168297;ENSG00000012223;ENSG00000137880;ENSG00000146904…	PLIN5;ARFGEF3;CRB2;DPEP1;SFN;GRM2;BIN1;CD300A;DUSP4;CSTA;TRIB3;GZMA;HRG;DUSP2;RGS3;SERPINE1;SPRY4;RIMBP2;NGFR;SPOCD1;ADGRV1;PXK;LTF;GCHFR;EPHA1;TRIB1;CDKN1C;HHEX;ANGPTL4;SPINK2;PPP1R1B;DUSP9;MYOCD
GO:0036293	BP	response to decreased oxygen levels	32	4.44e-07	ENSG00000117394;ENSG00000162433;ENSG00000198886;ENSG00000067225;ENSG00000069702;ENSG00000165272;ENSG00000198727;ENSG00000113739;ENSG00000165215;ENSG00000168209;ENSG00000140465;ENSG00000272398;ENSG00000268797;ENSG00000102144;ENSG00000104419;ENSG00000198786;ENSG00000120738;ENSG00000163273;ENSG00000159167;ENSG00000148926;ENSG00000141682;ENSG00000187840;ENSG00000114023;ENSG00000119630;ENSG00000167772…	SLC2A1;AK4;MT-ND4;PKM;TGFBR3;AQP3;MT-CYB;STC2;CLDN3;DDIT4;CYP1A1;CD24;-;PGK1;NDRG1;MT-ND5;EGR1;NPPC;STC1;ADM;PMAIP1;EIF4EBP1;FAM162A;PGF;ANGPTL4;BNIP3;EGLN3;S100B;KCNMB1;DPP4;BNIP3L;MYOCD
GO:0001666	BP	response to hypoxia	32	8.22e-07	ENSG00000117394;ENSG00000162433;ENSG00000198886;ENSG00000067225;ENSG00000069702;ENSG00000165272;ENSG00000198727;ENSG00000113739;ENSG00000165215;ENSG00000168209;ENSG00000140465;ENSG00000272398;ENSG00000268797;ENSG00000102144;ENSG00000104419;ENSG00000198786;ENSG00000120738;ENSG00000163273;ENSG00000159167;ENSG00000148926;ENSG00000141682;ENSG00000187840;ENSG00000114023;ENSG00000119630;ENSG00000167772…	SLC2A1;AK4;MT-ND4;PKM;TGFBR3;AQP3;MT-CYB;STC2;CLDN3;DDIT4;CYP1A1;CD24;-;PGK1;NDRG1;MT-ND5;EGR1;NPPC;STC1;ADM;PMAIP1;EIF4EBP1;FAM162A;PGF;ANGPTL4;BNIP3;EGLN3;S100B;KCNMB1;DPP4;BNIP3L;MYOCD
GO:0007389	BP	pattern specification process	32	1.1e-06	ENSG00000163501;ENSG00000106003;ENSG00000172361;ENSG00000188095;ENSG00000170689;ENSG00000273706;ENSG00000166171;ENSG00000205336;ENSG00000134107;ENSG00000280401;ENSG00000198576;ENSG00000198003;ENSG00000189056;ENSG00000158747;ENSG00000124216;ENSG00000123095;ENSG00000114315;ENSG00000159167;ENSG00000170577;ENSG00000005102;ENSG00000125730;ENSG00000122877;ENSG00000148204;ENSG00000069812;ENSG00000177103…	IHH;LFNG;CFAP53;MESP2;HOXB9;LHX1;DPCD;ADGRG1;BHLHE40;-;ARC;ODAD3;RELN;NBL1;SNAI1;BHLHE41;HES1;STC1;SIX2;MEOX1;C3;EGR2;CRB2;HES2;DSCAML1;ITGAM;HHEX;GSC;DAAM2;MMP21;NOG;HOXB8
GO:0009991	BP	response to extracellular stimulus	32	4.75e-06	ENSG00000158571;ENSG00000166986;ENSG00000002726;ENSG00000170608;ENSG00000130707;ENSG00000188338;ENSG00000067225;ENSG00000130766;ENSG00000165272;ENSG00000198727;ENSG00000145040;ENSG00000109424;ENSG00000140465;ENSG00000124762;ENSG00000010610;ENSG00000196139;ENSG00000170345;ENSG00000100889;ENSG00000115457;ENSG00000105550;ENSG00000162772;ENSG00000109971;ENSG00000159167;ENSG00000141682;ENSG00000187840…	PFKFB1;MARS1;AOC1;FOXA3;ASS1;SLC38A3;PKM;SESN2;AQP3;MT-CYB;UCN2;UCP1;CYP1A1;CDKN1A;CD4;AKR1C3;FOS;PCK2;IGFBP2;FGF21;ATF3;HSPA8;STC1;PMAIP1;EIF4EBP1;ADM;STC2;SSTR3;ASNS;CBS;SLC2A1;COL1A1
GO:0044297	CC	cell body	32	6.47e-06	ENSG00000174788;ENSG00000142949;ENSG00000171798;ENSG00000182324;ENSG00000162105;ENSG00000198910;ENSG00000104783;ENSG00000145242;ENSG00000070985;ENSG00000101210;ENSG00000198888;ENSG00000073861;ENSG00000182168;ENSG00000087258;ENSG00000143603;ENSG00000254550;ENSG00000131771;ENSG00000160460;ENSG00000198576;ENSG00000112530;ENSG00000080644;ENSG00000166313;ENSG00000119946;ENSG00000254459;ENSG00000165474…	PCP2;PTPRF;KNDC1;KCNJ14;SHANK2;L1CAM;KCNN4;EPHA5;TRPM5;EEF1A2;MT-ND1;TBX21;UNC5C;GNAO1;KCNN3;OMP;PPP1R1B;SPTBN4;ARC;PACRG;CHRNA3;APBB1;CNNM1;-;GJB2;DDC;RAB17;NRSN2;S100B;ACTG2;TNFRSF1B;ANXA3
GO:0043299	BP	leukocyte degranulation	32	3.83e-05	ENSG00000183019;ENSG00000243414;ENSG00000002726;ENSG00000109107;ENSG00000125810;ENSG00000167851;ENSG00000171314;ENSG00000185432;ENSG00000119508;ENSG00000204388;ENSG00000145287;ENSG00000067225;ENSG00000100448;ENSG00000240972;ENSG00000118113;ENSG00000173801;ENSG00000125730;ENSG00000059804;ENSG00000012223;ENSG00000104918;ENSG00000005844;ENSG00000000938;ENSG00000169896;ENSG00000096696;ENSG00000149925…	MCEMP1;TICAM2;AOC1;ALDOC;CD93;CD300A;PGAM1;METTL7A;NR4A3;HSPA1B;PLAC8;PKM;CTSG;MIF;MMP8;JUP;C3;SLC2A3;LTF;RETN;ITGAL;FGR;ITGAM;DSP;ALDOA;FRMPD3;FCGR2A;TNFRSF1B;C3AR1;ANXA3;GPI;CLEC12A
GO:0010975	BP	regulation of neuron projection development	32	4.95e-05	ENSG00000162105;ENSG00000142949;ENSG00000066248;ENSG00000171798;ENSG00000105711;ENSG00000053108;ENSG00000138411;ENSG00000189056;ENSG00000198910;ENSG00000058404;ENSG00000137285;ENSG00000198576;ENSG00000100097;ENSG00000064300;ENSG00000080644;ENSG00000007944;ENSG00000166313;ENSG00000172260;ENSG00000082684;ENSG00000111344;ENSG00000165802;ENSG00000254459;ENSG00000147852;ENSG00000231007;ENSG00000111249…	SHANK2;PTPRF;NGEF;KNDC1;SCN1B;FSTL4;HECW2;RELN;L1CAM;CAMK2B;TUBB2B;ARC;LGALS1;NGFR;CHRNA3;MYLIP;APBB1;NEGR1;SEMA5B;RASAL1;NSMF;-;VLDLR;CDC20P1;CUX2;SEMA4A;RAB17;TNFRSF12A;CPNE5;SDC2;PAK3;EPHA4
GO:0002275	BP	myeloid cell activation involved in immune response	32	5.29e-05	ENSG00000183019;ENSG00000243414;ENSG00000002726;ENSG00000109107;ENSG00000125810;ENSG00000067225;ENSG00000171314;ENSG00000185432;ENSG00000119508;ENSG00000145287;ENSG00000167851;ENSG00000204388;ENSG00000240972;ENSG00000005844;ENSG00000173801;ENSG00000125730;ENSG00000059804;ENSG00000012223;ENSG00000104918;ENSG00000118113;ENSG00000000938;ENSG00000100448;ENSG00000169896;ENSG00000096696;ENSG00000149925…	MCEMP1;TICAM2;AOC1;ALDOC;CD93;PKM;PGAM1;METTL7A;NR4A3;PLAC8;CD300A;HSPA1B;MIF;ITGAL;JUP;C3;SLC2A3;LTF;RETN;MMP8;FGR;CTSG;ITGAM;DSP;ALDOA;FRMPD3;FCGR2A;TNFRSF1B;C3AR1;ANXA3;GPI;CLEC12A
GO:0000978	MF	RNA polymerase II cis-regulatory region sequence-specific DNA binding	32	0.00219461	ENSG00000102554;ENSG00000188095;ENSG00000060566;ENSG00000163435;ENSG00000101076;ENSG00000119508;ENSG00000186918;ENSG00000135363;ENSG00000134107;ENSG00000123358;ENSG00000170345;ENSG00000159208;ENSG00000124216;ENSG00000111249;ENSG00000123095;ENSG00000162772;ENSG00000185669;ENSG00000110777;ENSG00000170577;ENSG00000124232;ENSG00000140044;ENSG00000005102;ENSG00000213999;ENSG00000122877;ENSG00000069812…	KLF5;MESP2;CREB3L3;ELF3;HNF4A;NR4A3;ZNF395;LMO2;BHLHE40;NR4A1;FOS;CIART;SNAI1;CUX2;BHLHE41;ATF3;SNAI3;POU2AF1;SIX2;RBPJL;JDP2;MEOX1;MEF2B;EGR2;HES2;RORC;NR5A1;HHEX;MAF;GSC;ETV4;MYOCD
GO:0005975	BP	carbohydrate metabolic process	32	0.00255822	ENSG00000114268;ENSG00000117394;ENSG00000109107;ENSG00000148488;ENSG00000152256;ENSG00000176383;ENSG00000111669;ENSG00000170525;ENSG00000269242;ENSG00000158571;ENSG00000156510;ENSG00000067225;ENSG00000100253;ENSG00000156515;ENSG00000171314;ENSG00000277778;ENSG00000102144;ENSG00000258377;ENSG00000100889;ENSG00000162772;ENSG00000007350;ENSG00000059804;ENSG00000074800;ENSG00000147408;ENSG00000134333…	PFKFB4;SLC2A1;ALDOC;ST8SIA6;PDK1;B3GNT4;TPI1;PFKFB3;-;PFKFB1;HKDC1;PKM;MIOX;HK1;PGAM1;PGM5P2;PGK1;-;PCK2;ATF3;TKTL1;SLC2A3;ENO1;CSGALNACT1;LDHA;SLC3A2;-;ALDOA;GBE1;NEU4;GCK;GPI
GO:0045785	BP	positive regulation of cell adhesion	31	1.49e-06	ENSG00000223865;ENSG00000113905;ENSG00000119508;ENSG00000126353;ENSG00000205336;ENSG00000114013;ENSG00000237286;ENSG00000010610;ENSG00000107738;ENSG00000280401;ENSG00000276231;ENSG00000160223;ENSG00000100097;ENSG00000115457;ENSG00000197747;ENSG00000163600;ENSG00000173801;ENSG00000254459;ENSG00000185338;ENSG00000110448;ENSG00000272398;ENSG00000163520;ENSG00000163501;ENSG00000188389;ENSG00000134460…	HLA-DPB1;HRG;NR4A3;CCR7;ADGRG1;CD86;CARD11-AS1;CD4;VSIR;-;PIK3R6;ICOSLG;LGALS1;IGFBP2;S100A10;ICOS;JUP;-;SOCS1;CD5;CD24;FBLN2;IHH;PDCD1;IL2RA;ADAM19;EPHA1;CD40LG;PAK3;EGR3;DPP4
GO:1901699	BP	cellular response to nitrogen compound	31	1.88e-05	ENSG00000130766;ENSG00000166986;ENSG00000002726;ENSG00000102554;ENSG00000173175;ENSG00000130707;ENSG00000015413;ENSG00000067225;ENSG00000101255;ENSG00000169884;ENSG00000100600;ENSG00000172216;ENSG00000100889;ENSG00000064300;ENSG00000105550;ENSG00000173801;ENSG00000159167;ENSG00000119508;ENSG00000165802;ENSG00000184811;ENSG00000185338;ENSG00000165474;ENSG00000123358;ENSG00000266101;ENSG00000132437…	SESN2;MARS1;AOC1;KLF5;ADCY5;ASS1;DPEP1;PKM;TRIB3;WNT10B;LGMN;CEBPB;PCK2;NGFR;FGF21;JUP;STC1;NR4A3;NSMF;TRARG1;SOCS1;GJB2;NR4A1;-;DDC;LPIN3;EGR1;IGFBP5;GCK;COL1A1;EPHA4
GO:0043312	BP	neutrophil degranulation	31	4.18e-05	ENSG00000183019;ENSG00000243414;ENSG00000002726;ENSG00000109107;ENSG00000125810;ENSG00000167851;ENSG00000171314;ENSG00000185432;ENSG00000204388;ENSG00000145287;ENSG00000067225;ENSG00000100448;ENSG00000240972;ENSG00000118113;ENSG00000173801;ENSG00000125730;ENSG00000059804;ENSG00000012223;ENSG00000104918;ENSG00000005844;ENSG00000000938;ENSG00000169896;ENSG00000096696;ENSG00000149925;ENSG00000147234…	MCEMP1;TICAM2;AOC1;ALDOC;CD93;CD300A;PGAM1;METTL7A;HSPA1B;PLAC8;PKM;CTSG;MIF;MMP8;JUP;C3;SLC2A3;LTF;RETN;ITGAL;FGR;ITGAM;DSP;ALDOA;FRMPD3;FCGR2A;TNFRSF1B;C3AR1;ANXA3;GPI;CLEC12A
GO:0002283	BP	neutrophil activation involved in immune response	31	4.5e-05	ENSG00000183019;ENSG00000243414;ENSG00000002726;ENSG00000109107;ENSG00000125810;ENSG00000167851;ENSG00000171314;ENSG00000185432;ENSG00000204388;ENSG00000145287;ENSG00000067225;ENSG00000100448;ENSG00000240972;ENSG00000118113;ENSG00000173801;ENSG00000125730;ENSG00000059804;ENSG00000012223;ENSG00000104918;ENSG00000005844;ENSG00000000938;ENSG00000169896;ENSG00000096696;ENSG00000149925;ENSG00000147234…	MCEMP1;TICAM2;AOC1;ALDOC;CD93;CD300A;PGAM1;METTL7A;HSPA1B;PLAC8;PKM;CTSG;MIF;MMP8;JUP;C3;SLC2A3;LTF;RETN;ITGAL;FGR;ITGAM;DSP;ALDOA;FRMPD3;FCGR2A;TNFRSF1B;C3AR1;ANXA3;GPI;CLEC12A
GO:0042119	BP	neutrophil activation	31	5.48e-05	ENSG00000183019;ENSG00000243414;ENSG00000002726;ENSG00000109107;ENSG00000125810;ENSG00000167851;ENSG00000171314;ENSG00000185432;ENSG00000204388;ENSG00000145287;ENSG00000067225;ENSG00000100448;ENSG00000240972;ENSG00000118113;ENSG00000173801;ENSG00000125730;ENSG00000059804;ENSG00000012223;ENSG00000104918;ENSG00000005844;ENSG00000000938;ENSG00000169896;ENSG00000096696;ENSG00000149925;ENSG00000147234…	MCEMP1;TICAM2;AOC1;ALDOC;CD93;CD300A;PGAM1;METTL7A;HSPA1B;PLAC8;PKM;CTSG;MIF;MMP8;JUP;C3;SLC2A3;LTF;RETN;ITGAL;FGR;ITGAM;DSP;ALDOA;FRMPD3;FCGR2A;TNFRSF1B;C3AR1;ANXA3;GPI;CLEC12A
GO:0036230	BP	granulocyte activation	31	6.2e-05	ENSG00000183019;ENSG00000243414;ENSG00000002726;ENSG00000109107;ENSG00000125810;ENSG00000167851;ENSG00000171314;ENSG00000185432;ENSG00000204388;ENSG00000145287;ENSG00000067225;ENSG00000100448;ENSG00000240972;ENSG00000118113;ENSG00000173801;ENSG00000125730;ENSG00000059804;ENSG00000012223;ENSG00000104918;ENSG00000005844;ENSG00000000938;ENSG00000169896;ENSG00000096696;ENSG00000149925;ENSG00000147234…	MCEMP1;TICAM2;AOC1;ALDOC;CD93;CD300A;PGAM1;METTL7A;HSPA1B;PLAC8;PKM;CTSG;MIF;MMP8;JUP;C3;SLC2A3;LTF;RETN;ITGAL;FGR;ITGAM;DSP;ALDOA;FRMPD3;FCGR2A;TNFRSF1B;C3AR1;ANXA3;GPI;CLEC12A
GO:0022604	BP	regulation of cell morphogenesis	31	0.000157486	ENSG00000066248;ENSG00000171798;ENSG00000138411;ENSG00000189056;ENSG00000198910;ENSG00000058404;ENSG00000179604;ENSG00000137285;ENSG00000198576;ENSG00000127831;ENSG00000082684;ENSG00000197747;ENSG00000064300;ENSG00000080644;ENSG00000204482;ENSG00000111344;ENSG00000196189;ENSG00000165802;ENSG00000254459;ENSG00000105357;ENSG00000053108;ENSG00000154783;ENSG00000111249;ENSG00000000938;ENSG00000149925…	NGEF;KNDC1;HECW2;RELN;L1CAM;CAMK2B;CDC42EP4;TUBB2B;ARC;VIL1;SEMA5B;S100A10;NGFR;CHRNA3;LST1;RASAL1;SEMA4A;NSMF;-;MYH14;FSTL4;FGD5;CUX2;FGR;ALDOA;TNFRSF12A;S100B;CPNE5;SDC2;PAK3;EPHA4
GO:0009887	BP	animal organ morphogenesis	31	0.000173936	ENSG00000115738;ENSG00000106003;ENSG00000087258;ENSG00000162105;ENSG00000205923;ENSG00000188095;ENSG00000179403;ENSG00000273706;ENSG00000069702;ENSG00000165272;ENSG00000163359;ENSG00000280401;ENSG00000106366;ENSG00000124216;ENSG00000123095;ENSG00000170577;ENSG00000049540;ENSG00000012223;ENSG00000163501;ENSG00000000938;ENSG00000148926;ENSG00000177103;ENSG00000115884;ENSG00000133937;ENSG00000137868…	ID2;LFNG;GNAO1;SHANK2;CEMP1;MESP2;VWA1;LHX1;TGFBR3;AQP3;COL6A3;-;SERPINE1;SNAI1;BHLHE41;SIX2;ELN;LTF;IHH;FGR;ADM;DSCAML1;SDC1;GSC;STRA6;SP5;DHRS3;CSF3R;NOG;COL1A1;HOXB8
GO:0045087	BP	innate immune response	31	0.00293737	ENSG00000163154;ENSG00000281179;ENSG00000243414;ENSG00000197046;ENSG00000111981;ENSG00000160307;ENSG00000187908;ENSG00000276775;ENSG00000211973;ENSG00000224373;ENSG00000211950;ENSG00000211934;ENSG00000211935;ENSG00000197540;ENSG00000240972;ENSG00000226212;ENSG00000204610;ENSG00000125730;ENSG00000158786;ENSG00000012223;ENSG00000128322;ENSG00000096264;ENSG00000100342;ENSG00000000938;ENSG00000169896…	TNFAIP8L2;-;TICAM2;SIGLEC15;ULBP1;S100B;DMBT1;IGHV4-4;IGHV1-69;IGHV4-59;IGHV1-24;IGHV1-2;IGHV1-3;GZMM;MIF;TRGV6;TRIM15;C3;PLA2G2F;LTF;IGLL1;NCR2;APOL1;FGR;ITGAM;IGHV1OR15-1;APOBEC3B;C9;IGHV3-13;ARG2;C8G
GO:0050839	MF	cell adhesion molecule binding	31	0.00584908	ENSG00000197153;ENSG00000074181;ENSG00000142949;ENSG00000175793;ENSG00000067225;ENSG00000214263;ENSG00000215199;ENSG00000146938;ENSG00000136848;ENSG00000273983;ENSG00000077522;ENSG00000140092;ENSG00000104419;ENSG00000139626;ENSG00000166086;ENSG00000173801;ENSG00000074800;ENSG00000010278;ENSG00000005844;ENSG00000177103;ENSG00000134333;ENSG00000168003;ENSG00000110799;ENSG00000096696;ENSG00000149925…	H3C12;NOTCH3;PTPRF;SFN;PKM;RPSAP53;YWHAZP6;NLGN4X;DAB2IP;H3C8;ACTN2;FBLN5;NDRG1;ITGB7;JAM3;JUP;ENO1;CD9;ITGAL;DSCAML1;LDHA;SLC3A2;VWF;DSP;ALDOA;GLDN;ITGB1BP2;ITGA11;MPP7;HMCN1;BCAM
GO:0032870	BP	cellular response to hormone stimulus	30	7.06e-07	ENSG00000166986;ENSG00000173175;ENSG00000130707;ENSG00000067225;ENSG00000198840;ENSG00000101255;ENSG00000169884;ENSG00000109424;ENSG00000135363;ENSG00000168209;ENSG00000122025;ENSG00000196139;ENSG00000170345;ENSG00000100889;ENSG00000115457;ENSG00000105550;ENSG00000188897;ENSG00000159167;ENSG00000119508;ENSG00000165802;ENSG00000184811;ENSG00000165474;ENSG00000123358;ENSG00000187840;ENSG00000119630…	MARS1;ADCY5;ASS1;PKM;MT-ND3;TRIB3;WNT10B;UCP1;LMO2;DDIT4;FLT3;AKR1C3;FOS;PCK2;IGFBP2;FGF21;-;STC1;NR4A3;NSMF;TRARG1;GJB2;NR4A1;EIF4EBP1;PGF;LPIN3;SSTR3;ASNS;ADTRP;GCK
GO:0050900	BP	leukocyte migration	30	9.86e-07	ENSG00000169575;ENSG00000198910;ENSG00000104689;ENSG00000073861;ENSG00000141526;ENSG00000186810;ENSG00000126353;ENSG00000211973;ENSG00000224373;ENSG00000211934;ENSG00000169508;ENSG00000160791;ENSG00000141655;ENSG00000240972;ENSG00000139626;ENSG00000123454;ENSG00000103257;ENSG00000166086;ENSG00000160683;ENSG00000163702;ENSG00000128322;ENSG00000005844;ENSG00000169896;ENSG00000115884;ENSG00000168003…	VPREB1;L1CAM;TNFRSF10A;TBX21;SLC16A3;CXCR3;CCR7;IGHV1-69;IGHV4-59;IGHV1-2;GPR183;CCR5;TNFRSF11A;MIF;ITGB7;DBH;SLC7A5;JAM3;CXCR5;IL17RC;IGLL1;ITGAL;ITGAM;SDC1;SLC3A2;SLC7A11;IGHV3-13;CSF3R;SDC2;COL1A1
GO:0050878	BP	regulation of body fluid levels	30	4.03e-06	ENSG00000197153;ENSG00000140873;ENSG00000272767;ENSG00000173175;ENSG00000133019;ENSG00000175793;ENSG00000104783;ENSG00000115956;ENSG00000165272;ENSG00000113905;ENSG00000159307;ENSG00000013016;ENSG00000273983;ENSG00000186204;ENSG00000106366;ENSG00000103089;ENSG00000101076;ENSG00000204420;ENSG00000108821;ENSG00000010278;ENSG00000183598;ENSG00000148926;ENSG00000198734;ENSG00000164251;ENSG00000110799…	H3C12;ADAMTS18;JMJD1C-AS1;ADCY5;CHRM3;SFN;KCNN4;PLEK;AQP3;HRG;SCUBE1;EHD3;H3C8;CYP4F12;SERPINE1;FA2H;HNF4A;MPIG6B;COL1A1;CD9;H3C13;ADM;F5;F2RL1;VWF;MT-CO2;MYO5B;ADTRP;CLDN1;GPI
GO:0031667	BP	response to nutrient levels	30	5.19e-06	ENSG00000158571;ENSG00000166986;ENSG00000002726;ENSG00000170608;ENSG00000130707;ENSG00000188338;ENSG00000067225;ENSG00000130766;ENSG00000165272;ENSG00000198727;ENSG00000145040;ENSG00000109424;ENSG00000140465;ENSG00000124762;ENSG00000010610;ENSG00000196139;ENSG00000100889;ENSG00000115457;ENSG00000105550;ENSG00000162772;ENSG00000109971;ENSG00000159167;ENSG00000141682;ENSG00000187840;ENSG00000148926…	PFKFB1;MARS1;AOC1;FOXA3;ASS1;SLC38A3;PKM;SESN2;AQP3;MT-CYB;UCN2;UCP1;CYP1A1;CDKN1A;CD4;AKR1C3;PCK2;IGFBP2;FGF21;ATF3;HSPA8;STC1;PMAIP1;EIF4EBP1;ADM;STC2;SSTR3;ASNS;SLC2A1;COL1A1
GO:0071417	BP	cellular response to organonitrogen compound	30	1.1e-05	ENSG00000130766;ENSG00000166986;ENSG00000002726;ENSG00000102554;ENSG00000173175;ENSG00000130707;ENSG00000067225;ENSG00000119508;ENSG00000169884;ENSG00000100600;ENSG00000172216;ENSG00000100889;ENSG00000064300;ENSG00000105550;ENSG00000173801;ENSG00000159167;ENSG00000101255;ENSG00000165802;ENSG00000184811;ENSG00000185338;ENSG00000165474;ENSG00000123358;ENSG00000266101;ENSG00000132437;ENSG00000132793…	SESN2;MARS1;AOC1;KLF5;ADCY5;ASS1;PKM;NR4A3;WNT10B;LGMN;CEBPB;PCK2;NGFR;FGF21;JUP;STC1;TRIB3;NSMF;TRARG1;SOCS1;GJB2;NR4A1;-;DDC;LPIN3;EGR1;IGFBP5;GCK;COL1A1;EPHA4
GO:0042391	BP	regulation of membrane potential	30	2.5e-05	ENSG00000177807;ENSG00000162105;ENSG00000163285;ENSG00000152315;ENSG00000144847;ENSG00000189056;ENSG00000105711;ENSG00000104783;ENSG00000108797;ENSG00000136717;ENSG00000177098;ENSG00000012223;ENSG00000285106;ENSG00000146938;ENSG00000013016;ENSG00000077522;ENSG00000266964;ENSG00000080644;ENSG00000173801;ENSG00000006283;ENSG00000105357;ENSG00000168297;ENSG00000141682;ENSG00000188763;ENSG00000124780…	KCNJ10;SHANK2;GABRG1;KCNK13;IGSF11;RELN;SCN1B;KCNN4;CNTNAP1;BIN1;SCN4B;LTF;-;NLGN4X;EHD3;ACTN2;FXYD1;CHRNA3;JUP;CACNA1G;MYH14;PXK;PMAIP1;FZD9;KCNK17;CUX2;DSP;BNIP3;SCN5A;BNIP3L
GO:0034765	BP	regulation of ion transmembrane transport	30	0.000217932	ENSG00000177807;ENSG00000162105;ENSG00000182324;ENSG00000105711;ENSG00000170379;ENSG00000152315;ENSG00000138411;ENSG00000189056;ENSG00000070985;ENSG00000136717;ENSG00000177098;ENSG00000108370;ENSG00000186810;ENSG00000255245;ENSG00000141750;ENSG00000013016;ENSG00000077522;ENSG00000198576;ENSG00000266964;ENSG00000092051;ENSG00000137731;ENSG00000006283;ENSG00000266101;ENSG00000273047;ENSG00000139890…	KCNJ10;SHANK2;KCNJ14;SCN1B;TCAF2;KCNK13;HECW2;RELN;TRPM5;BIN1;SCN4B;RGS9;CXCR3;FXYD6-FXYD2;STAC2;EHD3;ACTN2;ARC;FXYD1;JPH4;FXYD2;CACNA1G;-;-;REM2;-;KCNK17;KCNMB1;JPH2;ANXA3
GO:0001819	BP	positive regulation of cytokine production	30	0.000239831	ENSG00000221887;ENSG00000243414;ENSG00000223865;ENSG00000227507;ENSG00000128604;ENSG00000213467;ENSG00000119508;ENSG00000126353;ENSG00000114013;ENSG00000237286;ENSG00000156515;ENSG00000204388;ENSG00000010610;ENSG00000280401;ENSG00000196562;ENSG00000073150;ENSG00000106366;ENSG00000240972;ENSG00000183287;ENSG00000163564;ENSG00000163702;ENSG00000204610;ENSG00000125730;ENSG00000118113;ENSG00000000938…	HMSD;TICAM2;HLA-DPB1;LTB;IRF5;HMGB1P37;NR4A3;CCR7;CD86;CARD11-AS1;HK1;HSPA1B;CD4;-;SULF2;PANX2;SERPINE1;MIF;CCBE1;PYHIN1;IL17RC;TRIM15;C3;MMP8;FGR;LGALS9B;EGR1;C3AR1;CD40LG;LGALS9C
GO:0002697	BP	regulation of immune effector process	30	0.000273017	ENSG00000125730;ENSG00000244414;ENSG00000111981;ENSG00000035720;ENSG00000167851;ENSG00000073861;ENSG00000119508;ENSG00000114013;ENSG00000211973;ENSG00000204475;ENSG00000156515;ENSG00000224373;ENSG00000211934;ENSG00000033327;ENSG00000276231;ENSG00000240972;ENSG00000204610;ENSG00000284969;ENSG00000000938;ENSG00000169896;ENSG00000134460;ENSG00000113600;ENSG00000211942;ENSG00000089692;ENSG00000028137…	C3;CFHR1;ULBP1;STAP1;CD300A;TBX21;NR4A3;CD86;IGHV1-69;NCR3;HK1;IGHV4-59;IGHV1-2;GAB2;PIK3R6;MIF;TRIM15;-;FGR;ITGAM;IL2RA;C9;IGHV3-13;LAG3;TNFRSF1B;C3AR1;CD40LG;C8G;GPI;KLRK1
GO:0032103	BP	positive regulation of response to external stimulus	30	0.000664684	ENSG00000213927;ENSG00000060566;ENSG00000111981;ENSG00000153162;ENSG00000035720;ENSG00000213467;ENSG00000186810;ENSG00000145623;ENSG00000126353;ENSG00000117983;ENSG00000204475;ENSG00000113905;ENSG00000100600;ENSG00000137285;ENSG00000141655;ENSG00000106366;ENSG00000240972;ENSG00000111913;ENSG00000163564;ENSG00000163702;ENSG00000204610;ENSG00000125730;ENSG00000118113;ENSG00000119630;ENSG00000169896…	CCL27;CREB3L3;ULBP1;BMP6;STAP1;HMGB1P37;CXCR3;OSMR;CCR7;MUC5B;NCR3;HRG;LGMN;TUBB2B;TNFRSF11A;SERPINE1;MIF;RIPOR2;PYHIN1;IL17RC;TRIM15;C3;MMP8;PGF;ITGAM;MUC3A;LAG3;C3AR1;PAK3;KLRK1
GO:0002253	BP	activation of immune response	30	0.00108458	ENSG00000221887;ENSG00000223865;ENSG00000244414;ENSG00000213467;ENSG00000119508;ENSG00000117983;ENSG00000211973;ENSG00000204475;ENSG00000211934;ENSG00000224373;ENSG00000211950;ENSG00000010610;ENSG00000211935;ENSG00000281179;ENSG00000130775;ENSG00000163564;ENSG00000276775;ENSG00000273047;ENSG00000125730;ENSG00000128322;ENSG00000000938;ENSG00000270505;ENSG00000169894;ENSG00000113600;ENSG00000211942…	HMSD;HLA-DPB1;CFHR1;HMGB1P37;NR4A3;MUC5B;IGHV1-69;NCR3;IGHV1-2;IGHV4-59;IGHV1-24;CD4;IGHV1-3;-;THEMIS2;PYHIN1;IGHV4-4;-;C3;IGLL1;FGR;IGHV1OR15-1;MUC3A;C9;IGHV3-13;FCGR2A;ICOSLG;C3AR1;C8G;PAK3
GO:0051962	BP	positive regulation of nervous system development	30	0.00116253	ENSG00000115738;ENSG00000162105;ENSG00000172260;ENSG00000189056;ENSG00000198910;ENSG00000153162;ENSG00000136717;ENSG00000058404;ENSG00000105711;ENSG00000137285;ENSG00000158747;ENSG00000064300;ENSG00000166313;ENSG00000274286;ENSG00000111344;ENSG00000165802;ENSG00000254459;ENSG00000244405;ENSG00000147852;ENSG00000231007;ENSG00000139211;ENSG00000151917;ENSG00000111249;ENSG00000196189;ENSG00000006327…	ID2;SHANK2;NEGR1;RELN;L1CAM;BMP6;BIN1;CAMK2B;SCN1B;TUBB2B;NBL1;NGFR;APBB1;ADRA2B;RASAL1;NSMF;-;ETV5;VLDLR;CDC20P1;AMIGO2;BEND6;CUX2;SEMA4A;TNFRSF12A;S100B;TNFRSF1B;CPNE5;PAK3;EPHA4
GO:0051272	BP	positive regulation of cellular component movement	30	0.0021218	ENSG00000170379;ENSG00000213927;ENSG00000170703;ENSG00000189056;ENSG00000165757;ENSG00000119508;ENSG00000126353;ENSG00000107738;ENSG00000133067;ENSG00000100600;ENSG00000137285;ENSG00000127831;ENSG00000106366;ENSG00000124216;ENSG00000111913;ENSG00000183287;ENSG00000082684;ENSG00000196189;ENSG00000165802;ENSG00000253882;ENSG00000138772;ENSG00000146904;ENSG00000000938;ENSG00000119630;ENSG00000005961…	TCAF2;CCL27;TTLL6;RELN;JCAD;NR4A3;CCR7;VSIR;LGR6;LGMN;TUBB2B;VIL1;SERPINE1;SNAI1;RIPOR2;CCBE1;SEMA5B;SEMA4A;NSMF;-;ANXA3;EPHA1;FGR;PGF;ITGA2B;IGFBP5;C3AR1;COL1A1;PAK3;GPI
GO:0040017	BP	positive regulation of locomotion	30	0.0021218	ENSG00000170379;ENSG00000213927;ENSG00000189056;ENSG00000165757;ENSG00000119508;ENSG00000186810;ENSG00000126353;ENSG00000107738;ENSG00000133067;ENSG00000100600;ENSG00000137285;ENSG00000127831;ENSG00000106366;ENSG00000124216;ENSG00000111913;ENSG00000183287;ENSG00000082684;ENSG00000196189;ENSG00000165802;ENSG00000253882;ENSG00000138772;ENSG00000146904;ENSG00000000938;ENSG00000119630;ENSG00000005961…	TCAF2;CCL27;RELN;JCAD;NR4A3;CXCR3;CCR7;VSIR;LGR6;LGMN;TUBB2B;VIL1;SERPINE1;SNAI1;RIPOR2;CCBE1;SEMA5B;SEMA4A;NSMF;-;ANXA3;EPHA1;FGR;PGF;ITGA2B;IGFBP5;C3AR1;COL1A1;PAK3;GPI
GO:0004857	MF	enzyme inhibitor activity	29	7.95e-05	ENSG00000162267;ENSG00000215018;ENSG00000148204;ENSG00000015413;ENSG00000175793;ENSG00000150938;ENSG00000121552;ENSG00000101255;ENSG00000198729;ENSG00000113905;ENSG00000124762;ENSG00000131771;ENSG00000163359;ENSG00000074317;ENSG00000106366;ENSG00000122711;ENSG00000164530;ENSG00000185338;ENSG00000125730;ENSG00000012223;ENSG00000137880;ENSG00000127831;ENSG00000173334;ENSG00000129757;ENSG00000268288…	ITIH3;COL28A1;CRB2;DPEP1;SFN;CRIM1;CSTA;TRIB3;PPP1R14C;HRG;CDKN1A;PPP1R1B;COL6A3;SNCB;SERPINE1;SPINK4;PI16;SOCS1;C3;LTF;GCHFR;VIL1;TRIB1;CDKN1C;-;ANGPTL4;RENBP;SPINK2;ANXA3
GO:0050804	BP	modulation of chemical synaptic transmission	29	0.000105822	ENSG00000177807;ENSG00000162105;ENSG00000196517;ENSG00000231007;ENSG00000144847;ENSG00000189056;ENSG00000164082;ENSG00000157103;ENSG00000058404;ENSG00000285106;ENSG00000146938;ENSG00000172137;ENSG00000137285;ENSG00000198576;ENSG00000118160;ENSG00000092051;ENSG00000007516;ENSG00000080644;ENSG00000165802;ENSG00000254459;ENSG00000122877;ENSG00000168297;ENSG00000104918;ENSG00000182771;ENSG00000111249…	KCNJ10;SHANK2;SLC6A9;CDC20P1;IGSF11;RELN;GRM2;SLC6A1;CAMK2B;-;NLGN4X;CALB2;TUBB2B;ARC;SLC8A2;JPH4;BAIAP3;CHRNA3;NSMF;-;EGR2;PXK;RETN;GRID1;CUX2;SLC7A11;S100B;LGMN;EPHA4
GO:0099177	BP	regulation of trans-synaptic signaling	29	0.000118859	ENSG00000177807;ENSG00000162105;ENSG00000196517;ENSG00000231007;ENSG00000144847;ENSG00000189056;ENSG00000164082;ENSG00000157103;ENSG00000058404;ENSG00000285106;ENSG00000146938;ENSG00000172137;ENSG00000137285;ENSG00000198576;ENSG00000118160;ENSG00000092051;ENSG00000007516;ENSG00000080644;ENSG00000165802;ENSG00000254459;ENSG00000122877;ENSG00000168297;ENSG00000104918;ENSG00000182771;ENSG00000111249…	KCNJ10;SHANK2;SLC6A9;CDC20P1;IGSF11;RELN;GRM2;SLC6A1;CAMK2B;-;NLGN4X;CALB2;TUBB2B;ARC;SLC8A2;JPH4;BAIAP3;CHRNA3;NSMF;-;EGR2;PXK;RETN;GRID1;CUX2;SLC7A11;S100B;LGMN;EPHA4
GO:0010720	BP	positive regulation of cell development	29	0.00315048	ENSG00000115738;ENSG00000162105;ENSG00000172260;ENSG00000189056;ENSG00000198910;ENSG00000153162;ENSG00000136717;ENSG00000058404;ENSG00000105711;ENSG00000137285;ENSG00000158747;ENSG00000197747;ENSG00000064300;ENSG00000163217;ENSG00000166313;ENSG00000111344;ENSG00000165802;ENSG00000254459;ENSG00000244405;ENSG00000147852;ENSG00000151917;ENSG00000111249;ENSG00000173334;ENSG00000006327;ENSG00000274286…	ID2;SHANK2;NEGR1;RELN;L1CAM;BMP6;BIN1;CAMK2B;SCN1B;TUBB2B;NBL1;S100A10;NGFR;BMP10;APBB1;RASAL1;NSMF;-;ETV5;VLDLR;BEND6;CUX2;TRIB1;TNFRSF12A;ADRA2B;TNFRSF1B;CPNE5;PAK3;EPHA4
GO:0006874	BP	cellular calcium ion homeostasis	28	0.000126822	ENSG00000173175;ENSG00000188763;ENSG00000173585;ENSG00000125910;ENSG00000186810;ENSG00000113739;ENSG00000285106;ENSG00000169442;ENSG00000010610;ENSG00000172137;ENSG00000272398;ENSG00000160791;ENSG00000118160;ENSG00000107736;ENSG00000157087;ENSG00000092051;ENSG00000060558;ENSG00000160013;ENSG00000159167;ENSG00000160683;ENSG00000254459;ENSG00000128285;ENSG00000148926;ENSG00000126353;ENSG00000176171…	ADCY5;FZD9;CCR9;S1PR4;CXCR3;STC2;-;CD52;CD4;CALB2;CD24;CCR5;SLC8A2;CDH23;ATP2B2;JPH4;GNA15;PTGIR;STC1;CXCR5;-;MCHR1;ADM;CCR7;BNIP3;JPH2;CCR2;C3AR1
GO:0006954	BP	inflammatory response	28	0.000132951	ENSG00000243414;ENSG00000164509;ENSG00000130707;ENSG00000153162;ENSG00000163435;ENSG00000186810;ENSG00000126353;ENSG00000204475;ENSG00000159307;ENSG00000160791;ENSG00000170345;ENSG00000172216;ENSG00000240972;ENSG00000160013;ENSG00000105499;ENSG00000130775;ENSG00000128284;ENSG00000125730;ENSG00000168297;ENSG00000119714;ENSG00000005844;ENSG00000148926;ENSG00000115884;ENSG00000134460;ENSG00000141434…	TICAM2;IL31RA;ASS1;BMP6;ELF3;CXCR3;CCR7;NCR3;SCUBE1;CCR5;FOS;CEBPB;MIF;PTGIR;PLA2G4C;THEMIS2;APOL3;C3;PXK;GPR68;ITGAL;ADM;SDC1;IL2RA;MEP1B;TNFRSF1B;C3AR1;CD40LG
[truncated: 723 more rows]

## Sheet: Table S19
Table S19. Gene ontology (GO) enrichment analysis of the DEGs for comparison of Ctr_vs_DC10
[truncated: 108 more rows]

## Sheet: Table S20
Table S20. Gene ontology (GO) enrichment analysis of the DEGs for comparison of Ctr_vs_DC25
[truncated: 610 more rows]

[truncated: 4 more sheets: Table S21, Table S22, Table S23, Table S24]
