# Supplementary material for: Use of Transcriptomics to Reveal the Joint Immunotoxicity Mechanism Initiated by Difenoconazole and Chlorothalonil in the Human Jurkat T-Cell Line
Source: Foods. 2023 Dec 21;13(1):34. doi: 10.3390/foods13010034 (PMC10778019; doi:10.3390/foods13010034)
Supplement: Supplementary file 1 [file foods-13-00034-s001.zip › Appendix D. Supplementary data 4 (Table S25~S30).xlsx]

## Sheet: Table S25
Table S25. KEGG enrichment analysis of the DEGs for comparison of Ctr_vs_CH10
Pathway ID	Description	Database	Number	Pvalue	First Category	Second Category	Gene_names
hsa05320	Autoimmune thyroid disease	KEGG PATHWAY	2	0.0440094	Human Diseases	Immune disease	GZMB;HLA-DPB1
hsa04940	Type I diabetes mellitus	KEGG PATHWAY	2	0.0281934	Human Diseases	Endocrine and metabolic disease	GZMB;HLA-DPB1
hsa05152	Tuberculosis	KEGG PATHWAY	4	0.0269081	Human Diseases	Infectious disease: bacterial	CTSS;HLA-DPB1;MRC1;C3
hsa04640	Hematopoietic cell lineage	KEGG PATHWAY	3	0.0264814	Organismal Systems	Immune system	CSF1R;HLA-DPB1;CD24
hsa05330	Allograft rejection	KEGG PATHWAY	2	0.023158	Human Diseases	Immune disease	GZMB;HLA-DPB1
hsa04141	Protein processing in endoplasmic reticulum	KEGG PATHWAY	4	0.0192571	Genetic Information Processing	Folding, sorting and degradation	UGGT2;HSPA6;HSPA1A;HSPA1B
hsa05332	Graft-versus-host disease	KEGG PATHWAY	2	0.017457	Human Diseases	Immune disease	GZMB;HLA-DPB1
hsa04915	Estrogen signaling pathway	KEGG PATHWAY	4	0.0113122	Organismal Systems	Endocrine system	GNAI1;HSPA6;HSPA1A;HSPA1B
hsa05322	Systemic lupus erythematosus	KEGG PATHWAY	4	0.0107446	Human Diseases	Immune disease	HLA-DPB1;H4C2;C3;H4C11
hsa04213	Longevity regulating pathway - multiple species	KEGG PATHWAY	3	0.00744621	Organismal Systems	Aging	HSPA6;HSPA1A;HSPA1B
hsa04978	Mineral absorption	KEGG PATHWAY	3	0.00616847	Organismal Systems	Digestive system	MT1E;SLC46A1;SLC8A3
hsa04360	Axon guidance	KEGG PATHWAY	5	0.00597024	Organismal Systems	Development and regeneration	NGEF;GNAI1;L1CAM;UNC5C;ABLIM3
hsa04145	Phagosome	KEGG PATHWAY	5	0.0024676	Cellular Processes	Transport and catabolism	TUBB6;HLA-DPB1;MRC1;C3;CTSS
hsa05145	Toxoplasmosis	KEGG PATHWAY	5	0.000650734	Human Diseases	Infectious disease: parasitic	GNAI1;HLA-DPB1;HSPA6;HSPA1A;HSPA1B
hsa05134	Legionellosis	KEGG PATHWAY	4	0.000488252	Human Diseases	Infectious disease: bacterial	HSPA6;C3;HSPA1A;HSPA1B
hsa04612	Antigen processing and presentation	KEGG PATHWAY	5	7.58e-05	Organismal Systems	Immune system	CTSS;HLA-DPB1;HSPA6;HSPA1A;HSPA1B

## Sheet: Table S26
Table S26. KEGG enrichment analysis of the DEGs for comparison of Ctr_vs_CH25
Pathway ID	Description	Database	Number	Pvalue	First Category	Second Category	Gene_names
hsa05134	Legionellosis	KEGG PATHWAY	4	0.0495843	Human Diseases	Infectious disease: bacterial	HSPA1L;HSPA6;HSPA1A;HSPA1B
hsa05145	Toxoplasmosis	KEGG PATHWAY	6	0.0479184	Human Diseases	Infectious disease: parasitic	HSPA1L;HSPA1A;HSPA1B;AKT3;HSPA6;LAMB3
hsa04141	Protein processing in endoplasmic reticulum	KEGG PATHWAY	8	0.0403117	Genetic Information Processing	Folding, sorting and degradation	CRYAB;HSPA1L;YOD1;PPP1R15A;HSPA1A;HSPA1B;DDIT3;HSPA6
hsa01522	Endocrine resistance	KEGG PATHWAY	6	0.0291174	Human Diseases	Drug resistance: antineoplastic	ADCY4;CYP2D7;HBEGF;AKT3;FOS;JUN
hsa04010	MAPK signaling pathway	KEGG PATHWAY	13	0.0274153	Environmental Information Processing	Signal transduction	FGF21;GADD45G;NGF;HSPA1B;AKT3;HSPA1A;GADD45B;CACNB4;FOS;HSPA1L;DDIT3;HSPA6;JUN
hsa04350	TGF-beta signaling pathway	KEGG PATHWAY	6	0.0253275	Environmental Information Processing	Signal transduction	ID2;CHRD;INHBE;SMAD7;BMP6;ZFYVE16
hsa04080	Neuroactive ligand-receptor interaction	KEGG PATHWAY	15	0.0189984	Environmental Information Processing	Signaling molecules and interaction	GABRB2;HRH3;CTSG;CHRNA2;GRIN3A;CYSLTR2;GABBR1;GABRG2;PTGER1;GNRHR;GNRH1;GIPR;OXTR;PRSS2;CORT
hsa05210	Colorectal cancer	KEGG PATHWAY	6	0.0168682	Human Diseases	Cancer: specific types	AKT3;BBC3;GADD45B;FOS;GADD45G;JUN
hsa00220	Arginine biosynthesis	KEGG PATHWAY	3	0.0143693	Metabolism	Amino acid metabolism	NOS1;GPT2;ASS1
hsa04614	Renin-angiotensin system	KEGG PATHWAY	3	0.0143693	Organismal Systems	Endocrine system	MME;CMA1;CTSG
hsa04115	p53 signaling pathway	KEGG PATHWAY	6	0.00712898	Cellular Processes	Cell growth and death	SESN2;SERPINE1;SESN3;BBC3;GADD45B;GADD45G
hsa05202	Transcriptional misregulation in cancer	KEGG PATHWAY	11	0.00461841	Human Diseases	Cancer: overview	ID2;SSX1;PBX1;GZMB;CD86;GADD45G;LMO2;H3C10;GADD45B;CEBPB;DDIT3
hsa05162	Measles	KEGG PATHWAY	9	0.00454046	Human Diseases	Infectious disease: viral	HSPA1L;IL2RA;HSPA1A;HSPA1B;AKT3;BBC3;FOS;HSPA6;JUN
hsa04210	Apoptosis	KEGG PATHWAY	9	0.00368166	Cellular Processes	Cell growth and death	DDIT3;NGF;GZMB;AKT3;BBC3;GADD45B;FOS;GADD45G;JUN
hsa04928	Parathyroid hormone synthesis, secretion and action	KEGG PATHWAY	8	0.00356439	Organismal Systems	Endocrine system	ADCY4;MMP25;SLC34A2;MAFB;HBEGF;TRPV5;CASR;FOS
hsa04213	Longevity regulating pathway - multiple species	KEGG PATHWAY	7	0.000741564	Organismal Systems	Aging	CRYAB;ADCY4;HSPA1L;HSPA1A;HSPA1B;AKT3;HSPA6
hsa04915	Estrogen signaling pathway	KEGG PATHWAY	11	0.00046633	Organismal Systems	Endocrine system	ADCY4;HSPA1L;KRT10;GABBR1;HSPA1A;HSPA1B;HBEGF;AKT3;FOS;HSPA6;JUN

## Sheet: Table S27
Table S27. KEGG enrichment analysis of the DEGs for comparison of Ctr_vs_DI10
Pathway ID	Description	Database	Number	Pvalue	First Category	Second Category	Gene_ids	Gene_names
hsa04024	cAMP signaling pathway	KEGG PATHWAY	4	0.0481648	Environmental Information Processing	Signal transduction	ENSG00000170345|ENSG00000101335|ENSG00000058404|ENSG00000127955	FOS;MYL9;CAMK2B;GNAI1
hsa04728	Dopaminergic synapse	KEGG PATHWAY	3	0.0475162	Organismal Systems	Nervous system	ENSG00000170345|ENSG00000127955|ENSG00000058404	FOS;GNAI1;CAMK2B
hsa05200	Pathways in cancer	KEGG PATHWAY	7	0.0469455	Human Diseases	Cancer: overview	ENSG00000127955|ENSG00000167244|ENSG00000158955|ENSG00000198400|ENSG00000170345|ENSG00000138675|ENSG00000058404	GNAI1;IGF2;WNT9B;NTRK1;FOS;FGF5;CAMK2B
hsa04210	Apoptosis	KEGG PATHWAY	3	0.0465872	Cellular Processes	Cell growth and death	ENSG00000198400|ENSG00000100453|ENSG00000170345	NTRK1;GZMB;FOS
hsa04722	Neurotrophin signaling pathway	KEGG PATHWAY	3	0.0353552	Organismal Systems	Nervous system	ENSG00000198400|ENSG00000078900|ENSG00000058404	NTRK1;TP73;CAMK2B
hsa04020	Calcium signaling pathway	KEGG PATHWAY	4	0.0349102	Environmental Information Processing	Signal transduction	ENSG00000101188|ENSG00000101470|ENSG00000099957|ENSG00000058404	NTSR1;TNNC2;P2RX6;CAMK2B
hsa04725	Cholinergic synapse	KEGG PATHWAY	3	0.0299696	Organismal Systems	Nervous system	ENSG00000170345|ENSG00000127955|ENSG00000058404	FOS;GNAI1;CAMK2B
hsa05202	Transcriptional misregulation in cancer	KEGG PATHWAY	4	0.0279237	Human Diseases	Cancer: overview	ENSG00000198400|ENSG00000100453|ENSG00000126752|ENSG00000185630	NTRK1;GZMB;SSX1;PBX1
hsa05142	Chagas disease	KEGG PATHWAY	3	0.0264113	Human Diseases	Infectious disease: parasitic	ENSG00000170345|ENSG00000127955|ENSG00000106366	FOS;GNAI1;SERPINE1
hsa04061	Viral protein interaction with cytokine and cytokine receptor	KEGG PATHWAY	3	0.0257287	Environmental Information Processing	Signaling molecules and interaction	ENSG00000028137|ENSG00000121807|ENSG00000184451	TNFRSF1B;CCR2;CCR10
hsa04916	Melanogenesis	KEGG PATHWAY	3	0.0257287	Organismal Systems	Endocrine system	ENSG00000127955|ENSG00000058404|ENSG00000158955	GNAI1;CAMK2B;WNT9B
hsa04713	Circadian entrainment	KEGG PATHWAY	3	0.0224608	Organismal Systems	Environmental adaptation	ENSG00000170345|ENSG00000127955|ENSG00000058404	FOS;GNAI1;CAMK2B
hsa04934	Cushing syndrome	KEGG PATHWAY	4	0.0170386	Human Diseases	Endocrine and metabolic disease	ENSG00000127955|ENSG00000058404|ENSG00000185630|ENSG00000158955	GNAI1;CAMK2B;PBX1;WNT9B
hsa04921	Oxytocin signaling pathway	KEGG PATHWAY	4	0.0155973	Organismal Systems	Endocrine system	ENSG00000170345|ENSG00000101335|ENSG00000058404|ENSG00000127955	FOS;MYL9;CAMK2B;GNAI1
hsa04610	Complement and coagulation cascades	KEGG PATHWAY	4	0.00223715	Organismal Systems	Immune system	ENSG00000123843|ENSG00000106366|ENSG00000166278|ENSG00000110799	C4BPB;SERPINE1;C2;VWF
hsa05133	Pertussis	KEGG PATHWAY	4	0.0013418	Human Diseases	Infectious disease: bacterial	ENSG00000170345|ENSG00000127955|ENSG00000166278|ENSG00000123843	FOS;GNAI1;C2;C4BPB
hsa05034	Alcoholism	KEGG PATHWAY	6	0.00113395	Human Diseases	Substance dependence	ENSG00000127955|ENSG00000275126|ENSG00000196866|ENSG00000276368|ENSG00000278705|ENSG00000277224	GNAI1;H4C13;H2AC7;H2AC14;H4C2;H2BC7
hsa04360	Axon guidance	KEGG PATHWAY	6	0.00098113	Organismal Systems	Development and regeneration	ENSG00000101335|ENSG00000066248|ENSG00000127955|ENSG00000099250|ENSG00000182168|ENSG00000058404	MYL9;NGEF;GNAI1;NRP1;UNC5C;CAMK2B
hsa05322	Systemic lupus erythematosus	KEGG PATHWAY	6	0.000204155	Human Diseases	Immune disease	ENSG00000166278|ENSG00000275126|ENSG00000196866|ENSG00000276368|ENSG00000278705|ENSG00000277224	C2;H4C13;H2AC7;H2AC14;H4C2;H2BC7

## Sheet: Table S28
Table S28. KEGG enrichment analysis of the DEGs for comparison of Ctr_vs_DI25
Pathway ID	Description	Database	Number	Pvalue	First Category	Second Category	Gene_names
hsa05412	Arrhythmogenic right ventricular cardiomyopathy	KEGG PATHWAY	7	0.0467833	Human Diseases	Cardiovascular disease	JUP;ITGA2B;ACTN2;SLC8A2;ITGA11;DSP;ITGB7
hsa04922	Glucagon signaling pathway	KEGG PATHWAY	9	0.0460592	Organismal Systems	Endocrine system	PFKFB1;LDHA;PKM;SLC2A1;CREB3L3;GCK;PCK2;PGAM1;CAMK2B
hsa04725	Cholinergic synapse	KEGG PATHWAY	9	0.0460592	Organismal Systems	Nervous system	CHRNA3;KCNJ14;GNAO1;ADCY5;CREB3L3;PIK3R6;FOS;CHAT;CAMK2B
hsa00030	Pentose phosphate pathway	KEGG PATHWAY	4	0.0448883	Metabolism	Carbohydrate metabolism	ALDOA;TKTL1;ALDOC;GPI
hsa05140	Leishmaniasis	KEGG PATHWAY	7	0.0439346	Human Diseases	Infectious disease: parasitic	ITGAM;HLA-DPB1;FCGR2A;C3;FOS;TNF;EEF1A2
hsa04512	ECM-receptor interaction	KEGG PATHWAY	8	0.0431213	Environmental Information Processing	Signaling molecules and interaction	SDC1;VWF;ITGA2B;COL6A3;COL1A1;RELN;ITGA11;ITGB7
hsa04727	GABAergic synapse	KEGG PATHWAY	8	0.0406962	Organismal Systems	Nervous system	GLS2;GNAO1;ADCY5;GABRG1;SLC38A3;GAD1;SLC6A1;SLC32A1
hsa04010	MAPK signaling pathway	KEGG PATHWAY	20	0.038437	Environmental Information Processing	Signal transduction	NGFR;PLA2G4C;EFNA3;HSPA8;RRAS;PDGFRB;CACNA1G;FGF8;FLT3;DUSP9;FGFR4;DUSP2;FOS;PGF;TNF;HSPA1B;FGF21;PLA2G4F;NR4A1;DUSP4
hsa05146	Amoebiasis	KEGG PATHWAY	9	0.0314958	Human Diseases	Infectious disease: parasitic	GNA15;C8G;ITGAM;CTSG;ARG2;IL1R2;COL1A1;C9;TNF
hsa04612	Antigen processing and presentation	KEGG PATHWAY	7	0.0313789	Organismal Systems	Immune system	HSPA8;CD8B;HLA-DPB1;HSPA1B;CD4;LGMN;TNF
hsa05203	Viral carcinogenesis	KEGG PATHWAY	15	0.0305551	Human Diseases	Cancer: overview	H2BC17;H4C1;CCR5;H4C11;H4C8;H4C5;RBPJL;CDKN1A;CREB3L3;C3;EGR2;PMAIP1;PKM;H4C2;EGR3
hsa04261	Adrenergic signaling in cardiomyocytes	KEGG PATHWAY	12	0.0290557	Organismal Systems	Circulatory system	MYL4;FXYD2;PPP2R2C;ADCY5;SLC8A2;SCN1B;CREB3L3;PIK3R6;SCN5A;SCN4B;ATP2B2;CAMK2B
hsa04270	Vascular smooth muscle contraction	KEGG PATHWAY	11	0.0277604	Organismal Systems	Circulatory system	PTGIR;ADM;PLA2G4F;ADCY5;ADORA2A;KCNMB1;ACTG2;PLA2G2F;IRAG1;PLA2G4C;NPPC
hsa04723	Retrograde endocannabinoid signaling	KEGG PATHWAY	12	0.0277084	Organismal Systems	Nervous system	MT-ND3;NDUFA4L2;GNAO1;MT-ND4L;ADCY5;GABRG1;MT-ND2;MT-ND4;MT-ND6;MT-ND5;MT-ND1;SLC32A1
hsa05340	Primary immunodeficiency	KEGG PATHWAY	5	0.0273597	Human Diseases	Immune disease	CD8B;IGLL1;CD4;ICOS;CD40LG
hsa05031	Amphetamine addiction	KEGG PATHWAY	7	0.0271161	Human Diseases	Substance dependence	DDC;ADCY5;CREB3L3;ARC;FOS;PPP1R1B;CAMK2B
hsa04330	Notch signaling pathway	KEGG PATHWAY	6	0.026907	Environmental Information Processing	Signal transduction	NOTCH3;LFNG;HES1;RBPJL;DLL4;PTCRA
hsa05144	Malaria	KEGG PATHWAY	6	0.0225251	Human Diseases	Infectious disease: parasitic	ITGAL;SDC1;CD40LG;KLRK1;SDC2;TNF
hsa04913	Ovarian steroidogenesis	KEGG PATHWAY	6	0.0225251	Organismal Systems	Endocrine system	PLA2G4C;ADCY5;CYP1A1;AKR1C3;BMP6;PLA2G4F
hsa00270	Cysteine and methionine metabolism	KEGG PATHWAY	6	0.0225251	Metabolism	Amino acid metabolism	LDHA;CBSL;BCAT1;CBS;PHGDH;PSAT1
hsa00500	Starch and sucrose metabolism	KEGG PATHWAY	5	0.0221144	Metabolism	Carbohydrate metabolism	HKDC1;GBE1;HK1;GPI;GCK
hsa00250	Alanine, aspartate and glutamate metabolism	KEGG PATHWAY	5	0.0197565	Metabolism	Amino acid metabolism	ASNS;GPT2;GAD1;GLS2;ASS1
hsa05030	Cocaine addiction	KEGG PATHWAY	6	0.0186509	Human Diseases	Substance dependence	DDC;RGS9;ADCY5;GRM2;PPP1R1B;CREB3L3
hsa04964	Proximal tubule bicarbonate reclamation	KEGG PATHWAY	4	0.0185736	Organismal Systems	Excretory system	FXYD2;GLS2;PCK2;SLC38A3
hsa05034	Alcoholism	KEGG PATHWAY	15	0.0176215	Human Diseases	Substance dependence	H2BC17;H3C12;DDC;H4C1;GNAO1;H4C8;H4C5;H3C13;ADORA2A;H3C8;CREB3L3;H4C11;ADCY5;PPP1R1B;H4C2
hsa00220	Arginine biosynthesis	KEGG PATHWAY	4	0.0134808	Metabolism	Amino acid metabolism	GPT2;GLS2;ARG2;ASS1
hsa05134	Legionellosis	KEGG PATHWAY	7	0.0127655	Human Diseases	Infectious disease: bacterial	ITGAM;HSPA8;BNIP3;HSPA1B;C3;TNF;EEF1A2
hsa04911	Insulin secretion	KEGG PATHWAY	9	0.00922249	Organismal Systems	Endocrine system	FXYD2;KCNMB1;SLC2A1;KCNN3;ADCY5;CREB3L3;GCK;KCNN4;CAMK2B
hsa04658	Th1 and Th2 cell differentiation	KEGG PATHWAY	10	0.00633344	Organismal Systems	Immune system	NOTCH3;IL2RB;IL2RA;HLA-DPB1;RBPJL;MAF;CD4;DLL4;FOS;TBX21
hsa04360	Axon guidance	KEGG PATHWAY	16	0.0062757	Organismal Systems	Development and regeneration	SEMA4A;UNC5C;EFNA3;SEMA5B;ABLIM3;ABLIM2;RRAS;PDK1;L1CAM;EPHA5;NGEF;RGS3;PAK3;EPHA4;EPHA1;CAMK2B
hsa04950	Maturity onset diabetes of the young	KEGG PATHWAY	5	0.0055871	Human Diseases	Endocrine and metabolic disease	HNF4A;FOXA3;HES1;HHEX;GCK
hsa04610	Complement and coagulation cascades	KEGG PATHWAY	10	0.00495283	Organismal Systems	Immune system	ITGAM;F5;VWF;C3;C9;CFHR1;-;C3AR1;C8G;SERPINE1
hsa05016	Huntington disease	KEGG PATHWAY	22	0.00458432	Human Diseases	Neurodegenerative disease	KCNJ10;NDUFA4L2;MT-CO3;MT-ND4;CREB3L3;MT-ND1;MT-ND3;MT-CYB;UCP1;MT-ND2;TUBB2B;PPARG;MT-ND5;MT-ND4L;TUBB3;MT-ATP6;MT-CO2;MT-ATP8;MT-CO1;DNALI1;MT-ND6;TUBA4A
hsa04714	Thermogenesis	KEGG PATHWAY	20	0.00329009	Organismal Systems	Environmental adaptation	MT-ND3;MT-CYB;PPARG;MT-ND5;NDUFA4L2;ACSL6;UCP1;MT-ND4L;MT-CO2;MT-ATP8;MT-ND2;MT-CO3;MT-CO1;MT-ND4;CREB3L3;MT-ND6;FGF21;MT-ND1;ADCY5;MT-ATP6
hsa04930	Type II diabetes mellitus	KEGG PATHWAY	7	0.00293755	Human Diseases	Endocrine and metabolic disease	HKDC1;HK1;CACNA1G;SOCS1;GCK;TNF;PKM
hsa04151	PI3K-Akt signaling pathway	KEGG PATHWAY	28	0.00199374	Environmental Information Processing	Signal transduction	IL2RB;RELN;CREB3L3;FGFR4;SGK1;CDKN1A;OSMR;DDIT4;FLT3;COL6A3;PIK3R6;PCK2;ITGB7;PPP2R2C;NGFR;FGF21;CSF3R;FGF8;COL1A1;NR4A1;EIF4EBP1;PGF;IL2RA;VWF;PDGFRB;ITGA2B;EFNA3;ITGA11
hsa04061	Viral protein interaction with cytokine and cytokine receptor	KEGG PATHWAY	12	0.00154261	Environmental Information Processing	Signaling molecules and interaction	IL2RB;CXCR3;TNFRSF10A;CCR7;IL2RA;CCL27;CXCR5;TNFRSF1B;CCR9;CCR5;TNF;CCR2
hsa04672	Intestinal immune network for IgA production	KEGG PATHWAY	8	0.00111222	Organismal Systems	Immune system	ICOS;CD86;IL15RA;HLA-DPB1;CCR9;ICOSLG;CD40LG;ITGB7
hsa04974	Protein digestion and absorption	KEGG PATHWAY	12	0.000971011	Organismal Systems	Digestive system	FXYD2;XPNPEP2;SLC3A2;COL28A1;MEP1B;COL6A3;KCNN4;SLC8A2;ELN;COL1A1;SLC1A5;DPP4
hsa00524	Neomycin, kanamycin and gentamicin biosynthesis	KEGG PATHWAY	3	0.00086325	Metabolism	Biosynthesis of other secondary metabolites	HKDC1;HK1;GCK
hsa05012	Parkinson disease	KEGG PATHWAY	16	0.000645347	Human Diseases	Neurodegenerative disease	MT-ND3;MT-CYB;NDUFA4L2;ADCY5;MT-CO1;MT-ND4L;MT-CO2;MT-ATP8;MT-ND2;MT-CO3;MT-ND4;MT-ND6;MT-ND1;ADORA2A;MT-ATP6;MT-ND5
hsa00260	Glycine, serine and threonine metabolism	KEGG PATHWAY	8	0.000359456	Metabolism	Amino acid metabolism	SARDH;ALAS1;CHDH;CBSL;CBS;PHGDH;PGAM1;PSAT1
hsa00190	Oxidative phosphorylation	KEGG PATHWAY	16	0.000307198	Metabolism	Energy metabolism	MT-ND3;MT-CYB;MT-ND5;NDUFA4L2;MT-CO1;ATP4A;ATP12A;MT-ATP8;MT-ND2;MT-CO3;MT-ND4;MT-ND4L;MT-ND6;MT-ND1;MT-CO2;MT-ATP6
hsa00051	Fructose and mannose metabolism	KEGG PATHWAY	8	8.59e-05	Metabolism	Carbohydrate metabolism	PFKFB4;PFKFB1;HKDC1;ALDOA;ALDOC;HK1;TPI1;PFKFB3
hsa04066	HIF-1 signaling pathway	KEGG PATHWAY	15	8.26e-05	Environmental Information Processing	Signal transduction	EIF4EBP1;SLC2A1;LDHA;HKDC1;ALDOC;ALDOA;HK1;EGLN3;CDKN1A;PDK1;ENO1;PGK1;CAMK2B;PFKFB3;SERPINE1
hsa04060	Cytokine-cytokine receptor interaction	KEGG PATHWAY	29	5.11e-05	Environmental Information Processing	Signaling molecules and interaction	IL2RB;IL31RA;CCL27;LTB;CCR9;TNFRSF10A;BMP6;TNF;IL32;CXCR3;OSMR;CCR7;INHBE;IL15RA;CD4;TNFRSF1B;CCR5;IL9R;TNFRSF11A;NGFR;BMP10;CXCR5;IL17RC;IL1R2;IL2RA;TNFRSF12A;CCR2;CSF3R;CD40LG
hsa05322	Systemic lupus erythematosus	KEGG PATHWAY	18	2.49e-05	Human Diseases	Immune disease	H2BC17;H3C12;H3C13;H4C1;H4C11;CD86;H4C5;H4C8;HLA-DPB1;CTSG;FCGR2A;H3C8;C3;CD40LG;TNF;C9;H4C2;C8G
hsa00010	Glycolysis / Gluconeogenesis	KEGG PATHWAY	13	9.37e-06	Metabolism	Carbohydrate metabolism	LDHA;HKDC1;PCK2;ALDOC;HK1;PGK1;ALDOA;GCK;ENO1;TPI1;PKM;PGAM1;GPI
hsa04640	Hematopoietic cell lineage	KEGG PATHWAY	16	7.69e-06	Organismal Systems	Immune system	CD9;ITGAM;CD8B;HLA-DPB1;CD4;ITGA2B;CSF3R;IL2RA;FLT3;CD5;CD24;-;IL1R2;CD7;IL9R;TNF
hsa05202	Transcriptional misregulation in cancer	KEGG PATHWAY	23	5.05e-06	Human Diseases	Cancer: overview	H3C12;ID2;IL2RB;BAIAP3;NR4A3;CD86;LMO2;CDKN1A;FLT3;H3C8;CEBPB;ITGB7;NGFR;PPARG;JUP;ETV5;IL1R2;H3C13;ITGAM;HHEX;MAF;ETV4;PTCRA
hsa05230	Central carbon metabolism in cancer	KEGG PATHWAY	14	1.4e-06	Human Diseases	Cancer: overview	SLC16A3;GLS2;SLC2A1;SLC7A5;LDHA;HKDC1;HK1;PGAM1;PDK1;FLT3;GCK;PKM;SLC1A5;PDGFRB
hsa04514	Cell adhesion molecules	KEGG PATHWAY	23	1.25e-07	Environmental Information Processing	Signaling molecules and interaction	PTPRF;NEGR1;IGSF11;L1CAM;CNTNAP1;CD86;NLGN4X;CLDN3;CD4;VSIR;ITGB7;ICOS;JAM3;HLA-DPB1;SDC2;PDCD1;ITGAL;ITGAM;SDC1;CD8B;ICOSLG;CD40LG;CLDN1

## Sheet: Table S29
Table S29. KEGG enrichment analysis of the DEGs for comparison of Ctr_vs_DC10
Pathway ID	Description	Database	Number	Pvalue	First Category	Second Category	Gene_ids	Gene_names
hsa05202	Transcriptional misregulation in cancer	KEGG PATHWAY	4	0.00415775	Human Diseases	Cancer: overview	ENSG00000100453|ENSG00000278828|ENSG00000185630|ENSG00000286522	GZMB;H3C10;PBX1;H3C2
hsa00071	Fatty acid degradation	KEGG PATHWAY	2	0.0110781	Metabolism	Lipid metabolism	ENSG00000103740|ENSG00000162365	ACSBG1;CYP4A22
hsa00740	Riboflavin metabolism	KEGG PATHWAY	1	0.0293314	Metabolism	Metabolism of cofactors and vitamins	ENSG00000197594	ENPP1
hsa03320	PPAR signaling pathway	KEGG PATHWAY	2	0.0315798	Organismal Systems	Endocrine system	ENSG00000103740|ENSG00000162365	ACSBG1;CYP4A22
hsa00061	Fatty acid biosynthesis	KEGG PATHWAY	1	0.0613217	Metabolism	Lipid metabolism	ENSG00000103740	ACSBG1
hsa00770	Pantothenate and CoA biosynthesis	KEGG PATHWAY	1	0.068289	Metabolism	Metabolism of cofactors and vitamins	ENSG00000197594	ENPP1
hsa00670	One carbon pool by folate	KEGG PATHWAY	1	0.0717536	Metabolism	Metabolism of cofactors and vitamins	ENSG00000160282	FTCD
hsa00340	Histidine metabolism	KEGG PATHWAY	1	0.0820719	Metabolism	Amino acid metabolism	ENSG00000160282	FTCD
hsa05322	Systemic lupus erythematosus	KEGG PATHWAY	2	0.0850919	Human Diseases	Immune disease	ENSG00000278828|ENSG00000286522	H3C10;H3C2
hsa04977	Vitamin digestion and absorption	KEGG PATHWAY	1	0.0854862	Organismal Systems	Digestive system	ENSG00000076351	SLC46A1
hsa04010	MAPK signaling pathway	KEGG PATHWAY	3	0.0912125	Environmental Information Processing	Signal transduction	ENSG00000107831|ENSG00000075461|ENSG00000204389	FGF8;CACNG4;HSPA1A
hsa04966	Collecting duct acid secretion	KEGG PATHWAY	1	0.0922777	Organismal Systems	Excretory system	ENSG00000105675	ATP4A

## Sheet: Table S30
Table S30. KEGG enrichment analysis of the DEGs for comparison of Ctr_vs_DC25
Pathway ID	Description	Database	Number	Pvalue	First Category	Second Category	Gene_names
hsa04514	Cell adhesion molecules	KEGG PATHWAY	19	1.39e-06	Environmental Information Processing	Signaling molecules and interaction	CLDN20;ICOS;JAM3;CD86;JAM2;HLA-DMB;NLGN4X;CLDN3;L1CAM;SELP;CLDN5;CD40LG;CD4;CLDN7;SDC2;CLDN1;PDCD1;CNTNAP1;ITGB7
hsa04512	ECM-receptor interaction	KEGG PATHWAY	13	1.67e-05	Environmental Information Processing	Signaling molecules and interaction	GP1BB;COL6A1;VWF;FRAS1;ITGA2B;COL2A1;HMMR;COL6A3;LAMB4;COL1A1;RELN;LAMA3;ITGB7
hsa04061	Viral protein interaction with cytokine and cytokine receptor	KEGG PATHWAY	13	6.06e-05	Environmental Information Processing	Signaling molecules and interaction	CSF1R;IL2RB;CXCR3;CCR7;IL2RA;TNFRSF1B;CCR9;CCR5;XCR1;TNF;IL10;CCR2;IL22RA1
hsa05202	Transcriptional misregulation in cancer	KEGG PATHWAY	18	9.48e-05	Human Diseases	Cancer: overview	H3C12;IL2RB;CSF1R;ETV5;CD86;LMO2;GZMB;TRAF1;CDKN1A;MAF;NGFR;BAIAP3;H3C8;ETV4;MMP9;CEBPB;GADD45G;ITGB7
hsa05145	Toxoplasmosis	KEGG PATHWAY	13	0.000137234	Human Diseases	Infectious disease: parasitic	HSPA8;HLA-DMB;LAMB4;LAMA3;HSPA1A;HSPA1B;IRAK1;CCR5;PIK3R6;CD40LG;TNF;IL10;HSPA6
hsa04060	Cytokine-cytokine receptor interaction	KEGG PATHWAY	24	0.000179276	Environmental Information Processing	Signaling molecules and interaction	IL2RB;TNFRSF19;CSF1R;TNF;IL10;IL22RA1;CXCR3;CCR7;INHBE;IL12RB2;LIFR;CD4;XCR1;CCR5;CXCR6;TNFRSF11A;CCR2;NGFR;TNFRSF13B;TNFRSF1B;LIF;IL2RA;CCR9;CD40LG
hsa04672	Intestinal immune network for IgA production	KEGG PATHWAY	8	0.000284431	Organismal Systems	Immune system	TNFRSF13B;CD86;HLA-DMB;CCR9;CD40LG;ICOS;IL10;ITGB7
hsa05330	Allograft rejection	KEGG PATHWAY	6	0.00184475	Human Diseases	Immune disease	CD86;HLA-DMB;GZMB;CD40LG;TNF;IL10
hsa04151	PI3K-Akt signaling pathway	KEGG PATHWAY	24	0.00210878	Environmental Information Processing	Signal transduction	IL2RB;RELN;CSF1R;ITGA2B;PPP2R3A;CDKN1A;DDIT4;COL6A3;PIK3R6;ITGB7;PPP2R2C;NGFR;FGF8;COL2A1;LAMB4;LAMA3;EIF4EBP1;COL6A1;PGF;IL2RA;VWF;PDGFRB;ERBB3;COL1A1
hsa04080	Neuroactive ligand-receptor interaction	KEGG PATHWAY	23	0.00293541	Environmental Information Processing	Signaling molecules and interaction	GABRP;PLG;P2RY1;VIPR1;GRM2;CTSG;CORT;GZMA;P2RX6;HRH1;PTGIR;AVPR2;CYSLTR2;MCHR1;S1PR5;NTSR1;ADM;F2RL1;SSTR3;ADRA2B;APLNR;C3AR1;NPY4R
hsa04612	Antigen processing and presentation	KEGG PATHWAY	8	0.00310373	Organismal Systems	Immune system	HSPA8;HLA-DMB;HSPA1A;HSPA1B;CD4;LGMN;TNF;HSPA6
hsa05310	Asthma	KEGG PATHWAY	5	0.00379789	Human Diseases	Immune disease	PRG2;CD40LG;HLA-DMB;IL10;TNF
hsa04658	Th1 and Th2 cell differentiation	KEGG PATHWAY	9	0.00503606	Organismal Systems	Immune system	IL2RB;IL2RA;IL12RB2;HLA-DMB;RBPJL;MAF;CD4;DLL4;TBX21
hsa04066	HIF-1 signaling pathway	KEGG PATHWAY	10	0.00568118	Environmental Information Processing	Signal transduction	EIF4EBP1;LDHA;HKDC1;SERPINE1;ALDOC;EGLN3;CDKN1A;PDK1;PFKFB3;CAMK2B
hsa04614	Renin-angiotensin system	KEGG PATHWAY	4	0.00661509	Organismal Systems	Endocrine system	KLK2;CMA1;KLK1;CTSG
hsa00051	Fructose and mannose metabolism	KEGG PATHWAY	5	0.00672774	Metabolism	Carbohydrate metabolism	HKDC1;ALDOC;PFKFB4;PFKFB1;PFKFB3
hsa05165	Human papillomavirus infection	KEGG PATHWAY	21	0.00748567	Human Diseases	Infectious disease: viral	EIF4EBP1;PPP2R2C;FZD4;PPP2R3A;HES1;COL6A1;VWF;PDGFRB;RBPJL;RELN;WNT9B;CDKN1A;COL2A1;COL6A3;LAMA3;LAMB4;WNT4;COL1A1;ITGA2B;TNF;ITGB7
hsa05321	Inflammatory bowel disease	KEGG PATHWAY	7	0.00754475	Human Diseases	Immune disease	IL12RB2;HLA-DMB;MAF;FOXP3;TNF;IL10;TBX21
hsa05144	Malaria	KEGG PATHWAY	6	0.00886044	Human Diseases	Infectious disease: parasitic	CD40LG;KLRK1;SELP;SDC2;TNF;IL10
hsa00340	Histidine metabolism	KEGG PATHWAY	4	0.00923538	Metabolism	Amino acid metabolism	ALDH3B2;FTCD;HDC;AOC1
hsa04010	MAPK signaling pathway	KEGG PATHWAY	19	0.0104217	Environmental Information Processing	Signal transduction	RASGRP4;NGFR;PGF;HSPA1B;DUSP10;HSPA8;IRAK1;CACNA1F;PDGFRB;HSPA1A;ERBB3;FGF8;CSF1R;CACNA1B;TNF;CACNA1E;GADD45G;HSPA6;DUSP4
hsa05230	Central carbon metabolism in cancer	KEGG PATHWAY	7	0.0114094	Human Diseases	Cancer: overview	SLC16A3;SLC7A5;LDHA;HKDC1;PDGFRB;PDK1;SLC1A5
hsa05340	Primary immunodeficiency	KEGG PATHWAY	5	0.0122457	Human Diseases	Immune disease	ICOS;BLNK;CD4;TNFRSF13B;CD40LG
hsa04360	Axon guidance	KEGG PATHWAY	13	0.0134091	Organismal Systems	Development and regeneration	NTN4;SEMA4A;UNC5C;SEMA5B;WNT4;ABLIM2;PDK1;L1CAM;NGEF;RGS3;EPHA4;EPHA1;CAMK2B
hsa00260	Glycine, serine and threonine metabolism	KEGG PATHWAY	5	0.0151214	Metabolism	Amino acid metabolism	PHGDH;CHDH;PSAT1;CBSL;ALAS1
hsa05134	Legionellosis	KEGG PATHWAY	6	0.0165987	Human Diseases	Infectious disease: bacterial	HSPA8;BNIP3;HSPA1A;HSPA1B;TNF;HSPA6
hsa04670	Leukocyte transendothelial migration	KEGG PATHWAY	9	0.0191813	Organismal Systems	Immune system	JAM3;NCF2;CLDN3;JAM2;CLDN5;CLDN7;MMP9;CLDN1;CLDN20
hsa04530	Tight junction	KEGG PATHWAY	12	0.0199296	Cellular Processes	Cellular community - eukaryotes	PPP2R2C;CGNL1;JAM3;JAM2;CLDN3;CLDN5;MYH14;TJP3;CLDN7;CLDN1;CLDN20;TUBA4A
hsa04974	Protein digestion and absorption	KEGG PATHWAY	8	0.0212464	Organismal Systems	Digestive system	COL6A1;SLC3A2;COL2A1;COL6A3;SLC8A2;COL5A1;COL1A1;SLC1A5
hsa05332	Graft-versus-host disease	KEGG PATHWAY	4	0.0260608	Human Diseases	Immune disease	CD86;GZMB;HLA-DMB;TNF
hsa04640	Hematopoietic cell lineage	KEGG PATHWAY	8	0.0280578	Organismal Systems	Immune system	GP1BB;IL2RA;HLA-DMB;ITGA2B;CD4;CSF1R;CD24;TNF
hsa05130	Pathogenic Escherichia coli infection	KEGG PATHWAY	13	0.0329031	Human Diseases	Infectious disease: bacterial	HCK;CYTH4;CLDN3;IRAK1;CLDN5;MYH14;MYO5B;NLRP3;CLDN7;TNF;CLDN20;TUBA4A;CLDN1
hsa04611	Platelet activation	KEGG PATHWAY	9	0.0347254	Organismal Systems	Immune system	GP1BB;PTGIR;VWF;ADCY5;P2RY1;ITGA2B;PTGS1;PIK3R6;COL1A1
hsa04610	Complement and coagulation cascades	KEGG PATHWAY	7	0.037046	Organismal Systems	Immune system	C4BPB;F5;PLG;VWF;C3AR1;SERPINB2;SERPINE1
hsa05320	Autoimmune thyroid disease	KEGG PATHWAY	5	0.0389453	Human Diseases	Immune disease	CD86;GZMB;HLA-DMB;IL10;CD40LG
hsa04115	p53 signaling pathway	KEGG PATHWAY	6	0.0412844	Cellular Processes	Cell growth and death	SESN2;GADD45G;ADGRB1;CDKN1A;SFN;SERPINE1
hsa05414	Dilated cardiomyopathy	KEGG PATHWAY	7	0.048085	Human Diseases	Cardiovascular disease	MYL3;ADCY5;ITGA2B;SLC8A2;TNF;CACNA1F;ITGB7
hsa04510	Focal adhesion	KEGG PATHWAY	12	0.0487718	Cellular Processes	Cellular community - eukaryotes	COL6A1;PGF;VWF;PDGFRB;RELN;COL2A1;COL6A3;LAMB4;COL1A1;ITGA2B;LAMA3;ITGB7
hsa04150	mTOR signaling pathway	KEGG PATHWAY	10	0.0489103	Environmental Information Processing	Signal transduction	EIF4EBP1;FZD4;SESN2;SLC7A5;SLC3A2;LPIN3;WNT4;WNT9B;DDIT4;TNF
